# Supplementary material for: Selective Synaptic Remodeling in Rat Auditory and Visual Cortices Following Noise‐Induced Permanent Hearing Loss in Adulthood
Source: Neural Plast. 2026 May 18;2026:8852865. doi: 10.1155/np/8852865 (PMC13182752; doi:10.1155/np/8852865)
Supplement: Supplementary file 1 — Supporting Information In addition to the main content of this manuscript, supporting materials have been provided to enhance the understanding and rigor of our study. These include: Table S1: Gene expression patterns and DEGs in the A1 cortex. Table S2: Gene expression pattern and DEGs in V1 cortex. Table S3: The primers used for qPCR verification. Table S4: GO analysis of DEGs in A1 cortex. Table S5: KEGG analysis of DEGs in the A1 cortex. Table S6: GO analysis of DEGs in V1 cortex. Table S7: KEGG analysis of DEGs in V1 cortex. Table S8: Gene expression pattern and DEGs in A1 cortex (DEGs were screened using an adjusted p‐value). Table S9: Gene expression pattern and DEGs in V1 cortex (DEGs were screened using an adjusted p‐value). Table S10: GO analysis of DEGs in A1 cortex (DEGs were screened using an adjusted p‐value). Table S11: KEGG analysis of DEGs in A1 cortex (DEGs were screened using an adjusted p‐value). Table S12: GO analysis of DEGs in V1 cortex (DEGs were screened using an adjusted p‐value). Table S13: KEGG analysis of DEGs in V1 cortex (DEGs were screened using an adjusted p‐value). These supporting files contain critical data sets and analyses that were integral to our research findings. Figure S1: The up‐ and downregulated genes in the A1 cortex based on adjusted p‐value screening, corresponding to Table S8. Figure S2: The up‐ and downregulated genes in the V1 cortex based on adjusted p‐value screening, corresponding to Table S9. Figure S3: qPCR validation of selected DEGs identified from the adjusted p‐value‐based transcriptomic results. Figure S4: GO and KEGG enrichment analyses of adjusted p‐value‐screened DEGs in the A1 cortex, corresponding to Tables S10 and S11. Figure S5: GO and KEGG enrichment analyses of adjusted p‐value‐screened DEGs in the V1 cortex, corresponding to Tables S12 and S13. [file NP-2026-8852865-s001.zip › 8852865.f1/Table S1.xlsx]

## Sheet: gene expression in A1 cortex
Table S1: Gene expression pattern and DEGs in A1 cortex.
Gene_id	Gene name	Gene description	Con_A1_1	Con_A1_2	Con_A1_3	NE_A1_1	NE_A1_2	NE_A1_3	Con_A1	NE_A1
ENSRNOG00000000001	AABR07013255.1	-	0.04	0.12	0.33	0.45	0.28	0.23	0.163333	0.32
ENSRNOG00000000007	Gad1	glutamate decarboxylase 1 [Source:RGD Symbol;Acc:2652]	24.04	31.06	29.14	33.92	34.83	31.04	28.08	33.2633
ENSRNOG00000000008	Alx4	ALX homeobox 4 [Source:RGD Symbol;Acc:1310201]	0.2	0.13	0.22	0.06	0	0.06	0.183333	0.04
ENSRNOG00000000009	Tmco5b	transmembrane and coiled-coil domains 5B [Source:RGD Symbol;Acc:1561237]	0.05	0.04	0	0	0	0.08	0.03	0.0266667
ENSRNOG00000000010	Cbln1	cerebellin 1 precursor [Source:RGD Symbol;Acc:1562813]	1.11	1.06	1.29	2.18	1.96	1.61	1.15333	1.91667
ENSRNOG00000000012	Tcf15	transcription factor 15 [Source:RGD Symbol;Acc:1308464]	1.22	1.1	1.11	1.01	1.12	1.66	1.14333	1.26333
ENSRNOG00000000017	Steap1	STEAP family member 1 [Source:RGD Symbol;Acc:1311543]	0.29	0.19	0.05	0.05	0.36	0.26	0.176667	0.223333
ENSRNOG00000000021	AABR07061902.1	-	5.85	5.28	6.96	5.46	4.78	5.77	6.03	5.33667
ENSRNOG00000000024	Hebp1	heme binding protein 1 [Source:RGD Symbol;Acc:1304581]	18.93	16.2	17.33	24.62	25.99	23.05	17.4867	24.5533
ENSRNOG00000000033	Tmcc2	transmembrane and coiled-coil domain family 2 [Source:RGD Symbol;Acc:1311960]	61.64	53.21	63.09	54.59	49.35	64.42	59.3133	56.12
ENSRNOG00000000034	Nuak2	NUAK family kinase 2 [Source:RGD Symbol;Acc:1359167]	0.81	0.54	0.57	1.07	0.66	0.78	0.64	0.836667
ENSRNOG00000000035	Tmed11	transmembrane emp24 protein transport domain containing 11 [Source:RGD Symbol;Acc:1588776]	0	0	0	0	0	0	0	0
ENSRNOG00000000036	Klhdc8a	kelch domain containing 8A [Source:RGD Symbol;Acc:1305132]	3.32	2.69	3.04	3.61	3.95	3.45	3.01667	3.67
ENSRNOG00000000040	RGD1304622	similar to 6820428L09 protein [Source:RGD Symbol;Acc:1304622]	1.94	1.84	1.7	1.92	1.9	1.61	1.82667	1.81
ENSRNOG00000000041	Slc26a1	solute carrier family 26 member 1 [Source:RGD Symbol;Acc:620136]	0.44	0.42	0.39	0.89	0.54	0.84	0.416667	0.756667
ENSRNOG00000000042	Xpr1	xenotropic and polytropic retrovirus receptor 1 [Source:RGD Symbol;Acc:1306554]	8.99	7.87	11.92	10.4	8.36	9.96	9.59333	9.57333
ENSRNOG00000000043	Idua	iduronidase, alpha-L- [Source:RGD Symbol;Acc:1310943]	4.79	3.54	3.98	6.33	3.37	5.01	4.10333	4.90333
ENSRNOG00000000044	Tmem175	transmembrane protein 175 [Source:RGD Symbol;Acc:1309712]	8.19	8.02	8.76	9.46	10.26	9.91	8.32333	9.87667
ENSRNOG00000000047	Cd82	Cd82 molecule [Source:RGD Symbol;Acc:69070]	12.9	13.68	14.07	17.22	15.78	16.93	13.55	16.6433
ENSRNOG00000000048	Gak	cyclin G associated kinase [Source:RGD Symbol;Acc:621589]	10.05	9.56	12.29	11.75	11.79	12.99	10.6333	12.1767
ENSRNOG00000000053	Crp	C-reactive protein [Source:RGD Symbol;Acc:2411]	0.35	0.12	0.43	0.41	0.23	0.33	0.3	0.323333
ENSRNOG00000000054	Abhd8	abhydrolase domain containing 8 [Source:RGD Symbol;Acc:1305693]	151.1	158.2	171.85	168.79	162.99	180.96	160.383	170.913
ENSRNOG00000000055	Fcrl6	Fc receptor-like 6 [Source:RGD Symbol;Acc:1563939]	0	0	0.06	0	0	0	0.02	0
ENSRNOG00000000060	Cplx1	complexin 1 [Source:RGD Symbol;Acc:70944]	179.07	175.11	198.24	207.67	196.82	217.73	184.14	207.407
ENSRNOG00000000062	Pcgf3	polycomb group ring finger 3 [Source:RGD Symbol;Acc:1311479]	9.35	8.16	10.55	9.11	8.38	9.04	9.35333	8.84333
ENSRNOG00000000064	Atp5me	ATP synthase membrane subunit e [Source:RGD Symbol;Acc:621377]	1235.06	1485.92	1483.91	1424.7	1605.9	1389.27	1401.63	1473.29
ENSRNOG00000000065	Pde6b	phosphodiesterase 6B [Source:RGD Symbol;Acc:1311039]	0.06	0.08	0.09	0	0.13	0	0.0766667	0.0433333
ENSRNOG00000000066	Fbxo28	F-box protein 28 [Source:RGD Symbol;Acc:1304584]	7.96	8.41	10.31	10.33	10.28	11.64	8.89333	10.75
ENSRNOG00000000068	Ppp2r5a	protein phosphatase 2, regulatory subunit B', alpha [Source:RGD Symbol;Acc:1308022]	29.48	25.55	29.15	29.83	26.81	28.82	28.06	28.4867
ENSRNOG00000000070	Dr1	down-regulator of transcription 1 [Source:RGD Symbol;Acc:1305201]	5.12	3.26	4.42	5.24	2.29	4.29	4.26667	3.94
ENSRNOG00000000073	Tmed5	transmembrane p24 trafficking protein 5 [Source:RGD Symbol;Acc:1359437]	6.74	6.73	6.73	6.48	7.06	7.28	6.73333	6.94
ENSRNOG00000000075	Mtf2	metal response element binding transcription factor 2 [Source:RGD Symbol;Acc:1304727]	7.22	5.38	5.69	5.85	5.44	4.92	6.09667	5.40333
ENSRNOG00000000081	Antxr2	ANTXR cell adhesion molecule 2 [Source:RGD Symbol;Acc:1561294]	1.55	1.41	1.31	1.81	1.48	1.49	1.42333	1.59333
ENSRNOG00000000082	Hltf	helicase-like transcription factor [Source:RGD Symbol;Acc:1309031]	6.36	5.76	6.52	6.36	6.58	5.91	6.21333	6.28333
ENSRNOG00000000091	LOC103691556	mothers against decapentaplegic homolog 9 [Source:RGD Symbol;Acc:9309512]	0.96	0.82	0.92	1.05	0.82	1.01	0.9	0.96
ENSRNOG00000000095	Gpr89b	G protein-coupled receptor 89B [Source:RGD Symbol;Acc:1304837]	9.42	8.58	11.12	9.64	10.43	10.11	9.70667	10.06
ENSRNOG00000000096	Pdzk1	PDZ domain containing 1 [Source:RGD Symbol;Acc:70924]	2.48	2.08	2.42	2.83	2.2	2.97	2.32667	2.66667
ENSRNOG00000000097	Cd160	CD160 molecule [Source:RGD Symbol;Acc:1563598]	0	0.31	0	0	0	0	0.103333	0
ENSRNOG00000000098	Rnf115	ring finger protein 115 [Source:RGD Symbol;Acc:1305315]	29.9	28.31	33.31	32.16	31.54	29.89	30.5067	31.1967
ENSRNOG00000000104	Thoc3	THO complex 3 [Source:RGD Symbol;Acc:1311669]	9.92	12.64	12.51	13.04	13.28	13.64	11.69	13.32
ENSRNOG00000000105	Cplx2	complexin 2 [Source:RGD Symbol;Acc:70945]	854.08	719.21	815.77	709.35	630.46	758.81	796.353	699.54
ENSRNOG00000000108	Aga	aspartylglucosaminidase [Source:RGD Symbol;Acc:1309646]	14.45	13.45	13.51	16.13	14.33	15.46	13.8033	15.3067
ENSRNOG00000000109	Fgf20	fibroblast growth factor 20 [Source:RGD Symbol;Acc:71068]	0	0.12	0.28	0	0.12	0	0.133333	0.04
ENSRNOG00000000111	Coprs	coordinator of PRMT5 and differentiation stimulator [Source:RGD Symbol;Acc:1565675]	68.08	75.11	76.72	82.1	83.98	80.76	73.3033	82.28
ENSRNOG00000000112	Champ1	chromosome alignment maintaining phosphoprotein 1 [Source:RGD Symbol;Acc:1311283]	3.26	3.72	3.69	4.51	3.96	4.09	3.55667	4.18667
ENSRNOG00000000113	Elac1	elaC ribonuclease Z 1 [Source:RGD Symbol;Acc:1304757]	4.39	4.42	5.08	5.44	5.06	5.31	4.63	5.27
ENSRNOG00000000121	Pigv	phosphatidylinositol glycan anchor biosynthesis, class V [Source:RGD Symbol;Acc:1309526]	2.75	2.86	2.2	2.57	3.59	3.15	2.60333	3.10333
ENSRNOG00000000122	Ak2	adenylate kinase 2 [Source:RGD Symbol;Acc:2077]	7.28	7.9	7.81	9.03	7.91	9.04	7.66333	8.66
ENSRNOG00000000123	Rnf19b	ring finger protein 19B [Source:RGD Symbol;Acc:1305470]	7.66	7.64	7.34	9.85	8.82	8.77	7.54667	9.14667
ENSRNOG00000000124	AABR07065970.1	transmembrane protein 234-like [Source:NCBI gene;Acc:103690615]	0	0	0	0	0	0	0	0
ENSRNOG00000000127	Kpna6	karyopherin subunit alpha 6 [Source:RGD Symbol;Acc:1306570]	9.35	8.65	9.44	9.84	9.26	10.59	9.14667	9.89667
ENSRNOG00000000129	Phf24	PHD finger protein 24 [Source:RGD Symbol;Acc:1559864]	39.22	36.52	43.53	45.24	42.85	44.59	39.7567	44.2267
ENSRNOG00000000130	Dnajb5	DnaJ heat shock protein family (Hsp40) member B5 [Source:RGD Symbol;Acc:1307453]	33.4	27.86	30.24	29.33	29.25	27.48	30.5	28.6867
ENSRNOG00000000133	Txndc15	thioredoxin domain containing 15 [Source:RGD Symbol;Acc:1304696]	37.67	39.71	39.98	45.27	46.25	41.99	39.12	44.5033
ENSRNOG00000000137	Ly86	lymphocyte antigen 86 [Source:RGD Symbol;Acc:1309936]	4.08	3.78	3.61	4.24	4.07	2.89	3.82333	3.73333
ENSRNOG00000000138	Glis1	GLIS family zinc finger 1 [Source:RGD Symbol;Acc:1308030]	0.03	0	0	0.03	0.03	0.05	0.01	0.0366667
ENSRNOG00000000142	Plxdc2	plexin domain containing 2 [Source:RGD Symbol;Acc:1305962]	5.18	4.24	4.65	4.58	5.05	5.17	4.69	4.93333
ENSRNOG00000000145	Pik3r3	phosphoinositide-3-kinase regulatory subunit 3 [Source:RGD Symbol;Acc:621042]	6.71	5.96	6.77	5.86	5.69	7.55	6.48	6.36667
ENSRNOG00000000150	Dnajc1	DnaJ heat shock protein family (Hsp40) member C1 [Source:RGD Symbol;Acc:2322144]	3.7	3.66	3.43	3.69	4.52	4.62	3.59667	4.27667
ENSRNOG00000000151	Ldlrap1	low density lipoprotein receptor adaptor protein 1 [Source:RGD Symbol;Acc:1563417]	1.65	1.65	1.97	2.02	1.03	2.69	1.75667	1.91333
ENSRNOG00000000155	Cog3	component of oligomeric golgi complex 3 [Source:RGD Symbol;Acc:1304555]	7.72	6.91	8.87	7.61	8.32	8.27	7.83333	8.06667
ENSRNOG00000000156	LOC100911486	multiple epidermal growth factor-like domains protein 6-like [Source:RGD Symbol;Acc:6492904]	0.23	0.34	0.23	0.46	0.24	0.5	0.266667	0.4
ENSRNOG00000000157	Atg12	autophagy related 12 [Source:RGD Symbol;Acc:1306306]	29.69	27.85	31.39	31.15	32.18	31.01	29.6433	31.4467
ENSRNOG00000000158	Cdo1	cysteine dioxygenase type 1 [Source:RGD Symbol;Acc:69262]	47.55	49.58	48.58	54.69	54.98	45.1	48.57	51.59
ENSRNOG00000000161	Chm	CHM, Rab escort protein 1 [Source:RGD Symbol;Acc:2340]	9.38	8.22	9.82	8.83	9.37	7.39	9.14	8.53
ENSRNOG00000000164	Lamp2	lysosomal-associated membrane protein 2 [Source:RGD Symbol;Acc:2990]	42.27	40.48	43.65	51.53	46.01	49.03	42.1333	48.8567
ENSRNOG00000000165	Pfkfb1	6-phosphofructo-2-kinase/fructose-2,6-biphosphatase 1 [Source:RGD Symbol;Acc:3307]	0	0.15	0.17	0.04	0.1	0	0.106667	0.0466667
ENSRNOG00000000166	Apex2	apurinic/apyrimidinic endodeoxyribonuclease 2 [Source:RGD Symbol;Acc:1565983]	0.68	1.23	0.8	1.68	1.59	1.29	0.903333	1.52
ENSRNOG00000000167	Alas2	5'-aminolevulinate synthase 2 [Source:RGD Symbol;Acc:2084]	4.03	5.56	4.34	6.81	8.44	10.13	4.64333	8.46
ENSRNOG00000000168	Gatm	glycine amidinotransferase [Source:RGD Symbol;Acc:71090]	70.31	59.74	82.87	81.81	73.11	80.91	70.9733	78.61
ENSRNOG00000000169	Spata5l1	spermatogenesis associated 5-like 1 [Source:RGD Symbol;Acc:1595990]	0.9	0.87	1.28	1.27	1.44	1.39	1.01667	1.36667
ENSRNOG00000000170	Slc30a4	solute carrier family 30 member 4 [Source:RGD Symbol;Acc:619750]	22.31	20.05	25.26	21.48	21.97	21.76	22.54	21.7367
ENSRNOG00000000172	Sqor	sulfide quinone oxidoreductase [Source:RGD Symbol;Acc:1564504]	3.05	3.5	2.39	3.1	3.95	3.41	2.98	3.48667
ENSRNOG00000000175	Mier2	MIER family member 2 [Source:RGD Symbol;Acc:1307278]	3.05	2.98	2.96	4.24	3.2	4.13	2.99667	3.85667
ENSRNOG00000000177	Plpp2	phospholipid phosphatase 2 [Source:RGD Symbol;Acc:628893]	1.9	1.46	1.67	1.91	2.12	1.96	1.67667	1.99667
ENSRNOG00000000184	Tmprss6	transmembrane serine protease 6 [Source:RGD Symbol;Acc:1307138]	0.02	0	0	0.02	0	0.05	0.00666667	0.0233333
ENSRNOG00000000185	Mpst	mercaptopyruvate sulfurtransferase [Source:RGD Symbol;Acc:620065]	9.92	10.43	10.98	14.79	10.48	12.28	10.4433	12.5167
ENSRNOG00000000186	Tst	thiosulfate sulfurtransferase [Source:RGD Symbol;Acc:3913]	53.61	52.86	52.44	58.19	56.71	75.3	52.97	63.4
ENSRNOG00000000187	Csf2rb	colony stimulating factor 2 receptor beta common subunit [Source:RGD Symbol;Acc:620189]	0.26	0.19	0.04	0.2	0.03	0.13	0.163333	0.12
ENSRNOG00000000190	AABR07058539.1	-	0.89	1.08	1.14	1.79	1.5	1.32	1.03667	1.53667
ENSRNOG00000000195	LOC108348048	von Willebrand factor A domain-containing protein 5A [Source:RGD Symbol;Acc:11476240]	1.84	2.14	1.95	1.23	2.09	1.73	1.97667	1.68333
ENSRNOG00000000196	Cyp19a1	cytochrome P450, family 19, subfamily a, polypeptide 1 [Source:RGD Symbol;Acc:2457]	0.18	0.19	0.19	0.53	0.38	0.33	0.186667	0.413333
ENSRNOG00000000199	Dppa5	developmental pluripotency associated 5 [Source:RGD Symbol;Acc:1305838]	0	0	0	0	0	0	0	0
ENSRNOG00000000201	Gsta5	glutathione S-transferase alpha 5 [Source:RGD Symbol;Acc:1593189]	0.06	0	0	0	0	0.17	0.02	0.0566667
ENSRNOG00000000204	Syncrip	synaptotagmin binding, cytoplasmic RNA interacting protein [Source:RGD Symbol;Acc:1305683]	32.72	30.32	31.15	38.21	36.22	35.4	31.3967	36.61
ENSRNOG00000000219	Ano10	anoctamin 10 [Source:RGD Symbol;Acc:1308260]	6.79	7.7	6.62	8.32	9.25	9.53	7.03667	9.03333
ENSRNOG00000000221	Abhd5	abhydrolase domain containing 5 [Source:RGD Symbol;Acc:1303237]	9.13	8.02	9.81	9.36	8.13	8.77	8.98667	8.75333
ENSRNOG00000000230	Lmf1	lipase maturation factor 1 [Source:RGD Symbol;Acc:1310180]	3.45	2.74	3.32	3.66	3.2	3.43	3.17	3.43
ENSRNOG00000000231	Kctd17	potassium channel tetramerization domain containing 17 [Source:RGD Symbol;Acc:1311154]	38.86	37.54	46.35	44.51	43.19	48.73	40.9167	45.4767
ENSRNOG00000000233	Grm6	glutamate metabotropic receptor 6 [Source:RGD Symbol;Acc:2747]	0.12	0.09	0.11	0.18	0.22	0.18	0.106667	0.193333
ENSRNOG00000000236	Zfp207	zinc finger protein 207 [Source:RGD Symbol;Acc:1308121]	15.53	16.3	18.43	21.97	20.01	20.22	16.7533	20.7333
ENSRNOG00000000237	RGD1310429	similar to Protein Njmu-R1 [Source:RGD Symbol;Acc:1310429]	15.65	14.18	16.96	16.81	13.8	12.19	15.5967	14.2667
ENSRNOG00000000239	Ccl7	C-C motif chemokine ligand 7 [Source:RGD Symbol;Acc:1359152]	0.25	0.32	0.37	0	0.54	0.15	0.313333	0.23
ENSRNOG00000000244	Coil	coilin [Source:RGD Symbol;Acc:62031]	3.8	3.22	3.61	3.63	4.02	3.84	3.54333	3.83
ENSRNOG00000000245	Slc16a6	solute carrier family 16, member 6 [Source:RGD Symbol;Acc:735117]	4.3	2.15	2.38	2.9	2.69	3.68	2.94333	3.09
ENSRNOG00000000246	Amz2	archaelysin family metallopeptidase 2 [Source:RGD Symbol;Acc:1304846]	33.73	29.46	36.62	37.26	37.01	35.81	33.27	36.6933
ENSRNOG00000000247	Mfsd11	major facilitator superfamily domain containing 11 [Source:RGD Symbol;Acc:1307394]	4.61	4.12	4.74	5.16	4.87	4.54	4.49	4.85667
ENSRNOG00000000248	Srsf2	serine and arginine rich splicing factor 2 [Source:RGD Symbol;Acc:1359422]	48.9	42.8	41.15	54.6	47.25	50.33	44.2833	50.7267
ENSRNOG00000000249	Mettl23	methyltransferase like 23 [Source:RGD Symbol;Acc:1306284]	7.3	8.09	9.69	8.73	9.09	7.74	8.36	8.52
ENSRNOG00000000250	Jmjd6	jumonji domain containing 6, arginine demethylase and lysine hydroxylase [Source:RGD Symbol;Acc:1305395]	6.06	5.36	6.51	7.39	7.05	7.26	5.97667	7.23333
ENSRNOG00000000251	St6galnac1	ST6 N-acetylgalactosaminide alpha-2,6-sialyltransferase 1 [Source:RGD Symbol;Acc:1562048]	0	0	0	0	0	0	0	0
ENSRNOG00000000252	AABR07042687.1	-	0	0	0	0	0	0	0	0
ENSRNOG00000000257	Smpd3	sphingomyelin phosphodiesterase 3 [Source:RGD Symbol;Acc:619754]	7.67	8.05	8.18	8.28	8.07	8.68	7.96667	8.34333
ENSRNOG00000000258	Prmt7	protein arginine methyltransferase 7 [Source:RGD Symbol;Acc:1304869]	11.07	12.14	14.01	13.17	14.5	14.73	12.4067	14.1333
ENSRNOG00000000262	Zfp821	zinc finger protein 821 [Source:RGD Symbol;Acc:1306674]	10.52	10.49	10.64	12.53	11.24	11.05	10.55	11.6067
ENSRNOG00000000264	Def8	differentially expressed in FDCP 8 homolog [Source:RGD Symbol;Acc:1309008]	7.79	7.19	8.72	8.58	7.42	9.49	7.9	8.49667
ENSRNOG00000000274	Phyhipl	phytanoyl-CoA 2-hydroxylase interacting protein-like [Source:RGD Symbol;Acc:1307967]	40.2	46.81	42.68	53.77	54.39	49.11	43.23	52.4233
ENSRNOG00000000275	Fam13c	family with sequence similarity 13, member C [Source:MGI Symbol;Acc:MGI:1918971]	10.47	9.35	11.78	10.21	11.24	10.2	10.5333	10.55
ENSRNOG00000000277	Tet1	tet methylcytosine dioxygenase 1 [Source:RGD Symbol;Acc:1310993]	14.11	16.95	16.77	14.22	16.09	14.24	15.9433	14.85
ENSRNOG00000000279	Rtn4ip1	reticulon 4 interacting protein 1 [Source:RGD Symbol;Acc:1563384]	3.51	4	3.93	4.74	3.97	3.9	3.81333	4.20333
ENSRNOG00000000281	Prodh1	proline dehydrogenase 1 [Source:RGD Symbol;Acc:1590932]	14.25	14.86	14.37	21.88	14.7	21.97	14.4933	19.5167
ENSRNOG00000000282	Gsc2	goosecoid homeobox 2 [Source:RGD Symbol;Acc:1305333]	0	0.05	0	0	0	0	0.0166667	0
ENSRNOG00000000283	Ess2	ess-2 splicing factor homolog [Source:RGD Symbol;Acc:1308218]	8.08	6.99	8.41	8.47	8.19	9.71	7.82667	8.79
ENSRNOG00000000288	Scarf2	scavenger receptor class F, member 2 [Source:RGD Symbol;Acc:1306013]	1.41	1.06	1.58	2.2	1.66	1.92	1.35	1.92667
ENSRNOG00000000299	Foxo3	forkhead box O3 [Source:RGD Symbol;Acc:1309196]	3.71	2.94	3.32	4.07	3.05	5.2	3.32333	4.10667
ENSRNOG00000000302	Sesn1	sestrin 1 [Source:RGD Symbol;Acc:1307517]	12.63	11.42	13.91	14.69	14.88	15.77	12.6533	15.1133
ENSRNOG00000000303	Cep57l1	centrosomal protein 57-like 1 [Source:RGD Symbol;Acc:1311358]	2.24	2.25	2.49	2.68	2.68	2.68	2.32667	2.68
ENSRNOG00000000304	Cd164	CD164 molecule [Source:RGD Symbol;Acc:70942]	35.83	37.22	37.52	40.32	38.53	36.06	36.8567	38.3033
ENSRNOG00000000306	Smpd2	sphingomyelin phosphodiesterase 2 [Source:RGD Symbol;Acc:619753]	1.76	1.54	1.61	2.67	1.94	2.35	1.63667	2.32
ENSRNOG00000000307	Mical1	microtubule associated monooxygenase, calponin and LIM domain containing 1 [Source:RGD Symbol;Acc:1309386]	0.76	0.81	0.51	0.74	0.91	0.94	0.693333	0.863333
ENSRNOG00000000308	Zbtb24	zinc finger and BTB domain containing 24 [Source:RGD Symbol;Acc:1306951]	1.25	1.56	1.28	1.39	1.7	1.42	1.36333	1.50333
ENSRNOG00000000312	Fig4	FIG4 phosphoinositide 5-phosphatase [Source:RGD Symbol;Acc:1311375]	11.24	10.72	13.69	13.99	12.85	13.42	11.8833	13.42
ENSRNOG00000000314	Sec63	SEC63 homolog, protein translocation regulator [Source:RGD Symbol;Acc:1304984]	21.78	21.28	23.2	22.74	20.98	23.14	22.0867	22.2867
ENSRNOG00000000316	Sobp	sine oculis binding protein homolog [Source:RGD Symbol;Acc:1560479]	11.97	11.37	12.05	14.78	12.91	15.16	11.7967	14.2833
ENSRNOG00000000320	AABR07045462.1	-	0	0	0	0	0	0	0	0
ENSRNOG00000000321	Cd24	CD24 molecule [Source:RGD Symbol;Acc:2298]	43.58	44.9	46.75	43.55	46.58	44.59	45.0767	44.9067
ENSRNOG00000000322	Atg5	autophagy related 5 [Source:RGD Symbol;Acc:1359580]	15.61	16.05	18.35	18.64	16.89	15.49	16.67	17.0067
ENSRNOG00000000323	Prdm1	PR/SET domain 1 [Source:RGD Symbol;Acc:1311765]	0.21	0.15	0.08	0.07	0.15	0.09	0.146667	0.103333
ENSRNOG00000000327	Hace1	HECT domain and ankyrin repeat containing, E3 ubiquitin protein ligase 1 [Source:RGD Symbol;Acc:1306114]	18.52	15.39	18.2	16.76	17.63	14.9	17.37	16.43
ENSRNOG00000000335	Ermap	erythroblast membrane-associated protein [Source:RGD Symbol;Acc:1309996]	0	0	0.04	0	0	0.06	0.0133333	0.02
ENSRNOG00000000340	Rtraf	RNA transcription, translation and transport factor [Source:RGD Symbol;Acc:1304704]	108.63	112.25	112.78	116.58	119.64	110.02	111.22	115.413
ENSRNOG00000000341	Nid2	nidogen 2 [Source:RGD Symbol;Acc:1311685]	0.5	0.41	0.54	0.64	0.69	0.59	0.483333	0.64
ENSRNOG00000000345	AABR07064998.1	-	0	0	0	0	0	0	0	0
ENSRNOG00000000368	Grik2	glutamate ionotropic receptor kainate type subunit 2 [Source:RGD Symbol;Acc:2733]	4.7	4.95	4.89	5.89	4.84	5.2	4.84667	5.31
ENSRNOG00000000373	AABR07044900.1	-	0.51	0.42	0.56	0.82	0.27	0.38	0.496667	0.49
ENSRNOG00000000376	Tmem167b	transmembrane protein 167B [Source:RGD Symbol;Acc:1564454]	0	0	0	0	0	0	0	0
ENSRNOG00000000378	AABR07044914.1	catenin alpha 3 [Source:NCBI gene;Acc:361839]	33.13	30.86	34.74	35.65	33.13	34.48	32.91	34.42
ENSRNOG00000000383	Mypn	myopalladin [Source:RGD Symbol;Acc:1308510]	0.01	0.03	0.07	0.11	0.06	0.06	0.0366667	0.0766667
ENSRNOG00000000384	Atoh7	atonal bHLH transcription factor 7 [Source:RGD Symbol;Acc:1304957]	2.41	3.24	1.6	2	2.41	2.1	2.41667	2.17
ENSRNOG00000000386	Pbld1	phenazine biosynthesis-like protein domain containing 1 [Source:RGD Symbol;Acc:621263]	1.6	1.34	1.53	2.44	1.47	1.99	1.49	1.96667
ENSRNOG00000000387	Slc25a16	solute carrier family 25 member 16 [Source:RGD Symbol;Acc:1311311]	7.66	7.43	9.04	8.36	8.67	7.95	8.04333	8.32667
ENSRNOG00000000390	LOC100910755	RUN and FYVE domain-containing protein 2-like [Source:RGD Symbol;Acc:6497270]	1.72	1.5	2.03	1.82	1.23	2.11	1.75	1.72
ENSRNOG00000000392	Supv3l1	Suv3 like RNA helicase [Source:RGD Symbol;Acc:1305565]	8.34	8.96	9.99	10.18	9.42	9.26	9.09667	9.62
ENSRNOG00000000394	Srgn	serglycin [Source:RGD Symbol;Acc:619969]	16.23	18.03	15.68	19.22	17.38	18.18	16.6467	18.26
ENSRNOG00000000395	Kif1bp	KIF1 binding protein [Source:RGD Symbol;Acc:1593126]	29.7	32.73	37.55	42.08	43.22	39.39	33.3267	41.5633
ENSRNOG00000000396	Ddx50	DExD-box helicase 50 [Source:RGD Symbol;Acc:1310934]	19.52	19.74	18.93	21.93	22.82	20.62	19.3967	21.79
ENSRNOG00000000397	Ccar1	cell division cycle and apoptosis regulator 1 [Source:RGD Symbol;Acc:1560358]	14.29	13.15	13.13	12.43	12.17	12.65	13.5233	12.4167
ENSRNOG00000000398	Zup1	zinc finger containing ubiquitin peptidase 1 [Source:RGD Symbol;Acc:1307672]	5.85	5.55	4.73	6.97	5.42	5.61	5.37667	6
ENSRNOG00000000401	Gprc6a	G protein-coupled receptor, class C, group 6, member A [Source:RGD Symbol;Acc:735077]	0	0	0	0	0	0	0	0
ENSRNOG00000000405	Vgll2	vestigial-like family member 2 [Source:RGD Symbol;Acc:1311903]	0	0	0	0	0	0	0	0
ENSRNOG00000000406	Ros1	ROS proto-oncogene 1 , receptor tyrosine kinase [Source:RGD Symbol;Acc:3591]	6.06	1.63	9.78	7.54	2.44	4.58	5.82333	4.85333
ENSRNOG00000000407	Dcbld1	discoidin, CUB and LCCL domain containing 1 [Source:RGD Symbol;Acc:1307211]	1.68	0.88	1.31	1.01	1.32	1.82	1.29	1.38333
ENSRNOG00000000408	Gopc	golgi associated PDZ and coiled-coil motif containing [Source:RGD Symbol;Acc:1309512]	11.77	11.57	13.07	13.05	15.06	13.94	12.1367	14.0167
ENSRNOG00000000410	Nepn	nephrocan [Source:RGD Symbol;Acc:1307755]	0.03	0.03	0.15	0.03	0	0	0.07	0.01
ENSRNOG00000000411	Nus1	NUS1 dehydrodolichyl diphosphate synthase subunit [Source:RGD Symbol;Acc:1307879]	33.26	30.63	35.27	33.02	31.77	29.97	33.0533	31.5867
ENSRNOG00000000412	Slc35f1	solute carrier family 35, member F1 [Source:RGD Symbol;Acc:1559576]	7.66	8.22	9.42	12.07	10.77	9.54	8.43333	10.7933
ENSRNOG00000000413	Pln	phospholamban [Source:RGD Symbol;Acc:619894]	1.47	1.89	1.55	1.23	1.35	1	1.63667	1.19333
ENSRNOG00000000414	Cep85l	centrosomal protein 85-like [Source:RGD Symbol;Acc:2319745]	1.4	1.01	1.78	1.21	1.19	1.27	1.39667	1.22333
ENSRNOG00000000415	Asf1a	anti-silencing function 1A histone chaperone [Source:RGD Symbol;Acc:1311941]	11.89	13.12	14.26	12.78	15	11.23	13.09	13.0033
ENSRNOG00000000417	Numa1	nuclear mitotic apparatus protein 1 [Source:RGD Symbol;Acc:1308777]	4.08	3.75	3.76	5.56	4.03	5.56	3.86333	5.05
ENSRNOG00000000418	Zbtb12	zinc finger and BTB domain containing 12 [Source:RGD Symbol;Acc:1302958]	1.46	1.67	1.49	1.98	1.75	1.84	1.54	1.85667
ENSRNOG00000000419	Cfb	complement factor B [Source:RGD Symbol;Acc:2204]	0.41	0	0.35	0	0	0	0.253333	0
ENSRNOG00000000420	Nelfe	negative elongation factor complex member E [Source:RGD Symbol;Acc:1303325]	21.25	19.44	21.06	23.74	25.18	25.41	20.5833	24.7767
ENSRNOG00000000421	Skiv2l	Ski2 like RNA helicase [Source:RGD Symbol;Acc:1303059]	3.41	3.67	2.98	4.96	3.87	5.09	3.35333	4.64
ENSRNOG00000000422	Dxo	decapping exoribonuclease [Source:RGD Symbol;Acc:1303267]	1.95	1.52	1.89	2.71	3.08	2.63	1.78667	2.80667
ENSRNOG00000000423	AABR07044388.1	-	0	0.03	3.7	0	0	0	1.24333	0
ENSRNOG00000000428	Cyp21a1	cytochrome P450, family 21, subfamily a, polypeptide 1 [Source:RGD Symbol;Acc:2461]	0	0	0	0	0	0	0	0
ENSRNOG00000000431	Atf6b	activating transcription factor 6 beta [Source:RGD Symbol;Acc:1303317]	13.7	17.57	17.94	19.38	21.76	23.65	16.4033	21.5967
ENSRNOG00000000432	Fkbpl	FKBP prolyl isomerase like [Source:RGD Symbol;Acc:1303227]	7.72	8.25	8.6	8.18	10.81	9.91	8.19	9.63333
ENSRNOG00000000433	Prrt1	proline-rich transmembrane protein 1 [Source:RGD Symbol;Acc:1359348]	21.08	24.41	21.12	34.84	28.06	31.53	22.2033	31.4767
ENSRNOG00000000435	Ppt2	palmitoyl-protein thioesterase 2 [Source:RGD Symbol;Acc:620375]	9.03	7.65	8.22	8.78	7.36	7.48	8.3	7.87333
ENSRNOG00000000436	Egfl8	EGF-like-domain, multiple 8 [Source:RGD Symbol;Acc:1549706]	3.77	3.28	5.37	4.07	3.65	3.2	4.14	3.64
ENSRNOG00000000437	Agpat1	1-acylglycerol-3-phosphate O-acyltransferase 1 [Source:RGD Symbol;Acc:1303287]	35.59	36.48	38.02	44.54	37.44	44.66	36.6967	42.2133
ENSRNOG00000000438	Rnf5	ring finger protein 5 [Source:RGD Symbol;Acc:1588458]	52.88	56.98	58.79	77.26	61.93	76.48	56.2167	71.89
ENSRNOG00000000439	Ager	advanced glycosylation end product-specific receptor [Source:RGD Symbol;Acc:69258]	1.04	1.71	0.46	2.86	1.32	0.8	1.07	1.66
ENSRNOG00000000440	Pbx2	PBX homeobox 2 [Source:RGD Symbol;Acc:1303084]	17.39	16.91	19.42	21.89	22.21	24.18	17.9067	22.76
ENSRNOG00000000441	Gpsm3	G-protein signaling modulator 3 [Source:RGD Symbol;Acc:1303014]	1.35	1.34	1	2.11	1.37	1.6	1.23	1.69333
ENSRNOG00000000442	Notch4	notch 4 [Source:RGD Symbol;Acc:1303282]	1.93	1.93	2.06	2.17	1.61	2.28	1.97333	2.02
ENSRNOG00000000443	LOC103689965	complement C4-like [Source:RGD Symbol;Acc:9245878]	1.38	1.11	0.79	1.46	0.88	1.61	1.09333	1.31667
ENSRNOG00000000446	LOC100911983	butyrophilin subfamily 3 member A3-like [Source:RGD Symbol;Acc:6489601]	0	0	0	0	0	0	0	0
ENSRNOG00000000451	RT1-Ba	RT1 class II, locus Ba [Source:RGD Symbol;Acc:1595867]	1.63	3.29	2.81	4.02	2.07	2.2	2.57667	2.76333
ENSRNOG00000000454	RT1-DOb	RT1 class II, locus DOb [Source:RGD Symbol;Acc:1595814]	0.2	0.24	0.33	0.28	0.19	0.53	0.256667	0.333333
ENSRNOG00000000455	LOC103689996	antigen peptide transporter 2 [Source:RGD Symbol;Acc:9419934]	1.45	1.41	1.46	1.92	1.57	2.27	1.44	1.92
ENSRNOG00000000456	Psmb8	proteasome subunit beta 8 [Source:RGD Symbol;Acc:3426]	7.38	7.52	7.16	7.01	5.31	8.33	7.35333	6.88333
ENSRNOG00000000457	Tap1	transporter 1, ATP binding cassette subfamily B member [Source:RGD Symbol;Acc:3817]	1	1.05	0.81	1.02	0.69	1.19	0.953333	0.966667
ENSRNOG00000000459	Psmb9	proteasome subunit beta 9 [Source:RGD Symbol;Acc:3427]	3.09	4.61	2.81	3.22	2.85	5.01	3.50333	3.69333
ENSRNOG00000000461	Brd2	bromodomain containing 2 [Source:RGD Symbol;Acc:1303324]	17.2	15.08	17.56	19.32	12.44	17.01	16.6133	16.2567
ENSRNOG00000000463	Col11a2	collagen type XI alpha 2 chain [Source:RGD Symbol;Acc:2373]	5.79	4.2	3.98	5.97	4.02	5.5	4.65667	5.16333
ENSRNOG00000000464	Rxrb	retinoid X receptor beta [Source:RGD Symbol;Acc:3611]	17.28	13.82	13.01	17.92	15.82	19.57	14.7033	17.77
ENSRNOG00000000465	Slc39a7	solute carrier family 39 member 7 [Source:RGD Symbol;Acc:1593280]	18.02	17.97	20.32	21.94	18.78	22.18	18.77	20.9667
ENSRNOG00000000466	Hsd17b8	hydroxysteroid (17-beta) dehydrogenase 8 [Source:RGD Symbol;Acc:1303158]	23.44	26.48	25.33	29.92	32.68	31.42	25.0833	31.34
ENSRNOG00000000467	Ring1	ring finger protein 1 [Source:RGD Symbol;Acc:3576]	12.51	12.35	13.4	15.98	14.84	15.96	12.7533	15.5933
ENSRNOG00000000470	Vps52	VPS52 GARP complex subunit [Source:RGD Symbol;Acc:3618]	16.25	16.47	17.29	20.39	18.77	22.38	16.67	20.5133
ENSRNOG00000000471	B3galt4	Beta-1,3-galactosyltransferase 4 [Source:RGD Symbol;Acc:620328]	1.46	2.05	1.81	2.76	2.04	1.75	1.77333	2.18333
ENSRNOG00000000473	Pfdn6	prefoldin subunit 6 [Source:RGD Symbol;Acc:1303006]	157.97	170.5	176.89	182.12	205.2	186.36	168.453	191.227
ENSRNOG00000000474	Rgl2	ral guanine nucleotide dissociation stimulator-like 2 [Source:RGD Symbol;Acc:1302985]	5.6	5.01	5.51	5.76	4.62	6.79	5.37333	5.72333
ENSRNOG00000000476	Zbtb22	zinc finger and BTB domain containing 22 [Source:RGD Symbol;Acc:1359627]	10.06	9.94	11.11	11.86	11.89	13.45	10.37	12.4
ENSRNOG00000000477	Daxx	death-domain associated protein [Source:RGD Symbol;Acc:621227]	11.25	6.31	10.21	11.01	9.2	11.51	9.25667	10.5733
ENSRNOG00000000478	AA926063	AA926063gene [Source:RGD Symbol;Acc:1303072]	1.17	0.34	0.33	0.94	1.07	0.56	0.613333	0.856667
ENSRNOG00000000479	Kifc1	kinesin family member C1 [Source:RGD Symbol;Acc:1359118]	0.2	0.29	0.41	0.35	0.27	0.39	0.3	0.336667
ENSRNOG00000000480	Phf1	PHD finger protein 1 [Source:RGD Symbol;Acc:1303205]	6.57	8.34	6.67	11.4	8.89	8.78	7.19333	9.69
ENSRNOG00000000481	Cuta	cutA divalent cation tolerance homolog [Source:RGD Symbol;Acc:1303306]	76.89	81.31	88.67	83.79	97.21	92.26	82.29	91.0867
ENSRNOG00000000483	Syngap1	synaptic Ras GTPase activating protein 1 [Source:RGD Symbol;Acc:621090]	50.68	39.03	48.08	44.4	38.39	47.78	45.93	43.5233
ENSRNOG00000000485	Bak1	BCL2-antagonist/killer 1 [Source:RGD Symbol;Acc:621635]	3.14	5.32	4.12	4.82	6.23	6.15	4.19333	5.73333
ENSRNOG00000000486	Ggnbp1	gametogenetin binding protein 1 [Source:RGD Symbol;Acc:1359729]	0.4	0.42	0.24	0.66	0.16	0.35	0.353333	0.39
ENSRNOG00000000487	Grm4	glutamate metabotropic receptor 4 [Source:RGD Symbol;Acc:2745]	1.58	1.5	1.82	2.13	2.18	2.35	1.63333	2.22
ENSRNOG00000000488	Hmga1	high mobility group AT-hook 1 [Source:RGD Symbol;Acc:628699]	26.23	24.44	40.11	30.81	34.69	29.3	30.26	31.6
ENSRNOG00000000490	Rps10	ribosomal protein S10 [Source:RGD Symbol;Acc:621024]	379.7	391.83	443.92	509.96	449.19	478.2	405.15	479.117
ENSRNOG00000000491	Spdef	SAM pointed domain containing ets transcription factor [Source:RGD Symbol;Acc:1594842]	0.16	0.2	0.32	0.12	0.31	0.17	0.226667	0.2
ENSRNOG00000000493	Snrpc	small nuclear ribonucleoprotein polypeptide C [Source:RGD Symbol;Acc:1306065]	23.64	23.45	27.2	32.82	29.95	29.49	24.7633	30.7533
ENSRNOG00000000495	Uhrf1bp1	UHRF1 binding protein 1 [Source:RGD Symbol;Acc:1307264]	1.22	0.98	1.07	1.26	0.88	1.48	1.09	1.20667
ENSRNOG00000000498	Anks1a	ankyrin repeat and sterile alpha motif domain containing 1A [Source:RGD Symbol;Acc:1309183]	2.43	2.31	2.91	3.15	2.65	3.28	2.55	3.02667
ENSRNOG00000000499	Tcp11	t-complex 11 [Source:RGD Symbol;Acc:1359387]	0.03	0	0	0.06	0	0.03	0.01	0.03
ENSRNOG00000000500	Scube3	signal peptide, CUB domain and EGF like domain containing 3 [Source:RGD Symbol;Acc:1304880]	0.54	0.79	0.51	1	0.49	1.23	0.613333	0.906667
ENSRNOG00000000501	Zfp523	zinc finger protein 523 [Source:RGD Symbol;Acc:1306239]	25.72	23.61	25.9	25.89	21.71	26.05	25.0767	24.55
ENSRNOG00000000502	Def6	DEF6 guanine nucleotide exchange factor [Source:RGD Symbol;Acc:1307945]	0.3	0.07	0.25	0.15	0.21	0.3	0.206667	0.22
ENSRNOG00000000503	Ppard	peroxisome proliferator-activated receptor delta [Source:RGD Symbol;Acc:3370]	6.57	5.52	5.98	6.28	5.53	6.32	6.02333	6.04333
ENSRNOG00000000504	Fance	FA complementation group E [Source:RGD Symbol;Acc:1561045]	3.01	4.51	3.27	4.41	3.6	3.79	3.59667	3.93333
ENSRNOG00000000505	Rpl10a	ribosomal protein L10A [Source:RGD Symbol;Acc:620497]	341.13	366.46	364.46	416.44	429.54	417.44	357.35	421.14
ENSRNOG00000000506	Tead3	TEA domain transcription factor 3 [Source:RGD Symbol;Acc:1311583]	0.97	0.92	1.13	1.09	0.99	1.07	1.00667	1.05
ENSRNOG00000000507	Tulp1	tubby like protein 1 [Source:RGD Symbol;Acc:1311062]	0	0	0	0	0	0	0	0
ENSRNOG00000000508	Armc12	armadillo repeat containing 12 [Source:RGD Symbol;Acc:1306008]	0	0	0	0	0	0	0	0
ENSRNOG00000000510	Clps	colipase [Source:RGD Symbol;Acc:2363]	0	0	0.23	0	0	0.37	0.0766667	0.123333
ENSRNOG00000000511	Srpk1	SRSF protein kinase 1 [Source:RGD Symbol;Acc:1308272]	11.88	12.37	13.2	13.42	12.9	13.68	12.4833	13.3333
ENSRNOG00000000512	Slc26a8	solute carrier family 26 member 8 [Source:RGD Symbol;Acc:1308898]	3.03	2.87	4.26	2.43	2.29	2.48	3.38667	2.4
ENSRNOG00000000513	Mapk14	mitogen activated protein kinase 14 [Source:RGD Symbol;Acc:70496]	12.8	13	12.33	14.9	13.78	15.06	12.71	14.58
ENSRNOG00000000515	Mapk13	mitogen activated protein kinase 13 [Source:RGD Symbol;Acc:3045]	0.03	0	0	0.06	0.12	0	0.01	0.06
ENSRNOG00000000516	Pxt1	peroxisomal, testis specific 1 [Source:MGI Symbol;Acc:MGI:1916557]	0	0	0	0	0	0	0	0
ENSRNOG00000000517	Kctd20	potassium channel tetramerization domain containing 20 [Source:RGD Symbol;Acc:1309887]	7.29	8.04	8.12	8.23	8.18	9.04	7.81667	8.48333
ENSRNOG00000000519	Stk38	serine/threonine kinase 38 [Source:RGD Symbol;Acc:1309455]	6.93	5.81	7.38	8.2	5.45	8.09	6.70667	7.24667
ENSRNOG00000000520	Srsf3	serine and arginine rich splicing factor 3 [Source:RGD Symbol;Acc:1309233]	51.29	47.41	50.68	55.06	55.37	57.7	49.7933	56.0433
ENSRNOG00000000521	Cdkn1a	cyclin-dependent kinase inhibitor 1A [Source:RGD Symbol;Acc:69328]	4.99	3.2	2.39	2.65	3.17	2.85	3.52667	2.89
ENSRNOG00000000522	Cpne5	copine 5 [Source:RGD Symbol;Acc:1308021]	14.85	11.99	13.45	17.52	18.73	19.87	13.43	18.7067
ENSRNOG00000000523	Ppil1	peptidylprolyl isomerase like 1 [Source:RGD Symbol;Acc:1309119]	18.74	18.91	21.29	22.63	20.07	21.19	19.6467	21.2967
ENSRNOG00000000524	RGD735065	similar to GI:13385412-like protein splice form I [Source:RGD Symbol;Acc:735065]	32.28	33.84	33.87	34.34	34.79	35.93	33.33	35.02
ENSRNOG00000000525	Pi16	peptidase inhibitor 16 [Source:RGD Symbol;Acc:1304760]	1.73	1.95	2.62	2.77	2.55	2.85	2.1	2.72333
ENSRNOG00000000527	Mtch1	mitochondrial carrier 1 [Source:RGD Symbol;Acc:1309262]	182.38	187.4	210.18	223.27	208.21	231.49	193.32	220.99
ENSRNOG00000000528	Fgd2	FYVE, RhoGEF and PH domain containing 2 [Source:RGD Symbol;Acc:1309840]	1.09	1.25	0.88	1.87	1.35	1.35	1.07333	1.52333
ENSRNOG00000000529	Pim1	Pim-1 proto-oncogene, serine/threonine kinase [Source:RGD Symbol;Acc:3330]	1.11	1.52	1.11	0.54	0.88	0.42	1.24667	0.613333
ENSRNOG00000000531	Ccdc167	coiled-coil domain containing 167 [Source:RGD Symbol;Acc:1588733]	6	5.01	4.91	5.52	5.15	6.79	5.30667	5.82
ENSRNOG00000000532	Cmtr1	cap methyltransferase 1 [Source:RGD Symbol;Acc:1307801]	10.43	11.69	12.47	14.8	14.32	15.07	11.53	14.73
ENSRNOG00000000536	Mdga1	MAM domain containing glycosylphosphatidylinositol anchor 1 [Source:RGD Symbol;Acc:1307031]	0.91	0.8	0.87	0.93	0.93	1.33	0.86	1.06333
ENSRNOG00000000540	Btbd9	BTB domain containing 9 [Source:RGD Symbol;Acc:1306975]	10.45	10.4	11.11	12.01	12.3	14.71	10.6533	13.0067
ENSRNOG00000000541	Glo1	glyoxalase 1 [Source:RGD Symbol;Acc:2702]	157.74	165.4	164.48	170.73	183.58	165.05	162.54	173.12
ENSRNOG00000000542	Dnah8	dynein, axonemal, heavy chain 8 [Source:RGD Symbol;Acc:619986]	0.01	0.01	0.03	0.05	0.02	0.04	0.0166667	0.0366667
ENSRNOG00000000543	Frk	fyn-related Src family tyrosine kinase [Source:RGD Symbol;Acc:621423]	0.13	0.06	0.17	0.25	0.1	0.11	0.12	0.153333
ENSRNOG00000000546	Nt5dc1	5'-nucleotidase domain containing 1 [Source:RGD Symbol;Acc:1305214]	3.02	3.25	2.79	3.62	3.49	3.6	3.02	3.57
ENSRNOG00000000547	Tspyl4	TSPY-like 4 [Source:RGD Symbol;Acc:1306653]	113.4	119.09	129.13	143.92	140.34	134.1	120.54	139.453
ENSRNOG00000000549	Tspyl1	TSPY-like 1 [Source:RGD Symbol;Acc:1307726]	53.56	55.1	60.43	66.77	69.46	62.89	56.3633	66.3733
ENSRNOG00000000551	Fam241b	family with sequence similarity 241 member B [Source:RGD Symbol;Acc:1305587]	41.85	42.89	46.19	46.88	51.17	45.53	43.6433	47.86
ENSRNOG00000000552	Col13a1	collagen type XIII alpha 1 chain [Source:RGD Symbol;Acc:1595704]	0.6	0.5	0.82	0.8	0.69	1.2	0.64	0.896667
ENSRNOG00000000556	Nodal	nodal growth differentiation factor [Source:RGD Symbol;Acc:1305994]	0	0.03	0	0	0	0	0.01	0
ENSRNOG00000000557	Ppa1	pyrophosphatase (inorganic) 1 [Source:RGD Symbol;Acc:1589773]	138.88	148.89	160.81	160.43	167.36	152.18	149.527	159.99
ENSRNOG00000000559	Npffr1	neuropeptide FF receptor 1 [Source:RGD Symbol;Acc:621570]	0	0.05	0.11	0.09	0.04	0.34	0.0533333	0.156667
ENSRNOG00000000560	Lrrc20	leucine rich repeat containing 20 [Source:RGD Symbol;Acc:1566140]	2.18	2.5	2.44	2.97	2.95	2.52	2.37333	2.81333
ENSRNOG00000000561	Pald1	phosphatase domain containing, paladin 1 [Source:RGD Symbol;Acc:1305933]	2.17	1.71	1.65	1.96	1.96	1.57	1.84333	1.83
ENSRNOG00000000562	Prf1	perforin 1 [Source:RGD Symbol;Acc:708463]	0.04	0.09	0.05	0.04	0	0.08	0.06	0.04
ENSRNOG00000000563	Adamts14	ADAM metallopeptidase with thrombospondin type 1 motif, 14 [Source:RGD Symbol;Acc:1308899]	0.08	0.04	0	0.05	0.02	0	0.04	0.0233333
ENSRNOG00000000564	Tbata	thymus, brain and testes associated [Source:RGD Symbol;Acc:1561665]	0.19	0.18	0.14	0.12	0.06	0.22	0.17	0.133333
ENSRNOG00000000565	Sgpl1	sphingosine-1-phosphate lyase 1 [Source:RGD Symbol;Acc:628599]	6.06	5.78	5.64	6.9	5.33	7.29	5.82667	6.50667
ENSRNOG00000000566	Pcbd1	pterin-4 alpha-carbinolamine dehydratase 1 [Source:RGD Symbol;Acc:3263]	5.25	4.74	4.95	8.06	5.42	4.02	4.98	5.83333
ENSRNOG00000000567	Unc5b	unc-5 netrin receptor B [Source:RGD Symbol;Acc:621756]	2.94	2.85	2.89	3.39	2.55	3.62	2.89333	3.18667
ENSRNOG00000000568	Slc29a3	solute carrier family 29 member 3 [Source:RGD Symbol;Acc:727811]	2.82	2.4	2.09	3.36	2.64	4.27	2.43667	3.42333
ENSRNOG00000000569	Vsir	V-set immunoregulatory receptor [Source:RGD Symbol;Acc:1590938]	10.73	10.19	10.08	13.71	11.75	15.46	10.3333	13.64
ENSRNOG00000000571	Psap	prosaposin [Source:RGD Symbol;Acc:3423]	246.73	277.12	275.57	353.94	322.42	392.25	266.473	356.203
ENSRNOG00000000572	Chst3	carbohydrate sulfotransferase 3 [Source:RGD Symbol;Acc:620355]	0.85	0.65	0.75	0.8	0.56	0.89	0.75	0.75
ENSRNOG00000000574	AC096404.1	-	0	0	0	0	0	0	0	0
ENSRNOG00000000576	Anapc16	anaphase promoting complex subunit 16 [Source:RGD Symbol;Acc:2321124]	10.96	11.62	11.8	10.86	11.28	10.33	11.46	10.8233
ENSRNOG00000000579	Marcks	myristoylated alanine rich protein kinase C substrate [Source:RGD Symbol;Acc:3028]	13.89	15.63	15.22	20.16	20.36	18.42	14.9133	19.6467
ENSRNOG00000000580	Calhm4	calcium homeostasis modulator family member 4 [Source:RGD Symbol;Acc:1595701]	2.16	1.17	2.09	1.02	1.64	0.59	1.80667	1.08333
ENSRNOG00000000581	Cdc40	cell division cycle 40 [Source:RGD Symbol;Acc:1307063]	8.96	7.51	9.8	10.89	10.26	9.33	8.75667	10.16
ENSRNOG00000000582	Ddo	D-aspartate oxidase [Source:RGD Symbol;Acc:1595123]	4.07	4.89	4.34	5.95	5.58	6.07	4.43333	5.86667
ENSRNOG00000000583	Cdk19	cyclin-dependent kinase 19 [Source:RGD Symbol;Acc:1305435]	16.16	13.37	18.79	16.74	15.07	17.35	16.1067	16.3867
ENSRNOG00000000585	Amd1	adenosylmethionine decarboxylase 1 [Source:RGD Symbol;Acc:2104]	56.75	56.63	67.17	59.35	61.05	60.78	60.1833	60.3933
ENSRNOG00000000586	Gtf3c6	general transcription factor 3C subunit 6 [Source:RGD Symbol;Acc:1307434]	21.24	22.02	20.65	23.12	22.18	22.21	21.3033	22.5033
ENSRNOG00000000587	Rpf2	ribosome production factor 2 homolog [Source:RGD Symbol;Acc:1306906]	29.44	28.4	27.87	35.32	33.18	26.93	28.57	31.81
ENSRNOG00000000588	Slc16a10	solute carrier family 16 member 10 [Source:RGD Symbol;Acc:69197]	0.05	0.11	0.13	0.13	0.06	0	0.0966667	0.0633333
ENSRNOG00000000589	RGD1310495	similar to KIAA1919 protein [Source:RGD Symbol;Acc:1310495]	0.24	0.23	0.99	0.23	0.3	0.29	0.486667	0.273333
ENSRNOG00000000590	Naglt1	Na+ dependent glucose transporter 1 [Source:RGD Symbol;Acc:631438]	0.04	0.09	0.02	0.05	0.09	0.06	0.05	0.0666667
ENSRNOG00000000593	Rev3l	REV3 like, DNA directed polymerase zeta catalytic subunit [Source:RGD Symbol;Acc:1307087]	7.45	6.35	6.57	7.92	6.64	7.21	6.79	7.25667
ENSRNOG00000000595	Traf3ip2	Traf3 interacting protein 2 [Source:RGD Symbol;Acc:1593240]	1.09	2.93	1.47	2.36	1.82	2.11	1.83	2.09667
ENSRNOG00000000596	Fyn	FYN proto-oncogene, Src family tyrosine kinase [Source:RGD Symbol;Acc:2641]	35.1	32.87	35.46	38	34.62	41.97	34.4767	38.1967
ENSRNOG00000000597	Ccn6	cellular communication network factor 6 [Source:RGD Symbol;Acc:1564120]	0.07	0.06	0	0.09	0	0	0.0433333	0.03
ENSRNOG00000000598	Tube1	tubulin, epsilon 1 [Source:RGD Symbol;Acc:1306048]	3.52	1.91	4.05	3.24	2.04	3.44	3.16	2.90667
ENSRNOG00000000599	Lama4	laminin subunit alpha 4 [Source:RGD Symbol;Acc:1560062]	1.91	1.7	1.47	1.88	1.5	1.94	1.69333	1.77333
ENSRNOG00000000604	Hdac2	histone deacetylase 2 [Source:RGD Symbol;Acc:619976]	29.77	29.4	27.97	34.45	36.5	34.36	29.0467	35.1033
ENSRNOG00000000605	Hs3st5	heparan sulfate-glucosamine 3-sulfotransferase 5 [Source:RGD Symbol;Acc:1306379]	2.26	3.01	2.87	3.2	3.45	2.46	2.71333	3.03667
ENSRNOG00000000606	Pcdh15	protocadherin related 15 [Source:RGD Symbol;Acc:1590969]	23.89	1.26	1.65	2.96	1.16	1.88	8.93333	2
ENSRNOG00000000607	RGD1559903	similar to RIKEN cDNA 1700049L16 [Source:RGD Symbol;Acc:1559903]	0	0	0	0	0	0	0	0
ENSRNOG00000000609	Ipmk	inositol polyphosphate multikinase [Source:RGD Symbol;Acc:620954]	5.72	5.06	6.09	6.44	4.94	5.74	5.62333	5.70667
ENSRNOG00000000610	Cisd1	CDGSH iron sulfur domain 1 [Source:RGD Symbol;Acc:1309529]	113.54	128.53	133.02	137.35	131.64	132.9	125.03	133.963
ENSRNOG00000000611	Ube2d1	ubiquitin-conjugating enzyme E2D 1 [Source:RGD Symbol;Acc:1307886]	13.9	14.46	19	16.48	17.72	15.62	15.7867	16.6067
ENSRNOG00000000613	Tfam	transcription factor A, mitochondrial [Source:RGD Symbol;Acc:620682]	26.05	24.88	27.01	27.85	27.18	21.64	25.98	25.5567
ENSRNOG00000000614	Bicc1	BicC family RNA binding protein 1 [Source:RGD Symbol;Acc:1307459]	0.67	0.79	0.59	0.8	0.72	0.72	0.683333	0.746667
ENSRNOG00000000618	Mdga2	MAM domain containing glycosylphosphatidylinositol anchor 2 [Source:RGD Symbol;Acc:735131]	1.71	1.51	2.44	1.63	1.78	1.94	1.88667	1.78333
ENSRNOG00000000620	AABR07041078.1	-	0	0	0	0	0	0	0	0
ENSRNOG00000000622	Hint1	histidine triad nucleotide binding protein 1 [Source:RGD Symbol;Acc:1593411]	414.64	477.12	510.29	521.43	564.42	489.84	467.35	525.23
ENSRNOG00000000630	AABR07044783.1	-	0	0	0	0	0	0	0	0
ENSRNOG00000000632	Cdk1	cyclin-dependent kinase 1 [Source:RGD Symbol;Acc:2319]	0.75	0.62	0.35	0.3	0.99	1.27	0.573333	0.853333
ENSRNOG00000000633	Rhobtb1	Rho-related BTB domain containing 1 [Source:RGD Symbol;Acc:1306871]	2.93	4.31	2.71	3.08	3.92	3.47	3.31667	3.49
ENSRNOG00000000634	Cabcoco1	ciliary associated calcium binding coiled-coil 1 [Source:RGD Symbol;Acc:1306739]	14.58	14.74	14.17	20.51	17.64	17.16	14.4967	18.4367
ENSRNOG00000000635	Arid5b	AT-rich interaction domain 5B [Source:RGD Symbol;Acc:1311735]	2.61	2.55	5.35	4.12	3.95	4.45	3.50333	4.17333
ENSRNOG00000000636	Rtkn2	rhotekin 2 [Source:RGD Symbol;Acc:1304834]	0.57	0.57	0.65	0.58	0.59	0.55	0.596667	0.573333
ENSRNOG00000000638	Zfp365	zinc finger protein 365 [Source:RGD Symbol;Acc:1565986]	147.26	123.3	149.33	107.26	102.84	109.48	139.963	106.527
ENSRNOG00000000639	Ado	2-aminoethanethiol dioxygenase [Source:RGD Symbol;Acc:1308233]	4.95	3.78	5.78	5.53	5.14	5.35	4.83667	5.34
ENSRNOG00000000640	Egr2	early growth response 2 [Source:RGD Symbol;Acc:621608]	5.31	3.72	3.28	1.55	1.44	1.33	4.10333	1.44
ENSRNOG00000000641	Nrbf2	nuclear receptor binding factor 2 [Source:RGD Symbol;Acc:61937]	7.74	9.06	10.01	9.78	11.91	9.23	8.93667	10.3067
ENSRNOG00000000645	Reep3	receptor accessory protein 3 [Source:RGD Symbol;Acc:1560401]	14.51	12.33	14.43	15.27	12.43	15.02	13.7567	14.24
ENSRNOG00000000648	Jmjd1c	jumonji domain containing 1C [Source:RGD Symbol;Acc:708458]	5.22	4.49	4.59	5.25	4.8	4.94	4.76667	4.99667
ENSRNOG00000000650	AABR07044838.1	-	0	0	0	0	0	0	0	0
ENSRNOG00000000653	Nr5a2	nuclear receptor subfamily 5, group A, member 2 [Source:RGD Symbol;Acc:68353]	0.03	0	0	0	0.01	0.01	0.01	0.00666667
ENSRNOG00000000655	Ptprc	protein tyrosine phosphatase, receptor type, C [Source:RGD Symbol;Acc:3451]	1	1.09	0.94	1.1	0.95	0.96	1.01	1.00333
ENSRNOG00000000657	Nek7	NIMA-related kinase 7 [Source:RGD Symbol;Acc:1311160]	34.99	31.4	35.38	33.12	31.6	34.12	33.9233	32.9467
ENSRNOG00000000658	Acacb	acetyl-CoA carboxylase beta [Source:RGD Symbol;Acc:620500]	3.8	10.28	4.34	0.43	0.35	11.56	6.14	4.11333
ENSRNOG00000000661	Hps4	HPS4, biogenesis of lysosomal organelles complex 3 subunit 2 [Source:RGD Symbol;Acc:1308070]	3.75	3.62	3.39	5.22	4.01	4.36	3.58667	4.53
ENSRNOG00000000662	Srrd	SRR1 domain containing [Source:NCBI gene;Acc:288717]	8.25	7.72	9.81	13.29	11.98	8.79	8.59333	11.3533
ENSRNOG00000000663	Tfip11	tuftelin interacting protein 11 [Source:RGD Symbol;Acc:1311449]	5.47	6.1	5.53	6.78	6.65	8.54	5.7	7.32333
ENSRNOG00000000664	Tpst2	tyrosylprotein sulfotransferase 2 [Source:RGD Symbol;Acc:1305331]	12.19	13.26	13.5	13.27	12.72	14.62	12.9833	13.5367
ENSRNOG00000000665	Pitpnb	phosphatidylinositol transfer protein, beta [Source:RGD Symbol;Acc:620143]	41.67	43.83	51.07	50.24	50.16	52.31	45.5233	50.9033
ENSRNOG00000000691	Foxn4	forkhead box N4 [Source:RGD Symbol;Acc:1306389]	0	0	0	0	0	0	0	0
ENSRNOG00000000692	Ung	uracil-DNA glycosylase [Source:RGD Symbol;Acc:1307200]	1.31	1.31	1.3	1.55	1.43	1.89	1.30667	1.62333
ENSRNOG00000000693	Svop	SV2 related protein [Source:RGD Symbol;Acc:620277]	49.16	49.9	52.12	54.36	52.54	53.44	50.3933	53.4467
ENSRNOG00000000695	Ssh1	slingshot protein phosphatase 1 [Source:RGD Symbol;Acc:1306038]	1.43	1.07	1.24	1.38	1.09	1.57	1.24667	1.34667
ENSRNOG00000000697	Coro1c	coronin 1C [Source:RGD Symbol;Acc:1564490]	15.36	16.27	17.38	20.36	19.39	21.44	16.3367	20.3967
ENSRNOG00000000699	Selplg	selectin P ligand [Source:RGD Symbol;Acc:1307971]	18.08	15.63	15.86	20.51	14.62	22.17	16.5233	19.1
ENSRNOG00000000700	Tmem119	transmembrane protein 119 [Source:RGD Symbol;Acc:1307573]	7.66	7.97	6.95	8.9	7.38	11.29	7.52667	9.19
ENSRNOG00000000701	Iscu	iron-sulfur cluster assembly enzyme [Source:RGD Symbol;Acc:1309562]	122.25	130.96	141.51	129.96	133.43	132.27	131.573	131.887
ENSRNOG00000000702	Sart3	spliceosome associated factor 3, U4/U6 recycling protein [Source:RGD Symbol;Acc:1311646]	4.73	4.31	4.68	5.16	5.18	5.77	4.57333	5.37
ENSRNOG00000000704	Cmklr1	chemerin chemokine-like receptor 1 [Source:RGD Symbol;Acc:69359]	0.42	0.51	0.61	0.42	0.33	0.63	0.513333	0.46
ENSRNOG00000000708	Sgsm1	small G protein signaling modulator 1 [Source:RGD Symbol;Acc:1308178]	7.17	6.33	6.39	8.32	6.74	7.91	6.63	7.65667
ENSRNOG00000000713	AABR07033045.1	-	0	0	0	0	0	0	0	0
ENSRNOG00000000715	Pou1f1	POU class 1 homeobox 1 [Source:RGD Symbol;Acc:3367]	0.02	0	0.03	0.07	0.02	0	0.0166667	0.03
ENSRNOG00000000716	Htr1f	5-hydroxytryptamine receptor 1F [Source:RGD Symbol;Acc:71083]	0.84	0.59	0.43	0.2	0.2	0.27	0.62	0.223333
ENSRNOG00000000718	Cggbp1	CGG triplet repeat binding protein 1 [Source:RGD Symbol;Acc:1308129]	10.75	11.31	11.66	12.59	12.37	12.22	11.24	12.3933
ENSRNOG00000000720	MGC95208	similar to 4930453N24Rik protein [Source:RGD Symbol;Acc:1359320]	11.04	8.89	10.14	10.45	10.6	10.13	10.0233	10.3933
ENSRNOG00000000723	RT1-CE5	RT1 class I, locus CE5 [Source:RGD Symbol;Acc:1595868]	33.43	45.36	29.91	46.09	28.92	40.95	36.2333	38.6533
ENSRNOG00000000726	Olr1671	olfactory receptor 1671 [Source:RGD Symbol;Acc:1333177]	0	0	0	0	0	0	0	0
ENSRNOG00000000728	Clic2	chloride intracellular channel 2 [Source:RGD Symbol;Acc:1306580]	0.92	0.69	0.53	0.9	1.02	1.05	0.713333	0.99
ENSRNOG00000000729	Tmlhe	trimethyllysine hydroxylase, epsilon [Source:RGD Symbol;Acc:620629]	3.36	3.23	3.86	4.23	2.3	3.53	3.48333	3.35333
ENSRNOG00000000746	Olr1695	olfactory receptor 1695 [Source:RGD Symbol;Acc:1333191]	0	0	0	0	0	0	0	0
ENSRNOG00000000747	Olr1694	olfactory receptor 1694 [Source:RGD Symbol;Acc:1332782]	0	0	0	0	0	0	0	0
ENSRNOG00000000748	AABR07044273.1	-	0	0	0	0	0	0	0	0
ENSRNOG00000000749	Olr1693	olfactory receptor 1693 [Source:RGD Symbol;Acc:1333127]	0	0	0	0	0	0	0	0
ENSRNOG00000000759	Olr1730	olfactory receptor 1730 [Source:RGD Symbol;Acc:1334062]	0	0	0	0	0	0	0	0
ENSRNOG00000000763	RT1-M3-1	RT1 class Ib, locus M3, gene 1 [Source:RGD Symbol;Acc:3494]	7.21	7.19	7.65	9.38	8.1	8.45	7.35	8.64333
ENSRNOG00000000765	Olr1743	olfactory receptor 1743 [Source:RGD Symbol;Acc:1333000]	0	0	0	0	0	0	0	0
ENSRNOG00000000767	AC112568.1	-	0	0.07	0	0.07	0	0.06	0.0233333	0.0433333
ENSRNOG00000000768	Ubd	ubiquitin D [Source:RGD Symbol;Acc:69418]	0	0.11	0.13	0.22	0	0.19	0.08	0.136667
ENSRNOG00000000774	Gabbr1	gamma-aminobutyric acid type B receptor subunit 1 [Source:RGD Symbol;Acc:621537]	195.59	192.96	196.49	230.28	212.86	242.89	195.013	228.677
ENSRNOG00000000775	Mog	myelin oligodendrocyte glycoprotein [Source:RGD Symbol;Acc:3102]	44.07	50.02	44.47	55.39	50.14	54.7	46.1867	53.41
ENSRNOG00000000777	RT1-S3	RT1 class Ib, locus S3 [Source:RGD Symbol;Acc:735037]	9.63	13.51	9.96	11.78	10.6	13.5	11.0333	11.96
ENSRNOG00000000778	Znrd1as1	ZNRD1 antisense RNA 1 [Source:RGD Symbol;Acc:1564067]	12.78	15.21	11.36	13.72	13.89	13.06	13.1167	13.5567
ENSRNOG00000000779	Znrd1	zinc ribbon domain containing 1 [Source:RGD Symbol;Acc:1303114]	9.36	7.21	12.91	13.42	9.99	9.62	9.82667	11.01
ENSRNOG00000000780	Ppp1r11	protein phosphatase 1, regulatory (inhibitor) subunit 11 [Source:RGD Symbol;Acc:1303163]	38.92	37.84	38.89	45.29	42.14	45.9	38.55	44.4433
ENSRNOG00000000781	Rnf39	ring finger protein 39 [Source:RGD Symbol;Acc:628854]	5.89	5.32	3.81	6.85	4.12	5.7	5.00667	5.55667
ENSRNOG00000000782	Trim10	tripartite motif-containing 10 [Source:RGD Symbol;Acc:1359438]	0.07	0	0.03	0.07	0.04	0.06	0.0333333	0.0566667
ENSRNOG00000000783	Trim40	tripartite motif-containing 40 [Source:RGD Symbol;Acc:1359645]	0	0	0	0	0	0	0	0
ENSRNOG00000000785	Trim39	tripartite motif-containing 39 [Source:RGD Symbol;Acc:1303115]	11.56	8.96	10.77	9.62	8.84	9.21	10.43	9.22333
ENSRNOG00000000786	Rpp21	ribonuclease P/MRP subunit p21 [Source:RGD Symbol;Acc:1303090]	39.49	41.82	49.07	51.86	51.52	51.69	43.46	51.69
ENSRNOG00000000787	AABR07044364.1	RT1 class I histocompatibility antigen, AA alpha chain-like [Source:NCBI gene;Acc:100909797]	0.74	0.74	1.14	0.67	0.23	0.85	0.873333	0.583333
ENSRNOG00000000795	RT1-N3	RT1 class Ib, locus N3 [Source:RGD Symbol;Acc:1598370]	1.07	1.34	0.96	1.35	0.92	1.24	1.12333	1.17
ENSRNOG00000000796	Ranbp2	RAN binding protein 2 [Source:RGD Symbol;Acc:1560047]	11.8	9.78	12.03	10.85	10.83	10.78	11.2033	10.82
ENSRNOG00000000798	Gnl1	G protein nucleolar 1 [Source:RGD Symbol;Acc:1303051]	71.04	72.82	73.84	74.73	70.44	84.04	72.5667	76.4033
ENSRNOG00000000799	Abcf1	ATP binding cassette subfamily F member 1 [Source:RGD Symbol;Acc:620286]	28.2	27.8	32.99	32.26	27.83	31.85	29.6633	30.6467
ENSRNOG00000000800	Man1a1	mannosidase, alpha, class 1A, member 1 [Source:RGD Symbol;Acc:1310891]	2.93	3.2	2.94	2.95	3.29	3.12	3.02333	3.12
ENSRNOG00000000801	Msl3l2	male-specific lethal 3-like 2 (Drosophila) [Source:RGD Symbol;Acc:1308699]	4.62	4.06	4.7	4.53	5.01	5	4.46	4.84667
ENSRNOG00000000802	Tbc1d32	TBC1 domain family, member 32 [Source:RGD Symbol;Acc:2323599]	0.49	3.27	0.46	1.7	0.49	0.56	1.40667	0.916667
ENSRNOG00000000804	Mrps18b	mitochondrial ribosomal protein S18B [Source:RGD Symbol;Acc:1302998]	19.22	21.95	21.97	26.71	24.75	28.02	21.0467	26.4933
ENSRNOG00000000805	Gja1	gap junction protein, alpha 1 [Source:RGD Symbol;Acc:2690]	64.68	57.73	70.64	84.27	73.16	91.72	64.35	83.05
ENSRNOG00000000808	Hsf2	heat shock transcription factor 2 [Source:RGD Symbol;Acc:68395]	9.48	8.94	9.15	10.28	10.62	8.84	9.19	9.91333
ENSRNOG00000000809	Atat1	alpha tubulin acetyltransferase 1 [Source:RGD Symbol;Acc:1303066]	12.23	12.05	13.39	17.16	15.98	18.19	12.5567	17.11
ENSRNOG00000000811	Pkib	cAMP-dependent protein kinase inhibitor beta [Source:RGD Symbol;Acc:3335]	2.95	4.7	2.54	1.8	3.09	2.36	3.39667	2.41667
ENSRNOG00000000812	RGD1302996	hypothetical protein MGC:15854 [Source:RGD Symbol;Acc:1302996]	11.64	13.71	14.7	18.23	14.37	17.25	13.35	16.6167
ENSRNOG00000000814	Fabp7	fatty acid binding protein 7 [Source:RGD Symbol;Acc:69312]	157.35	138.38	139.98	157.27	159.52	148.24	145.237	155.01
ENSRNOG00000000815	Smpdl3a	sphingomyelin phosphodiesterase, acid-like 3A [Source:RGD Symbol;Acc:1359277]	14.61	13.73	15.43	16.25	16.44	17.97	14.59	16.8867
ENSRNOG00000000816	Ppp1r18	protein phosphatase 1, regulatory subunit 18 [Source:RGD Symbol;Acc:1309543]	6.19	5.69	6.73	7.34	4.93	7.46	6.20333	6.57667
ENSRNOG00000000818	Nrm	nurim [Source:RGD Symbol;Acc:1302966]	0.91	0.98	1.09	0.89	1.34	1.25	0.993333	1.16
ENSRNOG00000000823	Gcc2	GRIP and coiled-coil domain containing 2 [Source:RGD Symbol;Acc:1305732]	9.86	8.53	10.59	10.01	9.79	9.63	9.66	9.81
ENSRNOG00000000824	Dse	dermatan sulfate epimerase [Source:RGD Symbol;Acc:1305079]	1.44	1.49	1.53	1.58	1.34	1.13	1.48667	1.35
ENSRNOG00000000825	Calhm5	calcium homeostasis modulator family member 5 [Source:RGD Symbol;Acc:1310405]	0.22	0	0.05	0.07	0.09	0	0.09	0.0533333
ENSRNOG00000000826	Flot1	flotillin 1 [Source:RGD Symbol;Acc:70991]	39.42	42.16	45.27	54.37	53.84	55	42.2833	54.4033
ENSRNOG00000000827	Ier3	immediate early response 3 [Source:RGD Symbol;Acc:1303321]	6.21	6.77	8.27	7.14	6.6	6.3	7.08333	6.68
ENSRNOG00000000831	Gtf2h4	general transcription factor 2H subunit 4 [Source:RGD Symbol;Acc:1303309]	5.38	4.08	5.43	6.72	6.58	6.15	4.96333	6.48333
ENSRNOG00000000833	Vars2	valyl-tRNA synthetase 2, mitochondrial [Source:RGD Symbol;Acc:1303122]	4.03	4.31	4.2	5.78	4.56	5.93	4.18	5.42333
ENSRNOG00000000836	Ltb	lymphotoxin beta [Source:RGD Symbol;Acc:1303162]	0.91	0.73	1.02	1.09	0.84	1.22	0.886667	1.05
ENSRNOG00000000837	Tnf	tumor necrosis factor [Source:RGD Symbol;Acc:3876]	0	0	0	0	0	0	0	0
ENSRNOG00000000838	Lta	lymphotoxin alpha [Source:RGD Symbol;Acc:3020]	0.07	0.06	0	0	0.04	0	0.0433333	0.0133333
ENSRNOG00000000839	Nfkbil1	NFKB inhibitor like 1 [Source:RGD Symbol;Acc:1303310]	82.49	126.73	74.23	100.85	80.38	107.16	94.4833	96.13
ENSRNOG00000000840	Atp6v1g2	ATPase H+ transporting V1 subunit G2 [Source:RGD Symbol;Acc:1303186]	242.83	245.17	286.33	295	293.92	280.8	258.11	289.907
ENSRNOG00000000841	Ddx39b	DExD-box helicase 39B [Source:RGD Symbol;Acc:70923]	74.54	62.32	69.02	90.48	67.91	80.12	68.6267	79.5033
ENSRNOG00000000842	Ddah2	dimethylarginine dimethylaminohydrolase 2 [Source:RGD Symbol;Acc:1302955]	32.97	36.3	33.62	34.74	33.06	37.57	34.2967	35.1233
ENSRNOG00000000843	Ly6g6c	lymphocyte antigen 6 family member G6C [Source:RGD Symbol;Acc:1302999]	0	0	0	0	0	0	0	0
ENSRNOG00000000844	Ly6g6d	lymphocyte antigen 6 family member G6D [Source:RGD Symbol;Acc:1303064]	0.26	0.12	0.14	0.24	0.59	0.34	0.173333	0.39
ENSRNOG00000000846	Ly6g5c	lymphocyte antigen 6 family member G5C [Source:RGD Symbol;Acc:735180]	0	0	0	0	0	0	0	0
ENSRNOG00000000847	Csnk2b	casein kinase 2 beta [Source:RGD Symbol;Acc:619978]	56.32	62.7	62.6	73.68	76.52	75.81	60.54	75.3367
ENSRNOG00000000848	Gpank1	G patch domain and ankyrin repeats 1 [Source:RGD Symbol;Acc:1303304]	8.84	9.54	9.33	11.66	11.31	10.42	9.23667	11.13
ENSRNOG00000000850	Apom	apolipoprotein M [Source:RGD Symbol;Acc:620773]	0.69	0.94	0.75	0.46	0.36	0.43	0.793333	0.416667
ENSRNOG00000000851	Bag6	BCL2-associated athanogene 6 [Source:RGD Symbol;Acc:71064]	13.65	15.96	16.18	20.41	18.24	21.72	15.2633	20.1233
ENSRNOG00000000852	Prrc2a	proline-rich coiled-coil 2A [Source:RGD Symbol;Acc:1303025]	28.39	25.19	30.66	29.6	25.26	36.48	28.08	30.4467
ENSRNOG00000000853	Aif1	allograft inflammatory factor 1 [Source:RGD Symbol;Acc:61924]	61.49	65.2	55.53	62.34	67.12	65.99	60.74	65.15
ENSRNOG00000000854	Ncr3	natural cytotoxicity triggering receptor 3 [Source:RGD Symbol;Acc:727881]	0.07	0.35	0.24	0.07	0.47	0.51	0.22	0.35
ENSRNOG00000000855	Lst1	leukocyte specific transcript 1 [Source:RGD Symbol;Acc:620077]	1.54	0.5	0.55	0.48	0.7	0.88	0.863333	0.686667
ENSRNOG00000000857	Msh5	mutS homolog 5 [Source:RGD Symbol;Acc:1303008]	0.02	0	0.07	0.04	0	0.02	0.03	0.02
ENSRNOG00000000858	Sapcd1	suppressor APC domain containing 1 [Source:RGD Symbol;Acc:1359359]	1.79	2.03	1.45	2.07	1.15	1.68	1.75667	1.63333
ENSRNOG00000000860	Vwa7	von Willebrand factor A domain containing 7 [Source:RGD Symbol;Acc:1303137]	0.04	0.04	0.04	0.05	0.03	0.02	0.04	0.0333333
ENSRNOG00000000861	Zic3	Zic family member 3 [Source:RGD Symbol;Acc:1561261]	0.58	0.63	0.41	0.68	0.34	0.5	0.54	0.506667
ENSRNOG00000000866	Rbmx	RNA binding motif protein, X-linked [Source:RGD Symbol;Acc:1565256]	11.78	11.2	10.93	13.8	13.3	12.99	11.3033	13.3633
ENSRNOG00000000867	Vars	valyl-tRNA synthetase [Source:RGD Symbol;Acc:3950]	6.32	7.37	7.42	10.13	8.31	9.35	7.03667	9.26333
ENSRNOG00000000869	Arhgef6	Rac/Cdc42 guanine nucleotide exchange factor 6 [Source:RGD Symbol;Acc:1359674]	1.25	1.44	1.53	1.46	1.3	1.36	1.40667	1.37333
ENSRNOG00000000871	Cd40lg	CD40 ligand [Source:RGD Symbol;Acc:708418]	0	0	0	0.06	0.02	0	0	0.0266667
ENSRNOG00000000873	Brs3	bombesin receptor subtype 3 [Source:RGD Symbol;Acc:628645]	0	0.14	0.02	0	0.02	0.02	0.0533333	0.0133333
ENSRNOG00000000875	Fhl1	four and a half LIM domains 1 [Source:RGD Symbol;Acc:2615]	19.98	19.61	22	23.76	24.15	23.03	20.53	23.6467
ENSRNOG00000000878	Slc44a4	solute carrier family 44, member 4 [Source:RGD Symbol;Acc:1303167]	0.05	0.02	0.08	0.02	0.12	0.02	0.05	0.0533333
ENSRNOG00000000879	Slc9a6	solute carrier family 9 member A6 [Source:RGD Symbol;Acc:1563582]	28.92	27.54	32.23	31.28	31.25	32.12	29.5633	31.55
ENSRNOG00000000881	Mmgt1	membrane magnesium transporter 1 [Source:RGD Symbol;Acc:1566339]	13.72	12.28	16.61	14.79	13.99	13.2	14.2033	13.9933
ENSRNOG00000000885	Auts2	autism susceptibility candidate 2-like [Source:NCBI gene;Acc:100362819]	1.42	1.45	1.51	1.82	1.58	1.91	1.46	1.77
ENSRNOG00000000886	Caln1	calneuron 1 [Source:RGD Symbol;Acc:1305843]	11.74	9.05	11.99	13.48	9.48	11.42	10.9267	11.46
ENSRNOG00000000887	AABR07035098.1	-	0	0	0	0	0	0	0	0
ENSRNOG00000000888	Sbds	SBDS, ribosome maturation factor [Source:RGD Symbol;Acc:1311043]	69.3	64.14	65.68	69.81	70.45	74.8	66.3733	71.6867
ENSRNOG00000000889	AABR07011057.1	-	2.97	0.09	0.27	0.21	0	0.11	1.11	0.106667
ENSRNOG00000000891	AABR07035107.1	-	5.2	4.24	5.14	5.28	4.71	4.6	4.86	4.86333
ENSRNOG00000000893	Tmem248	transmembrane protein 248 [Source:RGD Symbol;Acc:1303319]	10.12	9.79	12.71	15.6	14.53	13.77	10.8733	14.6333
ENSRNOG00000000894	Fry	FRY microtubule binding protein [Source:RGD Symbol;Acc:1307034]	15.93	34.43	17.8	24.01	20.89	30.98	22.72	25.2933
ENSRNOG00000000895	Rabgef1	RAB guanine nucleotide exchange factor 1 [Source:RGD Symbol;Acc:1307295]	7.52	6.52	7.42	8.11	8.73	7.95	7.15333	8.26333
ENSRNOG00000000896	AABR07070892.1	-	0	0.21	0	0	0	0	0.07	0
ENSRNOG00000000897	Rxfp2	relaxin family peptide receptor 2 [Source:RGD Symbol;Acc:1309449]	0.13	0.05	0.03	0.05	0.05	0.05	0.07	0.05
ENSRNOG00000000900	Tpst1	tyrosylprotein sulfotransferase 1 [Source:RGD Symbol;Acc:1308473]	11.54	12.24	16.19	15.31	14.1	15.52	13.3233	14.9767
ENSRNOG00000000901	Crcp	CGRP receptor component [Source:RGD Symbol;Acc:620753]	33.94	28.67	36.98	27.7	35.74	32.57	33.1967	32.0033
ENSRNOG00000000902	Hsph1	heat shock protein family H (Hsp110) member 1 [Source:RGD Symbol;Acc:1311609]	58.48	54.81	61.52	65.24	64.67	62.8	58.27	64.2367
ENSRNOG00000000903	Asl	argininosuccinate lyase [Source:RGD Symbol;Acc:619974]	3.72	5.13	3.73	5.42	4.15	5.89	4.19333	5.15333
ENSRNOG00000000904	Wdr95	WD40 repeat domain 95 [Source:RGD Symbol;Acc:1561029]	0.12	0.03	0.1	0	0.06	0.06	0.0833333	0.04
ENSRNOG00000000905	Tex26	testis expressed 26 [Source:RGD Symbol;Acc:1560846]	0.41	0.23	0.26	0.32	0.38	0.27	0.3	0.323333
ENSRNOG00000000906	Medag	mesenteric estrogen-dependent adipogenesis [Source:RGD Symbol;Acc:1307396]	7.14	7	8.06	6.5	8.61	7.2	7.4	7.43667
ENSRNOG00000000907	Alox5ap	arachidonate 5-lipoxygenase activating protein [Source:RGD Symbol;Acc:2097]	2.66	3.06	3.8	4.5	3.68	4.59	3.17333	4.25667
ENSRNOG00000000909	Uspl1	ubiquitin specific peptidase like 1 [Source:RGD Symbol;Acc:1310835]	8.81	8.66	10.24	9.57	9.57	9.63	9.23667	9.59
ENSRNOG00000000913	Gusb	glucuronidase, beta [Source:RGD Symbol;Acc:2772]	1.69	1.7	1.92	1.96	1.72	2.34	1.77	2.00667
ENSRNOG00000000916	LOC100910196	katanin p60 ATPase-containing subunit A-like 1-like [Source:RGD Symbol;Acc:6499844]	3.28	3.94	3.69	3.09	4.34	4.68	3.63667	4.03667
ENSRNOG00000000917	Nupr2	nuclear protein 2, transcriptional regulator [Source:RGD Symbol;Acc:1560258]	28.44	21.2	16.91	24.25	31.41	24.78	22.1833	26.8133
ENSRNOG00000000918	Zbed5	zinc finger, BED-type containing 5 [Source:RGD Symbol;Acc:1559988]	9.95	11.58	11.3	11.27	14.08	11.9	10.9433	12.4167
ENSRNOG00000000920	Phkg1	phosphorylase kinase catalytic subunit gamma 1 [Source:RGD Symbol;Acc:3325]	1.93	2.56	2.5	2.72	2.86	3.67	2.33	3.08333
ENSRNOG00000000921	Ubl3	ubiquitin-like 3 [Source:RGD Symbol;Acc:1305431]	72.06	67.84	83.69	68.79	70.32	65.8	74.53	68.3033
ENSRNOG00000000922	Sumf2	sulfatase modifying factor 2 [Source:RGD Symbol;Acc:1563253]	3.72	4.56	4.94	4.85	5.33	5.28	4.40667	5.15333
ENSRNOG00000000923	Cct6a	chaperonin containing TCP1 subunit 6A [Source:RGD Symbol;Acc:1304763]	64.24	62.34	65	75.45	77.9	66.85	63.86	73.4
ENSRNOG00000000924	Slc7a1	solute carrier family 7 member 1 [Source:RGD Symbol;Acc:3716]	2.89	2.53	3.5	3.76	2.56	3.68	2.97333	3.33333
ENSRNOG00000000925	Psph	phosphoserine phosphatase [Source:RGD Symbol;Acc:1308764]	12.55	13.36	13.48	14.62	16	15.16	13.13	15.26
ENSRNOG00000000926	Mrps17	mitochondrial ribosomal protein S17 [Source:RGD Symbol;Acc:1307650]	34.72	43.98	47.36	40.95	44.51	43.44	42.02	42.9667
ENSRNOG00000000931	Sfswap	splicing factor SWAP [Source:RGD Symbol;Acc:1305004]	15.37	11.34	14.48	15.38	12.06	14.18	13.73	13.8733
ENSRNOG00000000934	Piwil1	piwi-like RNA-mediated gene silencing 1 [Source:RGD Symbol;Acc:1306980]	0	0.01	0	0.01	0.02	0.01	0.00333333	0.0133333
ENSRNOG00000000936	Stx2	syntaxin 2 [Source:RGD Symbol;Acc:2558]	4.31	2.62	4.6	3.88	2.69	5.62	3.84333	4.06333
ENSRNOG00000000937	Slc46a3	solute carrier family 46, member 3 [Source:RGD Symbol;Acc:1307594]	0.97	1.12	1.23	1.16	1.06	1.3	1.10667	1.17333
ENSRNOG00000000938	Ran	RAN, member RAS oncogene family [Source:RGD Symbol;Acc:620367]	170.49	175.78	195.02	197.13	226.46	195.08	180.43	206.223
ENSRNOG00000000940	Flt1	FMS-related tyrosine kinase 1 [Source:RGD Symbol;Acc:2621]	27.08	18.02	25.74	28.36	25.41	26.89	23.6133	26.8867
ENSRNOG00000000942	Pan3	poly(A) specific ribonuclease subunit PAN3 [Source:RGD Symbol;Acc:1590880]	4.88	3.72	4.59	5.13	4.34	4.25	4.39667	4.57333
ENSRNOG00000000943	AC136867.1	-	0	0	0	0	0	0	0	0
ENSRNOG00000000952	Gsx1	GS homeobox 1 [Source:RGD Symbol;Acc:1310020]	0	0	0.1	0.09	0	0.16	0.0333333	0.0833333
ENSRNOG00000000954	Polr1d	RNA polymerase I and III subunit D [Source:RGD Symbol;Acc:1564358]	109.26	107.36	111.32	122.9	123.97	115.93	109.313	120.933
ENSRNOG00000000955	Lnx2	ligand of numb-protein X 2 [Source:RGD Symbol;Acc:1308222]	1.76	1.53	1.51	2.33	1.77	1.96	1.6	2.02
ENSRNOG00000000956	Rasl11a	RAS-like family 11 member A [Source:RGD Symbol;Acc:1303231]	10.31	8.96	8.86	6.46	7.48	7.4	9.37667	7.11333
ENSRNOG00000000957	Rpl21	ribosomal protein L21 [Source:RGD Symbol;Acc:68390]	1315.79	1509.08	1425.26	1624.38	1652.79	1556.09	1416.71	1611.09
ENSRNOG00000000958	AABR07055943.1	-	0	0	0	0	0	0	0	0
ENSRNOG00000000961	Glt1d1	glycosyltransferase 1 domain containing 1 [Source:RGD Symbol;Acc:1304896]	9.66	8.74	11.1	9.88	11.52	10.22	9.83333	10.54
ENSRNOG00000000962	Slc15a4	solute carrier family 15 member 4 [Source:RGD Symbol;Acc:708469]	6.47	6.09	6.42	7.22	7.02	6.73	6.32667	6.99
ENSRNOG00000000963	Tmem132c	transmembrane protein 132C [Source:RGD Symbol;Acc:1583824]	0.21	0.44	0.45	0.37	0.46	0.45	0.366667	0.426667
ENSRNOG00000000964	AABR07036087.1	FSHD region 1-like 1 [Source:NCBI gene;Acc:689484]	0	0	0	0	0	0	0	0
ENSRNOG00000000967	Aacs	acetoacetyl-CoA synthetase [Source:RGD Symbol;Acc:708522]	7.95	9.13	10.06	9.84	8.97	9.85	9.04667	9.55333
ENSRNOG00000000968	Rnf6	ring finger protein 6 [Source:RGD Symbol;Acc:1306092]	17.58	15.04	17.43	18.18	18.08	16.37	16.6833	17.5433
ENSRNOG00000000969	Cyp3a18	cytochrome P450, family 3, subfamily a, polypeptide 18 [Source:RGD Symbol;Acc:628709]	0.06	0.14	0.09	0.06	0.11	0.13	0.0966667	0.1
ENSRNOG00000000973	Tex45	testis expressed 45 [Source:RGD Symbol;Acc:1563425]	0	0	0	0	0	0	0	0
ENSRNOG00000000974	Zfp358	zinc finger protein 358 [Source:RGD Symbol;Acc:1310416]	4.45	4.85	4.93	6.76	5.91	6.75	4.74333	6.47333
ENSRNOG00000000975	Mcoln1	mucolipin 1 [Source:RGD Symbol;Acc:1308953]	7.11	8.72	7.56	10.68	9.86	8.88	7.79667	9.80667
ENSRNOG00000000977	Pnpla6	patatin-like phospholipase domain containing 6 [Source:RGD Symbol;Acc:1564611]	3.11	3.25	3.44	3.97	3.89	4.42	3.26667	4.09333
ENSRNOG00000000978	AABR07035374.1	-	0	0.26	0	0	0	0	0.0866667	0
ENSRNOG00000000979	Bri3bp	Bri3 binding protein [Source:RGD Symbol;Acc:1561711]	4.39	2.81	4.11	4.73	4.39	5.01	3.77	4.71
ENSRNOG00000000981	Scarb1	scavenger receptor class B, member 1 [Source:RGD Symbol;Acc:2302]	8.71	7.22	8.64	9.98	9.45	9.07	8.19	9.5
ENSRNOG00000000983	Zfp394	zinc finger protein 394 [Source:RGD Symbol;Acc:628654]	3.15	4.11	3.64	4.34	3.69	4.11	3.63333	4.04667
ENSRNOG00000000985	Cpsf4	cleavage and polyadenylation specific factor 4 [Source:RGD Symbol;Acc:620440]	13.6	13.65	13.3	18.2	16.45	15.61	13.5167	16.7533
ENSRNOG00000000986	Camsap3	calmodulin regulated spectrin-associated protein family, member 3 [Source:RGD Symbol;Acc:1597412]	1.91	1.84	2.42	2.17	2.46	2.61	2.05667	2.41333
ENSRNOG00000000987	Ptcd1	pentatricopeptide repeat domain 1 [Source:RGD Symbol;Acc:1311473]	3.26	3.95	4.18	4.57	4.37	4.19	3.79667	4.37667
ENSRNOG00000000988	Xab2	XPA binding protein 2 [Source:RGD Symbol;Acc:621217]	5.53	5.39	5.36	6.43	6.78	7.18	5.42667	6.79667
ENSRNOG00000000989	Bud31	BUD31 homolog [Source:RGD Symbol;Acc:621103]	122.85	118.63	139.6	123.93	141.6	127.02	127.027	130.85
ENSRNOG00000000990	Pdap1	PDGFA associated protein 1 [Source:RGD Symbol;Acc:620442]	137.51	142.5	159.14	155.11	147.65	146.35	146.383	149.703
ENSRNOG00000000991	Arpc1b	actin related protein 2/3 complex, subunit 1B [Source:RGD Symbol;Acc:2155]	13.73	14.03	12.39	16.82	13.65	14.76	13.3833	15.0767
ENSRNOG00000000993	Pcp2	Purkinje cell protein 2 [Source:RGD Symbol;Acc:1306217]	0	0	0	0	0	0	0	0
ENSRNOG00000000994	Stxbp2	syntaxin binding protein 2 [Source:RGD Symbol;Acc:619967]	0.63	0.44	0.74	0.76	0.65	0.67	0.603333	0.693333
ENSRNOG00000000996	Arpc1a	actin related protein 2/3 complex, subunit 1A [Source:RGD Symbol;Acc:620834]	104.95	104.84	101.02	132.14	121.59	119.1	103.603	124.277
ENSRNOG00000000999	Smurf1	SMAD specific E3 ubiquitin protein ligase 1 [Source:RGD Symbol;Acc:1594738]	6.49	4.83	5.8	6.72	5.89	6.35	5.70667	6.32
ENSRNOG00000001001	Retn	resistin [Source:RGD Symbol;Acc:628781]	0	0	0	0	0	0	0	0
ENSRNOG00000001003	Trappc5	trafficking protein particle complex 5 [Source:RGD Symbol;Acc:1563971]	22.61	22.67	25.91	29.96	26.02	24.22	23.73	26.7333
ENSRNOG00000001004	Ncor2	nuclear receptor co-repressor 2 [Source:RGD Symbol;Acc:1310293]	6.9	5.35	6.29	7.86	6.4	7.95	6.18	7.40333
ENSRNOG00000001005	Fcer2	Fc fragment of IgE receptor II [Source:RGD Symbol;Acc:619997]	0	0	0	0	0.03	0	0	0.01
ENSRNOG00000001006	Nptx2	neuronal pentraxin 2 [Source:RGD Symbol;Acc:1309447]	15.84	15.62	12.43	10.4	9.95	8.81	14.63	9.72
ENSRNOG00000001007	Baiap2l1	BAI1-associated protein 2-like 1 [Source:RGD Symbol;Acc:1308452]	0.08	0.24	0.34	0.3	0.23	0.2	0.22	0.243333
ENSRNOG00000001009	Bri3	brain protein I3 [Source:RGD Symbol;Acc:1309187]	50.19	48.09	62.92	64.26	56.2	62.82	53.7333	61.0933
ENSRNOG00000001010	Tecpr1	tectonin beta-propeller repeat containing 1 [Source:RGD Symbol;Acc:1306873]	19.12	21.89	21.57	24.81	22.43	24.86	20.86	24.0333
ENSRNOG00000001011	Rflna	refilin A [Source:RGD Symbol;Acc:1588777]	0.93	0.57	0.65	0.7	1.13	1.08	0.716667	0.97
ENSRNOG00000001017	Cd209	CD209 molecule [Source:RGD Symbol;Acc:1561104]	0	0	0	0	0	0	0	0
ENSRNOG00000001027	LOC100363064	rCG58956-like [Source:RGD Symbol;Acc:2324825]	0	0	0	0	0	0	0	0
ENSRNOG00000001030	Tsc22d1	TSC22 domain family, member 1 [Source:RGD Symbol;Acc:3850]	279.37	283.17	320.42	300.75	315.72	297.12	294.32	304.53
ENSRNOG00000001031	Ocm2	oncomodulin 2 [Source:RGD Symbol;Acc:3222]	4.55	2.9	4.62	3.61	3.31	2.9	4.02333	3.27333
ENSRNOG00000001032	Ccz1b	CCZ1 homolog B, vacuolar protein trafficking and biogenesis associated [Source:RGD Symbol;Acc:1306410]	26.97	22.97	27.21	27.26	26.46	24.21	25.7167	25.9767
ENSRNOG00000001033	Nufip1	nuclear FMR1 interacting protein 1 [Source:RGD Symbol;Acc:1359440]	8.96	6.99	7.73	8.78	8.12	8.29	7.89333	8.39667
ENSRNOG00000001034	Evi5l	ecotropic viral integration site 5-like [Source:RGD Symbol;Acc:1561962]	23.64	19.64	22.78	27.58	24.46	29.47	22.02	27.17
ENSRNOG00000001035	Gtf2h3	general transcription factor IIH subunit 3 [Source:RGD Symbol;Acc:1305494]	4.32	5.43	5.17	6.1	5.57	5.92	4.97333	5.86333
ENSRNOG00000001036	Rsph10b	radial spoke head 10 homolog B [Source:RGD Symbol;Acc:1311893]	1.63	2.79	2.38	3.71	2.4	4.14	2.26667	3.41667
ENSRNOG00000001037	Gpalpp1	GPALPP motifs containing 1 [Source:RGD Symbol;Acc:1307254]	9.2	9.47	9.9	9.22	11.03	9.33	9.52333	9.86
ENSRNOG00000001039	Eif2b1	eukaryotic translation initiation factor 2B subunit alpha [Source:RGD Symbol;Acc:620819]	11.71	13.18	13.76	16.27	15.81	15.92	12.8833	16
ENSRNOG00000001040	Pms2	PMS1 homolog 2, mismatch repair system component [Source:RGD Symbol;Acc:1305483]	5.74	5.75	7.2	7.22	6.92	6.61	6.23	6.91667
ENSRNOG00000001043	Ddx55	DEAD-box helicase 55 [Source:RGD Symbol;Acc:2324094]	2.84	3.76	4.01	4.4	4.08	4.05	3.53667	4.17667
ENSRNOG00000001044	Aimp2	aminoacyl tRNA synthetase complex-interacting multifunctional protein 2 [Source:RGD Symbol;Acc:1560787]	11.49	13.82	18.2	17.06	23.08	17.57	14.5033	19.2367
ENSRNOG00000001047	Map2k7	mitogen activated protein kinase kinase 7 [Source:RGD Symbol;Acc:1560043]	6.83	9.05	10.94	11.75	9.5	11.11	8.94	10.7867
ENSRNOG00000001048	Ankrd61	ankyrin repeat domain 61 [Source:RGD Symbol;Acc:1586393]	0.12	0.2	0.52	1.09	0.09	0.08	0.28	0.42
ENSRNOG00000001049	Tpt1	tumor protein, translationally-controlled 1 [Source:RGD Symbol;Acc:621623]	1067.24	1141.98	1076.47	1191.11	1123.71	1095.44	1095.23	1136.75
ENSRNOG00000001050	Eif2ak1	eukaryotic translation initiation factor 2 alpha kinase 1 [Source:RGD Symbol;Acc:70883]	23.03	24.01	26.12	26.28	24.66	26.26	24.3867	25.7333
ENSRNOG00000001052	Slc25a30	solute carrier family 25, member 30 [Source:RGD Symbol;Acc:1359702]	2.45	1.71	2.64	2.19	2.45	2.77	2.26667	2.47
ENSRNOG00000001053	Tmed2	transmembrane p24 trafficking protein 2 [Source:RGD Symbol;Acc:69243]	74.14	71.9	81.16	81.36	80.29	75.84	75.7333	79.1633
ENSRNOG00000001055	Rilpl1	Rab interacting lysosomal protein-like 1 [Source:RGD Symbol;Acc:1307973]	16.43	16.4	16.61	18.61	19.67	18.9	16.48	19.06
ENSRNOG00000001056	Snapc2	small nuclear RNA activating complex, polypeptide 2 [Source:RGD Symbol;Acc:1304589]	28.88	31.79	34.45	39.69	33.94	41.57	31.7067	38.4
ENSRNOG00000001057	Ctxn1	cortexin 1 [Source:RGD Symbol;Acc:2449]	461.67	406	458.15	524.9	467.28	487.4	441.94	493.193
ENSRNOG00000001058	Timm44	translocase of inner mitochondrial membrane 44 [Source:RGD Symbol;Acc:3864]	18.57	18.53	21.06	19.72	19.8	20.92	19.3867	20.1467
ENSRNOG00000001059	Usp42	ubiquitin specific peptidase 42 [Source:RGD Symbol;Acc:1305231]	2.36	1.95	2.32	2.51	2.26	2.15	2.21	2.30667
ENSRNOG00000001060	Snrnp35	small nuclear ribonucleoprotein U11/U12 subunit 35 [Source:RGD Symbol;Acc:1310724]	24.78	22.99	24.88	25.62	24.26	25.19	24.2167	25.0233
ENSRNOG00000001061	Rilpl2	Rab interacting lysosomal protein-like 2 [Source:RGD Symbol;Acc:1303140]	21.22	22.88	21.83	26.75	25.52	25.96	21.9767	26.0767
ENSRNOG00000001062	Kmt5a	lysine methyltransferase 5A [Source:RGD Symbol;Acc:1587560]	29.9	24.65	23.19	25.85	23.27	26.17	25.9133	25.0967
ENSRNOG00000001064	Sbno1	strawberry notch homolog 1 [Source:RGD Symbol;Acc:1310005]	11.71	11.02	13.36	12.61	11.98	12.89	12.03	12.4933
ENSRNOG00000001065	Cyth3	cytohesin 3 [Source:RGD Symbol;Acc:620399]	8.67	9.22	12.42	11.61	10.93	10.66	10.1033	11.0667
ENSRNOG00000001066	Itih2	inter-alpha-trypsin inhibitor heavy chain 2 [Source:RGD Symbol;Acc:1565426]	0.02	0.1	0.13	0.02	0.02	0.1	0.0833333	0.0466667
ENSRNOG00000001068	Rac1	Rac family small GTPase 1 [Source:RGD Symbol;Acc:619755]	141.1	142.45	157.06	194.13	172.63	207.56	146.87	191.44
ENSRNOG00000001069	Elavl1	ELAV like RNA binding protein 1 [Source:RGD Symbol;Acc:1308649]	5	4.99	5	5.9	5.22	6.48	4.99667	5.86667
ENSRNOG00000001070	Cdk2ap1	cyclin-dependent kinase 2 associated protein 1 [Source:RGD Symbol;Acc:1308664]	122.02	122.24	136.35	114.01	101.85	112.82	126.87	109.56
ENSRNOG00000001071	AABR07035091.1	-	0	0	0	0	0	0	0	0
ENSRNOG00000001072	Cers4	ceramide synthase 4 [Source:RGD Symbol;Acc:1309303]	6.9	6.54	7.05	7.75	6.16	7.87	6.83	7.26
ENSRNOG00000001073	RGD1563482	similar to hypothetical protein FLJ38663 [Source:RGD Symbol;Acc:1563482]	16.6	13.01	18.32	19.43	22.9	17.14	15.9767	19.8233
ENSRNOG00000001074	Mphosph9	M-phase phosphoprotein 9 [Source:RGD Symbol;Acc:1598368]	4.77	3.58	3.69	3.73	3.58	4	4.01333	3.77
ENSRNOG00000001079	Daglb	diacylglycerol lipase, beta [Source:RGD Symbol;Acc:1310193]	13.67	13.13	12.44	17.34	15.6	14.44	13.08	15.7933
ENSRNOG00000001080	Arl6ip4	ADP-ribosylation factor like GTPase 6 interacting protein 4 [Source:RGD Symbol;Acc:1307657]	45.65	44.6	48.73	55.73	55.72	53.77	46.3267	55.0733
ENSRNOG00000001081	Ogfod2	2-oxoglutarate and iron-dependent oxygenase domain containing 2 [Source:RGD Symbol;Acc:1310594]	5.12	4.98	6.06	5.98	6.13	6.42	5.38667	6.17667
ENSRNOG00000001082	Abcb9	ATP binding cassette subfamily B member 9 [Source:RGD Symbol;Acc:620254]	5.75	5.77	5.54	6.5	6	6.57	5.68667	6.35667
ENSRNOG00000001083	Kdelr2	KDEL endoplasmic reticulum protein retention receptor 2 [Source:RGD Symbol;Acc:1304618]	7.51	7.8	8.96	8.91	10.06	9.84	8.09	9.60333
ENSRNOG00000001086	Vps37b	VPS37B, ESCRT-I subunit [Source:RGD Symbol;Acc:1304576]	12.79	12.33	12.32	14.64	13.24	12.99	12.48	13.6233
ENSRNOG00000001088	Rfc3	replication factor C subunit 3 [Source:RGD Symbol;Acc:1306832]	5.26	5.02	4.75	6.2	6.68	6.89	5.01	6.59
ENSRNOG00000001090	Stard13	StAR-related lipid transfer domain containing 13 [Source:RGD Symbol;Acc:1564816]	0.91	0.93	0.91	1.18	1.02	1.22	0.916667	1.14
ENSRNOG00000001091	Hip1r	huntingtin interacting protein 1 related [Source:RGD Symbol;Acc:621615]	10.98	11.85	11.37	12.39	11.43	12.97	11.4	12.2633
ENSRNOG00000001092	Kl	Klotho [Source:RGD Symbol;Acc:620396]	0.06	0.14	0.05	0.07	0.03	0.06	0.0833333	0.0533333
ENSRNOG00000001094	Zfp316	zinc finger protein 316 [Source:RGD Symbol;Acc:1311647]	1.84	1.53	1.99	2	1.79	2.41	1.78667	2.06667
ENSRNOG00000001098	Pds5b	PDS5 cohesin associated factor B [Source:RGD Symbol;Acc:1310838]	27.1	27.37	29.05	30.1	31.44	31.65	27.84	31.0633
ENSRNOG00000001099	Rbak	RB-associated KRAB zinc finger [Source:RGD Symbol;Acc:1562875]	1.71	1.69	2.39	2.84	1.85	2.68	1.93	2.45667
ENSRNOG00000001101	Rnf216	ring finger protein 216 [Source:RGD Symbol;Acc:1565135]	3.63	3.7	4.17	5.12	4.21	4.81	3.83333	4.71333
ENSRNOG00000001103	AABR07035437.1	sidekick cell adhesion molecule 1 [Source:NCBI gene;Acc:304297]	1.29	1.24	1.43	1.48	1.24	1.85	1.32	1.52333
ENSRNOG00000001104	Foxk1	forkhead box K1 [Source:RGD Symbol;Acc:1309643]	2.03	1.51	1.77	2.47	1.63	2.06	1.77	2.05333
ENSRNOG00000001106	Denr	density regulated reinitiation and release factor [Source:RGD Symbol;Acc:1584200]	42.2	40.68	36.8	43.55	40.43	37.71	39.8933	40.5633
ENSRNOG00000001107	AABR07035428.1	-	1.39	1.19	1.32	1.74	1.4	2.75	1.3	1.96333
ENSRNOG00000001108	N4bp2l2	NEDD4 binding protein 2-like 2 [Source:RGD Symbol;Acc:1359603]	12.34	10.41	12.81	11.71	11.85	11.57	11.8533	11.71
ENSRNOG00000001111	Brca2	BRCA2, DNA repair associated [Source:RGD Symbol;Acc:2219]	1.16	0.89	1.21	1.3	0.95	1.02	1.08667	1.09
ENSRNOG00000001113	Mmd2	monocyte to macrophage differentiation-associated 2 [Source:RGD Symbol;Acc:1306506]	137.8	142.79	110.8	161.41	134.09	186.09	130.463	160.53
ENSRNOG00000001114	Wipi2	WD repeat domain, phosphoinositide interacting 2 [Source:RGD Symbol;Acc:1359154]	14.44	15.05	17.98	17.76	18.76	19.78	15.8233	18.7667
ENSRNOG00000001115	Slc29a4	solute carrier family 29 member 4 [Source:RGD Symbol;Acc:1310545]	1.74	1.28	1.35	2.11	2.19	1.66	1.45667	1.98667
ENSRNOG00000001117	Fbxl18	F-box and leucine-rich repeat protein 18 [Source:RGD Symbol;Acc:1596958]	2.1	1.58	2.69	2.37	2.4	2.63	2.12333	2.46667
ENSRNOG00000001120	Med13l	mediator complex subunit 13-like [Source:RGD Symbol;Acc:1305884]	5.29	4.31	5.86	5.55	4.95	6.39	5.15333	5.63
ENSRNOG00000001123	RGD1562310	similar to hypothetical protein FLJ21415 [Source:RGD Symbol;Acc:1562310]	4.35	4.19	4.54	5.2	3.78	4.7	4.36	4.56
ENSRNOG00000001124	Rnft2	ring finger protein, transmembrane 2 [Source:RGD Symbol;Acc:1560195]	12.12	11.73	12.37	12.87	13.02	15.05	12.0733	13.6467
ENSRNOG00000001126	Fbxw8	F-box and WD repeat domain containing 8 [Source:RGD Symbol;Acc:1306032]	5.46	4.62	4.94	6.95	6.11	7.39	5.00667	6.81667
ENSRNOG00000001128	Tesc	tescalcin [Source:RGD Symbol;Acc:1566317]	36.61	40.93	38.91	36.6	41.25	35.59	38.8167	37.8133
ENSRNOG00000001129	Fbxo21	F-box protein 21 [Source:RGD Symbol;Acc:1307346]	7.95	8.34	9.55	12.3	10.31	10.76	8.61333	11.1233
ENSRNOG00000001130	Nos1	nitric oxide synthase 1 [Source:RGD Symbol;Acc:3184]	1.78	1.58	1.88	4.14	3.07	3.15	1.74667	3.45333
ENSRNOG00000001134	Rfc5	replication factor C subunit 5 [Source:RGD Symbol;Acc:1309280]	5.23	6.95	7.43	8.58	9.05	8.96	6.53667	8.86333
ENSRNOG00000001135	Wsb2	WD repeat and SOCS box-containing 2 [Source:RGD Symbol;Acc:1359599]	271.36	256.66	268.35	241.51	237.31	258.09	265.457	245.637
ENSRNOG00000001136	Pebp1	phosphatidylethanolamine binding protein 1 [Source:RGD Symbol;Acc:62017]	353.28	395.23	420.65	466.99	482.03	486.15	389.72	478.39
ENSRNOG00000001138	Taok3	TAO kinase 3 [Source:RGD Symbol;Acc:1562861]	5.43	6.52	6.57	8.08	7.04	7.75	6.17333	7.62333
ENSRNOG00000001139	Suds3	SDS3 homolog, SIN3A corepressor complex component [Source:RGD Symbol;Acc:1305986]	43.01	41.59	49.5	46.95	48.92	51.81	44.7	49.2267
ENSRNOG00000001141	Srrm4	serine/arginine repetitive matrix 4 [Source:RGD Symbol;Acc:1560213]	2.82	1.78	1.82	2.84	2.55	2.54	2.14	2.64333
ENSRNOG00000001142	Prkab1	protein kinase AMP-activated non-catalytic subunit beta 1 [Source:RGD Symbol;Acc:71057]	4.76	4.84	4.58	6.12	5.37	5.6	4.72667	5.69667
ENSRNOG00000001143	Cit	citron rho-interacting serine/threonine kinase [Source:RGD Symbol;Acc:70878]	10.01	7.9	9.53	9.59	8.12	11.01	9.14667	9.57333
ENSRNOG00000001148	Rplp0	ribosomal protein lateral stalk subunit P0 [Source:RGD Symbol;Acc:621247]	386.14	409.88	424.79	481.03	456.89	533.76	406.937	490.56
ENSRNOG00000001149	Pxn	paxillin [Source:RGD Symbol;Acc:1305759]	4.5	4.34	5.42	6.57	4.56	5.19	4.75333	5.44
ENSRNOG00000001151	Sirt4	sirtuin 4 [Source:RGD Symbol;Acc:1310413]	1.35	2.08	2.24	2.6	2.4	1.95	1.89	2.31667
ENSRNOG00000001152	Glp1r	glucagon-like peptide 1 receptor [Source:RGD Symbol;Acc:2703]	0	0	0	0.04	0.02	0.04	0	0.0333333
ENSRNOG00000001153	Pla2g1b	phospholipase A2 group IB [Source:RGD Symbol;Acc:61949]	0	0	0	0	0	0	0	0
ENSRNOG00000001156	Msi1	musashi RNA-binding protein 1 [Source:RGD Symbol;Acc:628778]	9.83	8.55	7.52	9.35	8.2	10.74	8.63333	9.43
ENSRNOG00000001157	Umodl1	uromodulin-like 1 [Source:RGD Symbol;Acc:1566039]	0.07	0.09	0.01	0.05	0.09	0.06	0.0566667	0.0666667
ENSRNOG00000001158	Abcg1	ATP binding cassette subfamily G member 1 [Source:RGD Symbol;Acc:620294]	6.84	7.03	7.2	9.92	8.72	10.26	7.02333	9.63333
ENSRNOG00000001159	Tff3	trefoil factor 3 [Source:RGD Symbol;Acc:3847]	0	0	0	0.22	0	0.21	0	0.143333
ENSRNOG00000001160	NEWGENE_1586233	TP53 regulated inhibitor of apoptosis 1 [Source:RGD Symbol;Acc:11471617]	24.25	24.02	27.9	27.34	30.44	27.12	25.39	28.3
ENSRNOG00000001161	Gatc	glutamyl-tRNA amidotransferase subunit C [Source:RGD Symbol;Acc:1309698]	28.16	31.52	31.66	39.44	37.51	42.31	30.4467	39.7533
ENSRNOG00000001162	Tff2	trefoil factor 2 [Source:RGD Symbol;Acc:620709]	0	0	0	0	0	0	0	0
ENSRNOG00000001163	Srsf9	serine and arginine rich splicing factor 9 [Source:RGD Symbol;Acc:1309495]	7.91	7.74	8.25	8.81	10.06	10.34	7.96667	9.73667
ENSRNOG00000001164	Tff1	trefoil factor 1 [Source:RGD Symbol;Acc:620707]	0	0	0	0	0	0	0	0
ENSRNOG00000001165	Tmprss3	transmembrane serine protease 3 [Source:RGD Symbol;Acc:1310135]	0	0	0	0.04	0	0	0	0.0133333
ENSRNOG00000001167	Ubash3a	ubiquitin associated and SH3 domain containing, A [Source:RGD Symbol;Acc:1310305]	0.08	0.16	0.12	0	0.25	0.17	0.12	0.14
ENSRNOG00000001169	Slc37a1	solute carrier family 37 member 1 [Source:RGD Symbol;Acc:1308587]	0.91	1.02	1.39	1.52	1.05	1.18	1.10667	1.25
ENSRNOG00000001170	Cox6a1	cytochrome c oxidase subunit 6A1 [Source:RGD Symbol;Acc:2384]	1446.34	1629.02	1637.56	1723.99	1592.64	1656.54	1570.97	1657.72
ENSRNOG00000001171	Coq5	coenzyme Q5, methyltransferase [Source:RGD Symbol;Acc:1310857]	15.6	17.6	18.63	18.19	21.27	19.24	17.2767	19.5667
ENSRNOG00000001172	Rnf10	ring finger protein 10 [Source:RGD Symbol;Acc:1309282]	41.28	37.78	42.05	43.69	36.74	46.28	40.37	42.2367
ENSRNOG00000001173	Cabp1	calcium binding protein 1 [Source:RGD Symbol;Acc:620385]	148.24	163.47	167.11	126.35	112.94	131.02	159.607	123.437
ENSRNOG00000001174	Pde9a	phosphodiesterase 9A [Source:RGD Symbol;Acc:621035]	7.82	7.39	8.41	9.98	9.07	8.66	7.87333	9.23667
ENSRNOG00000001177	Acads	acyl-CoA dehydrogenase short chain [Source:RGD Symbol;Acc:620514]	6.62	7.28	7.57	8.05	8.41	9.62	7.15667	8.69333
ENSRNOG00000001178	Sppl3	signal peptide peptidase like 3 [Source:RGD Symbol;Acc:1562826]	11.64	12.35	12.75	15.28	14.3	15.48	12.2467	15.02
ENSRNOG00000001181	Wdr4	WD repeat domain 4 [Source:RGD Symbol;Acc:1585179]	2.57	1.8	2.21	2.59	2.16	1.98	2.19333	2.24333
ENSRNOG00000001182	Ndufv3	NADH:ubiquinone oxidoreductase subunit V3 [Source:RGD Symbol;Acc:621020]	125.03	138.1	152.56	164.06	154.98	142.91	138.563	153.983
ENSRNOG00000001183	Hnf1a	HNF1 homeobox A [Source:RGD Symbol;Acc:3828]	0.02	0	0.02	0	0	0	0.0133333	0
ENSRNOG00000001184	Pknox1	PBX/knotted 1 homeobox 1 [Source:RGD Symbol;Acc:1305003]	2.78	2.09	1.89	2.73	1.99	2.45	2.25333	2.39
ENSRNOG00000001185	RGD1311899	similar to RIKEN cDNA 2210016L21 gene [Source:RGD Symbol;Acc:1311899]	177.93	191.16	203.47	201.65	218.02	199.91	190.853	206.527
ENSRNOG00000001187	Oasl	2'-5'-oligoadenylate synthetase-like [Source:RGD Symbol;Acc:1308586]	0.08	0.02	0.04	0.15	0.11	0.21	0.0466667	0.156667
ENSRNOG00000001189	Sik1	salt-inducible kinase 1 [Source:RGD Symbol;Acc:69407]	2.25	1.87	1.73	1.13	1.22	1.91	1.95	1.42
ENSRNOG00000001190	Git2	GIT ArfGAP 2 [Source:RGD Symbol;Acc:1359708]	9.32	7.54	8.63	10.33	7.74	9.57	8.49667	9.21333
ENSRNOG00000001191	Tchp	trichoplein, keratin filament binding [Source:RGD Symbol;Acc:1310813]	3.84	4.2	3.94	4.97	4	6.16	3.99333	5.04333
ENSRNOG00000001192	Gltp	glycolipid transfer protein [Source:RGD Symbol;Acc:1564442]	30.99	29.84	29.93	34.77	29.42	36.12	30.2533	33.4367
ENSRNOG00000001193	Hsf2bp	heat shock transcription factor 2 binding protein [Source:RGD Symbol;Acc:1565879]	0.08	0.21	0.09	0.15	0.1	0.12	0.126667	0.123333
ENSRNOG00000001194	Rrp1b	ribosomal RNA processing 1B [Source:RGD Symbol;Acc:1305633]	1.78	1.93	2.09	2.28	2.19	2.71	1.93333	2.39333
ENSRNOG00000001195	Trpv4	transient receptor potential cation channel, subfamily V, member 4 [Source:RGD Symbol;Acc:69337]	0.02	0.05	0.04	0.14	0.02	0.03	0.0366667	0.0633333
ENSRNOG00000001198	Fam222a	family with sequence similarity 222, member A [Source:RGD Symbol;Acc:1565883]	0.98	0.75	1.1	1.22	0.72	1.11	0.943333	1.01667
ENSRNOG00000001199	Pop5	POP5 homolog, ribonuclease P/MRP subunit [Source:RGD Symbol;Acc:1311819]	28.19	24.02	26.96	30.19	34.89	27.5	26.39	30.86
ENSRNOG00000001201	Cstb	cystatin B [Source:RGD Symbol;Acc:2435]	131.47	149.26	154.81	157.8	161.99	145.78	145.18	155.19
ENSRNOG00000001203	Rrp1	ribosomal RNA processing 1 [Source:RGD Symbol;Acc:1307286]	16.78	17.87	19.43	18.38	18.67	19.83	18.0267	18.96
ENSRNOG00000001204	Ankrd13a	ankyrin repeat domain 13a [Source:RGD Symbol;Acc:1308577]	12.88	12.17	12.58	14.33	12.73	14.41	12.5433	13.8233
ENSRNOG00000001205	Agpat3	1-acylglycerol-3-phosphate O-acyltransferase 3 [Source:RGD Symbol;Acc:1305787]	34.53	31.86	36.4	32.72	30.95	40.37	34.2633	34.68
ENSRNOG00000001210	Pwp2	PWP2, small subunit processome component [Source:RGD Symbol;Acc:1582817]	4.21	4.47	4.14	4.82	4.98	6.18	4.27333	5.32667
ENSRNOG00000001211	Gatd3a	glutamine amidotransferase like class 1 domain containing 3A [Source:RGD Symbol;Acc:1303003]	56.07	56.87	59.36	63.86	61.89	67.08	57.4333	64.2767
ENSRNOG00000001212	Dnmt3l	DNA methyltransferase 3 like [Source:RGD Symbol;Acc:1303239]	0	0	0	0	0	0	0	0
ENSRNOG00000001213	Aire	autoimmune regulator [Source:RGD Symbol;Acc:1311139]	0	0.06	0	0	0	0	0.02	0
ENSRNOG00000001214	Pfkl	phosphofructokinase, liver type [Source:RGD Symbol;Acc:3311]	10.92	13.1	13.53	20.4	18.57	18.7	12.5167	19.2233
ENSRNOG00000001215	Cfap410	cilia and flagella associated protein 410 [Source:RGD Symbol;Acc:1309594]	14.64	16.44	15.62	16.48	17.51	18.19	15.5667	17.3933
ENSRNOG00000001216	Trpm2	transient receptor potential cation channel, subfamily M, member 2 [Source:RGD Symbol;Acc:1311889]	1.75	1.77	1.74	2.44	2.09	1.97	1.75333	2.16667
ENSRNOG00000001217	Lrrc3	leucine rich repeat containing 3 [Source:RGD Symbol;Acc:628861]	0.43	1.23	1.18	0.87	1.31	0.82	0.946667	1
ENSRNOG00000001218	AABR07044583.1	-	0	0	0	0	0	0	0	0
ENSRNOG00000001219	Tspear	thrombospondin-type laminin G domain and EAR repeats [Source:RGD Symbol;Acc:1563108]	0	0	0	0	0	0	0	0
ENSRNOG00000001220	LOC100361664	keratin associated protein 12-1-like [Source:RGD Symbol;Acc:2319709]	0	0	0	0	0	0	0	0
ENSRNOG00000001222	Ube2g2	ubiquitin-conjugating enzyme E2G 2 [Source:RGD Symbol;Acc:1304860]	20.77	20.9	22.96	22	22.85	22.33	21.5433	22.3933
ENSRNOG00000001223	Pttg1ip	PTTG1 interacting protein [Source:RGD Symbol;Acc:1305983]	30.28	28.11	31.21	31.97	27.44	37.93	29.8667	32.4467
ENSRNOG00000001224	Itgb2	integrin subunit beta 2 [Source:RGD Symbol;Acc:1305581]	1.19	1.04	0.71	1.69	1.39	1.6	0.98	1.56
ENSRNOG00000001225	Fam207a	family with sequence similarity 207, member A [Source:RGD Symbol;Acc:1311257]	15.75	15.8	21.37	20.33	16.51	19.67	17.64	18.8367
ENSRNOG00000001226	AABR07044593.1	-	0.44	0	0.24	0.2	0.4	0	0.226667	0.2
ENSRNOG00000001227	Adarb1	adenosine deaminase, RNA-specific, B1 [Source:RGD Symbol;Acc:2033]	29.26	25.46	30.37	23.81	20.99	27.69	28.3633	24.1633
ENSRNOG00000001228	Pofut2	protein O-fucosyltransferase 2 [Source:RGD Symbol;Acc:1307334]	6.73	6.72	7.83	8.9	7.73	9.03	7.09333	8.55333
ENSRNOG00000001229	Col18a1	collagen type XVIII alpha 1 chain [Source:RGD Symbol;Acc:70936]	0.84	0.67	0.73	1.1	1.11	1	0.746667	1.07
ENSRNOG00000001232	Slc19a1	solute carrier family 19 member 1 [Source:RGD Symbol;Acc:3695]	1.81	1.69	1.2	2.42	1.76	2.4	1.56667	2.19333
ENSRNOG00000001235	Gna12	G protein subunit alpha 12 [Source:RGD Symbol;Acc:71018]	71.7	68.84	78.23	76.99	63.43	89.86	72.9233	76.76
ENSRNOG00000001236	Brat1	BRCA1-associated ATM activator 1 [Source:RGD Symbol;Acc:1565146]	1.98	1.99	1.96	2.63	2.51	2.53	1.97667	2.55667
ENSRNOG00000001237	Cabin1	calcineurin binding protein 1 [Source:RGD Symbol;Acc:620263]	4.1	4.29	5.06	6.41	5.75	6.81	4.48333	6.32333
ENSRNOG00000001238	Rsrc2	arginine and serine rich coiled-coil 2 [Source:RGD Symbol;Acc:1564882]	37.33	37.78	42.12	46.34	44.43	37.14	39.0767	42.6367
ENSRNOG00000001239	Ddt	D-dopachrome tautomerase [Source:RGD Symbol;Acc:61923]	137.12	149.46	150.39	169.87	173.12	190.04	145.657	177.677
ENSRNOG00000001241	Iqce	IQ motif containing E [Source:RGD Symbol;Acc:1311349]	3.04	3.51	3.09	3.09	3.01	3.37	3.21333	3.15667
ENSRNOG00000001242	Gstt3	glutathione S-transferase, theta 3 [Source:RGD Symbol;Acc:1562732]	19.92	17.28	22.65	31.48	26.21	30.83	19.95	29.5067
ENSRNOG00000001243	Zcchc8	zinc finger CCHC-type containing 8 [Source:RGD Symbol;Acc:1309774]	2.52	2.57	3.24	3.22	3.11	3.19	2.77667	3.17333
ENSRNOG00000001245	Pcbp3	poly(rC) binding protein 3 [Source:RGD Symbol;Acc:1307430]	6.52	7.58	6.49	9.36	8.7	9.39	6.86333	9.15
ENSRNOG00000001247	Clip1	CAP-GLY domain containing linker protein 1 [Source:RGD Symbol;Acc:67404]	8.36	7.17	7.77	9.43	9.07	8.33	7.76667	8.94333
ENSRNOG00000001249	Col6a1	collagen type VI alpha 1 chain [Source:RGD Symbol;Acc:1565398]	3.38	3.06	2.46	2.44	2.25	2.38	2.96667	2.35667
ENSRNOG00000001250	Lfng	LFNG O-fucosylpeptide 3-beta-N-acetylglucosaminyltransferase [Source:RGD Symbol;Acc:620587]	6.3	5.66	5.21	6.56	4.35	7.91	5.72333	6.27333
ENSRNOG00000001251	Grifin	galectin-related inter-fiber protein [Source:RGD Symbol;Acc:71055]	0.62	0.59	0.68	0.29	1.13	1.08	0.63	0.833333
ENSRNOG00000001252	Chst12	carbohydrate sulfotransferase 12 [Source:RGD Symbol;Acc:1308214]	2.25	3.57	2.89	3.6	3.46	3.78	2.90333	3.61333
ENSRNOG00000001253	Eif3b	eukaryotic translation initiation factor 3, subunit B [Source:RGD Symbol;Acc:1309018]	17.92	18.25	20.42	22.36	21.31	24.18	18.8633	22.6167
ENSRNOG00000001254	Col6a2	collagen type VI alpha 2 chain [Source:RGD Symbol;Acc:1305585]	1.01	1.06	0.94	1.59	0.72	1.12	1.00333	1.14333
ENSRNOG00000001255	Mlxip	MLX interacting protein [Source:RGD Symbol;Acc:1560774]	1.37	1.17	1.19	1.65	1.1	1.52	1.24333	1.42333
ENSRNOG00000001256	Atxn2	ataxin 2 [Source:RGD Symbol;Acc:1306637]	31.17	36.21	24.48	35.82	28.68	32.68	30.62	32.3933
ENSRNOG00000001258	Snx8	sorting nexin 8 [Source:RGD Symbol;Acc:1305791]	5.04	4.48	5.4	6.73	6.48	7.23	4.97333	6.81333
ENSRNOG00000001259	Cux2	cut-like homeobox 2 [Source:RGD Symbol;Acc:1305967]	10.15	8	10.42	11.26	9.6	14.31	9.52333	11.7233
ENSRNOG00000001260	Nudt1	nudix hydrolase 1 [Source:RGD Symbol;Acc:621080]	2.72	3.3	3.97	3.52	3.43	3.57	3.33	3.50667
ENSRNOG00000001261	Ftcd	formimidoyltransferase cyclodeaminase [Source:RGD Symbol;Acc:70915]	2.19	2.01	2.22	1.75	1.82	1.37	2.14	1.64667
ENSRNOG00000001262	LOC108348157	speriolin-like protein [Source:RGD Symbol;Acc:11505374]	0.85	0.72	1.24	0	1.47	1.04	0.936667	0.836667
ENSRNOG00000001265	Mad1l1	mitotic arrest deficient 1 like 1 [Source:RGD Symbol;Acc:1596881]	1.98	2.22	2.14	2.77	2.53	2.61	2.11333	2.63667
ENSRNOG00000001269	Ppp1cc	protein phosphatase 1 catalytic subunit gamma [Source:RGD Symbol;Acc:3377]	70.04	70.19	82.11	80.1	78.23	81.96	74.1133	80.0967
ENSRNOG00000001270	Hvcn1	hydrogen voltage-gated channel 1 [Source:RGD Symbol;Acc:1310788]	0.81	0.41	0.65	0.46	0.4	0.77	0.623333	0.543333
ENSRNOG00000001271	Card6	caspase recruitment domain family, member 6 [Source:RGD Symbol;Acc:1305805]	0.69	0.67	0.64	0.79	0.42	0.61	0.666667	0.606667
ENSRNOG00000001272	Mcm3ap	minichromosome maintenance complex component 3 associated protein [Source:RGD Symbol;Acc:1306834]	2.86	3.34	3.93	4.43	4.07	4.31	3.37667	4.27
ENSRNOG00000001273	Psmg3	proteasome assembly chaperone 3 [Source:RGD Symbol;Acc:2319950]	36.16	50.98	45.79	48.24	53.23	40.76	44.31	47.41
ENSRNOG00000001274	Vps29	VPS29 retromer complex component [Source:RGD Symbol;Acc:1308332]	131.96	136.59	150.13	139.13	156.88	127.98	139.56	141.33
ENSRNOG00000001275	Tmem184a	transmembrane protein 184A [Source:RGD Symbol;Acc:1306702]	0	0	0	0	0	0	0	0
ENSRNOG00000001276	Pcnt	pericentrin [Source:RGD Symbol;Acc:1595865]	1.5	1.56	1.83	1.97	1.82	1.78	1.63	1.85667
ENSRNOG00000001277	Mafk	MAF bZIP transcription factor K [Source:RGD Symbol;Acc:628633]	4.17	3.85	3.76	5.11	4.29	4.73	3.92667	4.71
ENSRNOG00000001278	Gpn3	GPN-loop GTPase 3 [Source:RGD Symbol;Acc:1303034]	12.37	13.24	15.84	15.82	15.55	15	13.8167	15.4567
ENSRNOG00000001283	Anapc7	anaphase promoting complex subunit 7 [Source:RGD Symbol;Acc:1311927]	10.65	10.49	10.9	13.51	12.4	12.83	10.68	12.9133
ENSRNOG00000001284	Uncx	UNC homeobox [Source:RGD Symbol;Acc:69361]	0	0	0	0	0	0	0	0
ENSRNOG00000001285	Atp2a2	ATPase sarcoplasmic/endoplasmic reticulum Ca2+ transporting 2 [Source:RGD Symbol;Acc:2174]	74.77	84.1	83.35	94.88	84.76	94.74	80.74	91.46
ENSRNOG00000001287	Gper1	G protein-coupled estrogen receptor 1 [Source:RGD Symbol;Acc:619845]	0.64	0.75	0.59	0.5	0.86	0.99	0.66	0.783333
ENSRNOG00000001288	Gpr146	G protein-coupled receptor 146 [Source:RGD Symbol;Acc:1560731]	5.47	5.84	5.49	6.49	5.53	7.25	5.6	6.42333
ENSRNOG00000001289	LOC498154	hypothetical protein LOC498154 [Source:RGD Symbol;Acc:1566418]	11.7	12.9	16.17	16.48	14.05	14.9	13.59	15.1433
ENSRNOG00000001293	Get4	golgi to ER traffic protein 4 [Source:RGD Symbol;Acc:1311660]	19.3	18.9	20.75	21.34	22.62	22.14	19.65	22.0333
ENSRNOG00000001294	Ift81	intraflagellar transport 81 [Source:RGD Symbol;Acc:727862]	5.35	5.23	5.36	5.99	5.46	5.35	5.31333	5.6
ENSRNOG00000001295	S100b	S100 calcium binding protein B [Source:RGD Symbol;Acc:3615]	1726.13	1743.77	1810.12	1814.17	1638.1	2073.08	1760.01	1841.78
ENSRNOG00000001296	P2rx7	purinergic receptor P2X 7 [Source:RGD Symbol;Acc:3241]	2.27	1.28	2.07	1.76	1.53	2.18	1.87333	1.82333
ENSRNOG00000001297	Prmt2	protein arginine methyltransferase 2 [Source:RGD Symbol;Acc:1565519]	23.25	20.04	22.68	28.76	23.09	27.99	21.99	26.6133
ENSRNOG00000001298	Slc5a4b	solute carrier family 5 (neutral amino acid transporters, system A), member 4b [Source:RGD Symbol;Acc:1309867]	0	0	0	0	0	0	0	0
ENSRNOG00000001299	Sun1	Sad1 and UNC84 domain containing 1 [Source:RGD Symbol;Acc:1359142]	11.56	11.26	13.46	15.08	12.96	15.01	12.0933	14.35
ENSRNOG00000001300	P2rx4	purinergic receptor P2X 4 [Source:RGD Symbol;Acc:62073]	7.86	8.59	10.24	8.4	11.23	8.07	8.89667	9.23333
ENSRNOG00000001302	Adora2a	adenosine A2a receptor [Source:RGD Symbol;Acc:2049]	2.16	1.59	1.94	1.38	1.42	1.4	1.89667	1.4
ENSRNOG00000001303	Specc1l	sperm antigen with calponin homology and coiled-coil domains 1-like [Source:RGD Symbol;Acc:1309570]	4.4	4.22	5.33	5.22	5.31	5.91	4.65	5.48
ENSRNOG00000001304	Bcr	BCR, RhoGEF and GTPase activating protein [Source:RGD Symbol;Acc:1307993]	7.59	6.23	7.46	8.21	8.47	11.02	7.09333	9.23333
ENSRNOG00000001309	Camkk2	calcium/calmodulin-dependent protein kinase kinase 2 [Source:RGD Symbol;Acc:620092]	27.37	24.25	30.97	24.93	24.49	25.41	27.53	24.9433
ENSRNOG00000001311	Rab36	RAB36, member RAS oncogene family [Source:RGD Symbol;Acc:1596098]	14.26	11.98	13.08	12.92	10.05	12.19	13.1067	11.72
ENSRNOG00000001312	Pdgfa	platelet derived growth factor subunit A [Source:RGD Symbol;Acc:3282]	20.47	22.2	18.03	24.33	21.15	20.34	20.2333	21.94
ENSRNOG00000001313	Gnaz	G protein subunit alpha z [Source:RGD Symbol;Acc:2717]	14.52	14.28	17.43	17.21	17.65	17.58	15.41	17.48
ENSRNOG00000001314	Fam20c	FAM20C, golgi associated secretory pathway kinase [Source:RGD Symbol;Acc:1311980]	7.95	6.97	8.38	10.76	9.27	10.12	7.76667	10.05
ENSRNOG00000001315	Rsph14	radial spoke head 14 homolog [Source:RGD Symbol;Acc:1305601]	0.05	0.21	0.06	0.06	0.1	0.12	0.106667	0.0933333
ENSRNOG00000001316	Anapc5	anaphase-promoting complex subunit 5 [Source:RGD Symbol;Acc:1306125]	86.88	79.65	97.46	94.64	87.48	92.99	87.9967	91.7033
ENSRNOG00000001317	Zfp68	zinc finger protein 68 [Source:RGD Symbol;Acc:1310463]	12.75	11.05	12.9	11.79	13.31	10.92	12.2333	12.0067
ENSRNOG00000001323	Zfp157	zinc finger protein 157 [Source:RGD Symbol;Acc:1359435]	6.28	6.55	6.84	7.03	6.67	5.76	6.55667	6.48667
ENSRNOG00000001324	Asmt	acetylserotonin O-methyltransferase [Source:RGD Symbol;Acc:708472]	0.04	0	0.09	0.18	0.15	0.14	0.0433333	0.156667
ENSRNOG00000001325	Il3ra	interleukin 3 receptor subunit alpha [Source:RGD Symbol;Acc:628728]	2.5	2.47	2.45	2.9	2.46	2.31	2.47333	2.55667
ENSRNOG00000001329	Gjc3	gap junction protein, gamma 3 [Source:RGD Symbol;Acc:727930]	9.48	8.84	8.45	8.6	7.34	7.32	8.92333	7.75333
ENSRNOG00000001331	Rnf34	ring finger protein 34 [Source:RGD Symbol;Acc:628636]	19.9	21.73	22.5	21.69	24.42	24.24	21.3767	23.45
ENSRNOG00000001333	Azgp1	alpha-2-glycoprotein 1, zinc-binding [Source:RGD Symbol;Acc:2187]	0	0.19	0.28	0.28	0.14	0.49	0.156667	0.303333
ENSRNOG00000001335	Zkscan1	zinc finger with KRAB and SCAN domains 1 [Source:RGD Symbol;Acc:1560616]	6.33	5.73	7.15	6.63	7.09	6.75	6.40333	6.82333
ENSRNOG00000001336	Orai1	ORAI calcium release-activated calcium modulator 1 [Source:RGD Symbol;Acc:1311873]	3.05	2.59	2.31	2.73	4.61	4.4	2.65	3.91333
ENSRNOG00000001337	Setd1b	SET domain containing 1B [Source:MGI Symbol;Acc:MGI:2652820]	0.97	0.55	1	1.26	0.72	1.2	0.84	1.06
ENSRNOG00000001338	Hpd	4-hydroxyphenylpyruvate dioxygenase [Source:RGD Symbol;Acc:61974]	0.63	0.75	0.73	0.55	0.54	1.31	0.703333	0.8
ENSRNOG00000001339	Psmd9	proteasome 26S subunit, non-ATPase 9 [Source:RGD Symbol;Acc:621110]	12.08	11.78	15.19	16.65	15.13	15.61	13.0167	15.7967
ENSRNOG00000001341	Zfp113	zinc finger protein 3 [Source:RGD Symbol;Acc:6489147]	1	1.05	1.45	1.64	1.3	1.55	1.16667	1.49667
ENSRNOG00000001342	Wdr66	WD repeat domain 66 [Source:RGD Symbol;Acc:1564948]	3.54	2.54	5.52	4.44	3.3	2.83	3.86667	3.52333
ENSRNOG00000001344	Aldh2	aldehyde dehydrogenase 2 family (mitochondrial) [Source:RGD Symbol;Acc:69219]	16.43	17.44	16.39	23.71	19.89	25.44	16.7533	23.0133
ENSRNOG00000001345	Mapkapk5	mitogen-activated protein kinase-activated protein kinase 5 [Source:RGD Symbol;Acc:1564113]	17.73	16.91	19.41	20.13	16.69	18.99	18.0167	18.6033
ENSRNOG00000001346	Cops6	COP9 signalosome subunit 6 [Source:RGD Symbol;Acc:1309919]	124.6	126.4	121.49	150.67	133.42	157.07	124.163	147.053
ENSRNOG00000001347	Adam1a	ADAM metallopeptidase domain 1A [Source:RGD Symbol;Acc:621467]	2.67	1.63	1.63	2.48	1.98	2.33	1.97667	2.26333
ENSRNOG00000001348	Erp29	endoplasmic reticulum protein 29 [Source:RGD Symbol;Acc:619781]	37.77	40.62	47.29	48.18	49.32	52.92	41.8933	50.14
ENSRNOG00000001349	Mcm7	minichromosome maintenance complex component 7 [Source:RGD Symbol;Acc:1303018]	6.04	7.38	7.84	8.75	7.71	10.42	7.08667	8.96
ENSRNOG00000001350	Naa25	N(alpha)-acetyltransferase 25, NatB auxiliary subunit [Source:RGD Symbol;Acc:1305685]	3.53	2.94	4.22	4.11	3.74	4.87	3.56333	4.24
ENSRNOG00000001351	Trafd1	TRAF type zinc finger domain containing 1 [Source:RGD Symbol;Acc:620171]	12.74	10.58	10.02	14.41	11.73	13.21	11.1133	13.1167
ENSRNOG00000001352	Hectd4	HECT domain E3 ubiquitin protein ligase 4 [Source:RGD Symbol;Acc:1309762]	4.95	4.43	5.51	6.38	5.03	6.43	4.96333	5.94667
ENSRNOG00000001353	Ap4m1	adaptor related protein complex 4 subunit mu 1 [Source:RGD Symbol;Acc:1310233]	5.74	5.47	6.74	6.47	6.63	6.56	5.98333	6.55333
ENSRNOG00000001355	Taf6	TATA-box binding protein associated factor 6 [Source:RGD Symbol;Acc:1311608]	8.04	7.53	8.69	10.54	10.24	10.18	8.08667	10.32
ENSRNOG00000001357	Mblac1	metallo-beta-lactamase domain containing 1 [Source:RGD Symbol;Acc:1306932]	4.89	6.63	6.67	5.49	6.32	5.91	6.06333	5.90667
ENSRNOG00000001360	Stag3	stromal antigen 3 [Source:RGD Symbol;Acc:621333]	0.01	0.01	0	0	0	0.03	0.00666667	0.01
ENSRNOG00000001367	Gpc2	glypican 2 [Source:RGD Symbol;Acc:621363]	0.24	0.31	0.12	0.4	0.3	0.4	0.223333	0.366667
ENSRNOG00000001368	Rph3a	rabphilin 3A [Source:RGD Symbol;Acc:620073]	94.33	77.55	84.64	81.97	68.36	88.08	85.5067	79.47
ENSRNOG00000001369	Oas1a	2'-5' oligoadenylate synthetase 1A [Source:RGD Symbol;Acc:621760]	1.01	1.1	1.41	1.54	1.09	1.84	1.17333	1.49
ENSRNOG00000001374	Rasal1	RAS protein activator like 1 [Source:RGD Symbol;Acc:1311820]	5.88	4.75	6.46	11.16	9.92	9.41	5.69667	10.1633
ENSRNOG00000001375	Gal3st4	galactose-3-O-sulfotransferase 4 [Source:RGD Symbol;Acc:1561105]	2	2.77	3.04	3.38	2.47	3.89	2.60333	3.24667
ENSRNOG00000001376	Mettl7a	methyltransferase like 7A [Source:RGD Symbol;Acc:1308407]	17.5	21.55	20.42	29.21	22.72	29.13	19.8233	27.02
ENSRNOG00000001377	Ddx54	DEAD-box helicase 54 [Source:RGD Symbol;Acc:1562539]	5.17	5.88	6.19	8.24	6.93	7.51	5.74667	7.56
ENSRNOG00000001378	Iqcd	IQ motif containing D [Source:RGD Symbol;Acc:1560757]	1.63	1.85	2.39	2.26	2.6	2.71	1.95667	2.52333
ENSRNOG00000001379	Cyp3a62	cytochrome P450, family 3, subfamily a, polypeptide 62 [Source:RGD Symbol;Acc:1595919]	1.33	0.86	1.18	0.54	1.02	0.73	1.12333	0.763333
ENSRNOG00000001383	Slc8b1	solute carrier family 8 member B1 [Source:RGD Symbol;Acc:1565818]	1.48	1.07	1.13	1.77	1.1	1.39	1.22667	1.42
ENSRNOG00000001385	Plbd2	phospholipase B domain containing 2 [Source:RGD Symbol;Acc:708461]	11.87	13.53	14.4	18.09	17.74	17.64	13.2667	17.8233
ENSRNOG00000001387	LOC100910540	7SK snRNA methylphosphate capping enzyme-like [Source:RGD Symbol;Acc:6497906]	5.18	4.82	5.96	7.53	6.02	6.66	5.32	6.73667
ENSRNOG00000001388	Sds	serine dehydratase [Source:RGD Symbol;Acc:67376]	0.81	0.59	0.7	0.98	0.87	1	0.7	0.95
ENSRNOG00000001389	Irs3	insulin receptor substrate 3 [Source:RGD Symbol;Acc:69317]	0.21	0.2	0.36	0.11	0.33	0.36	0.256667	0.266667
ENSRNOG00000001391	Sdsl	serine dehydratase-like [Source:RGD Symbol;Acc:1309192]	4.98	5.44	5.64	5.02	5.84	6.49	5.35333	5.78333
ENSRNOG00000001392	Lhx5	LIM homeobox 5 [Source:RGD Symbol;Acc:71079]	0	0	0	0	0	0	0	0
ENSRNOG00000001396	Mospd3	motile sperm domain containing 3 [Source:RGD Symbol;Acc:1304973]	8.61	10.36	8.17	11.33	9.67	10.43	9.04667	10.4767
ENSRNOG00000001397	Rbm19	RNA binding motif protein 19 [Source:RGD Symbol;Acc:1308928]	1.22	1.17	1.4	1.44	1.32	1.66	1.26333	1.47333
ENSRNOG00000001399	Tbx5	T-box 5 [Source:RGD Symbol;Acc:1305702]	0	0	0	0	0	0	0	0
ENSRNOG00000001402	Lrch4	leucine rich repeats and calponin homology domain containing 4 [Source:RGD Symbol;Acc:1306145]	1.32	1.45	1.35	1.79	1.78	1.53	1.37333	1.7
ENSRNOG00000001404	Agfg2	ArfGAP with FG repeats 2 [Source:RGD Symbol;Acc:1306590]	5.27	5.07	4.77	8.15	6.68	6.89	5.03667	7.24
ENSRNOG00000001407	Tfr2	transferrin receptor 2 [Source:RGD Symbol;Acc:1310152]	0.13	0.16	0.18	0.19	0.14	0.25	0.156667	0.193333
ENSRNOG00000001408	Actl6b	actin-like 6B [Source:RGD Symbol;Acc:1307763]	22.24	23	22.5	29.93	25.43	25.62	22.58	26.9933
ENSRNOG00000001409	Gnb2	G protein subunit beta 2 [Source:RGD Symbol;Acc:69319]	74.71	83.49	78.18	92.07	95.16	95.67	78.7933	94.3
ENSRNOG00000001410	Gigyf1	GRB10 interacting GYF protein 1 [Source:RGD Symbol;Acc:1309933]	3.14	2.67	2.92	4.05	2.98	3.37	2.91	3.46667
ENSRNOG00000001412	Epo	erythropoietin [Source:RGD Symbol;Acc:2559]	0	0	0	0	0	0	0	0
ENSRNOG00000001414	Serpine1	serpin family E member 1 [Source:RGD Symbol;Acc:3249]	0.02	0.03	0.11	0.07	0.07	0.22	0.0533333	0.12
ENSRNOG00000001415	Ap1s1	adaptor related protein complex 1 subunit sigma 1 [Source:RGD Symbol;Acc:1305911]	91.43	95.7	104.27	109.67	111.77	108.46	97.1333	109.967
ENSRNOG00000001416	Vgf	VGF nerve growth factor inducible [Source:RGD Symbol;Acc:69399]	9	8.93	9	7.99	8.4	9.08	8.97667	8.49
ENSRNOG00000001417	Plod3	procollagen-lysine, 2-oxoglutarate 5-dioxygenase 3 [Source:RGD Symbol;Acc:631339]	3.12	3.1	4.56	4.36	3.92	4.78	3.59333	4.35333
ENSRNOG00000001418	Znhit1	zinc finger, HIT-type containing 1 [Source:RGD Symbol;Acc:2322870]	37.57	39.51	40.69	42.16	39.59	40.08	39.2567	40.61
ENSRNOG00000001419	Cldn15	claudin 15 [Source:RGD Symbol;Acc:1310678]	0.98	0.66	0.76	0.59	0.82	0.63	0.8	0.68
ENSRNOG00000001420	Fis1	fission, mitochondrial 1 [Source:RGD Symbol;Acc:1306668]	193.04	212.41	204.76	218.54	221.22	228.78	203.403	222.847
ENSRNOG00000001422	Col26a1	collagen type XXVI alpha 1 chain [Source:RGD Symbol;Acc:1591401]	0.95	3.45	1.31	0.27	1.51	1.6	1.90333	1.12667
ENSRNOG00000001424	Cux1	cut-like homeobox 1 [Source:RGD Symbol;Acc:620618]	9.92	10.14	11.63	10.8	10.01	13.5	10.5633	11.4367
ENSRNOG00000001425	Sh2b2	SH2B adaptor protein 2 [Source:RGD Symbol;Acc:69284]	0.36	0.59	0.52	0.84	0.58	0.58	0.49	0.666667
ENSRNOG00000001426	Prkrip1	PRKR interacting protein 1 [Source:RGD Symbol;Acc:1595708]	11.82	14.69	14.64	12.33	14.23	15.85	13.7167	14.1367
ENSRNOG00000001427	Orai2	ORAI calcium release-activated calcium modulator 2 [Source:RGD Symbol;Acc:1310213]	5.52	6.34	9.04	4.46	7.28	6.49	6.96667	6.07667
ENSRNOG00000001428	Alkbh4	alkB homolog 4, lysine demethylase [Source:RGD Symbol;Acc:1308608]	1.32	1.38	1.74	2.32	2.28	2.1	1.48	2.23333
ENSRNOG00000001429	Lrwd1	leucine-rich repeats and WD repeat domain containing 1 [Source:RGD Symbol;Acc:1359442]	2.01	1.73	1.83	2.05	1.8	2.33	1.85667	2.06
ENSRNOG00000001430	Polr2j	RNA polymerase II subunit J [Source:RGD Symbol;Acc:1310198]	38.71	35.76	42.62	42.68	44.4	45.4	39.03	44.16
ENSRNOG00000001431	Rasa4	RAS p21 protein activator 4 [Source:RGD Symbol;Acc:1565457]	0.84	0.82	0.7	1.04	0.7	0.89	0.786667	0.876667
ENSRNOG00000001432	Dtx2	deltex E3 ubiquitin ligase 2 [Source:RGD Symbol;Acc:1561790]	1.39	1.08	1.46	1.54	1.45	1.89	1.31	1.62667
ENSRNOG00000001434	Zp3	zona pellucida glycoprotein 3 [Source:RGD Symbol;Acc:620606]	0	0	0	0	0	0	0	0
ENSRNOG00000001435	Ssc4d	scavenger receptor cysteine rich family member with 4 domains [Source:RGD Symbol;Acc:1306970]	0.3	0.42	0.29	0.72	0.34	0.47	0.336667	0.51
ENSRNOG00000001436	Ywhag	tyrosine 3-monooxygenase/tryptophan 5-monooxygenase activation protein, gamma [Source:RGD Symbol;Acc:62002]	203.06	189.91	201.5	240.68	231.8	229.37	198.157	233.95
ENSRNOG00000001439	Srrm3	serine/arginine repetitive matrix 3 [Source:RGD Symbol;Acc:1587868]	5.52	4.9	6.2	7.34	6.05	6.33	5.54	6.57333
ENSRNOG00000001440	Mdh2	malate dehydrogenase 2 [Source:RGD Symbol;Acc:619719]	89.8	102.12	109.18	128.25	131.7	133.93	100.367	131.293
ENSRNOG00000001441	Tmem120a	transmembrane protein 120A [Source:RGD Symbol;Acc:1311474]	8.35	8.32	8.65	9.61	9.95	9.4	8.44	9.65333
ENSRNOG00000001442	Por	cytochrome p450 oxidoreductase [Source:RGD Symbol;Acc:68335]	10.67	13.61	14.15	18.15	17.34	20.12	12.81	18.5367
ENSRNOG00000001443	Rhbdd2	rhomboid domain containing 2 [Source:RGD Symbol;Acc:1308231]	15.37	16.29	17.51	18.95	18.73	18.92	16.39	18.8667
ENSRNOG00000001444	Ccl26	C-C motif chemokine ligand 26 [Source:RGD Symbol;Acc:1587817]	0	0	0	0	0	0	0	0
ENSRNOG00000001448	Hip1	huntingtin interacting protein 1 [Source:RGD Symbol;Acc:620305]	4.84	4.43	4.61	5.37	3.55	5.74	4.62667	4.88667
ENSRNOG00000001449	Pom121	POM121 transmembrane nucleoporin [Source:RGD Symbol;Acc:620680]	3.38	3.35	3.57	4.62	4.13	5.6	3.43333	4.78333
ENSRNOG00000001450	Nsun5	NOP2/Sun RNA methyltransferase family member 5 [Source:RGD Symbol;Acc:1309268]	8.47	7.11	8.18	9.86	7.69	7.71	7.92	8.42
ENSRNOG00000001451	Fkbp6	FKBP prolyl isomerase 6 [Source:RGD Symbol;Acc:1308926]	0.17	0.33	0.57	0.48	0.44	0.76	0.356667	0.56
ENSRNOG00000001452	Fzd9	frizzled class receptor 9 [Source:RGD Symbol;Acc:628817]	3.52	3.57	3.96	4.09	3.89	4.83	3.68333	4.27
ENSRNOG00000001453	Baz1b	bromodomain adjacent to zinc finger domain, 1B [Source:RGD Symbol;Acc:1597089]	10.18	9.05	10.21	12.43	9.72	12.92	9.81333	11.69
ENSRNOG00000001454	Eif4h	eukaryotic translation initiation factor 4H [Source:RGD Symbol;Acc:1359222]	137.61	132.37	145.95	162.8	151.1	171.63	138.643	161.843
ENSRNOG00000001455	Kif13a	kinesin family member 13A [Source:RGD Symbol;Acc:1307825]	2.9	2.47	2.79	3.21	2.13	3.21	2.72	2.85
ENSRNOG00000001456	Nup153	nucleoporin 153 [Source:RGD Symbol;Acc:3216]	3.05	2.97	3.62	4.3	4.01	4.13	3.21333	4.14667
ENSRNOG00000001457	Rfc2	replication factor C subunit 2 [Source:RGD Symbol;Acc:621198]	7.86	7.13	8.6	9.59	7.39	8.73	7.86333	8.57
ENSRNOG00000001465	Ids	iduronate 2-sulfatase [Source:MGI Symbol;Acc:MGI:96417]	211.85	161.62	196.56	196.7	170.84	198.87	190.01	188.803
ENSRNOG00000001466	LOC100361492	cytochrome P450, family 2, subfamily c, polypeptide 55-like [Source:RGD Symbol;Acc:2320073]	0	0	0	0	0	0	0	0
ENSRNOG00000001469	Eln	elastin [Source:RGD Symbol;Acc:67394]	1.28	0.88	0.61	1.34	1.24	0.88	0.923333	1.15333
ENSRNOG00000001470	Limk1	LIM domain kinase 1 [Source:RGD Symbol;Acc:62055]	23.92	18.74	21.87	24.84	21.33	25.14	21.51	23.77
ENSRNOG00000001474	Tmem270	transmembrane protein 270 [Source:RGD Symbol;Acc:1561903]	2.08	1.91	2.46	4.78	2.84	2.59	2.15	3.40333
ENSRNOG00000001476	Cldn4	claudin 4 [Source:RGD Symbol;Acc:1307932]	0	0.09	0.04	0	0.15	0	0.0433333	0.05
ENSRNOG00000001478	Gtf2ird1	GTF2I repeat domain containing 1 [Source:RGD Symbol;Acc:620856]	2.12	1.75	2.04	2.25	1.89	2.62	1.97	2.25333
ENSRNOG00000001479	Gtf2i	general transcription factor II I [Source:RGD Symbol;Acc:727961]	32.25	31.78	30.5	40.88	34.03	42.1	31.51	39.0033
ENSRNOG00000001480	Ncf1	neutrophil cytosolic factor 1 [Source:RGD Symbol;Acc:61307]	2.6	2.13	2.62	2.67	2.04	2.44	2.45	2.38333
ENSRNOG00000001482	Gtf2ird2	GTF2I repeat domain containing 2 [Source:RGD Symbol;Acc:1307435]	2.73	3.01	3.68	4.61	3.04	2.89	3.14	3.51333
ENSRNOG00000001483	Rcc1l	RCC1 like [Source:RGD Symbol;Acc:1307558]	6.79	7.47	6.47	7.09	6.56	7.55	6.91	7.06667
ENSRNOG00000001484	Castor2	cytosolic arginine sensor for mTORC1 subunit 2 [Source:RGD Symbol;Acc:1304672]	3.53	3.08	5.76	4.67	4.4	6.58	4.12333	5.21667
ENSRNOG00000001488	Psmb1	proteasome subunit beta 1 [Source:RGD Symbol;Acc:621092]	220.15	236.31	247.51	263.15	282.73	237.32	234.657	261.067
ENSRNOG00000001489	Tbp	TATA box binding protein [Source:RGD Symbol;Acc:67398]	5.18	4.3	5.09	5.58	5.81	4.87	4.85667	5.42
ENSRNOG00000001490	Pdcd2	programmed cell death 2 [Source:RGD Symbol;Acc:61887]	21.12	24.82	24.87	24.62	29.51	23.45	23.6033	25.86
ENSRNOG00000001492	Slc8a2	solute carrier family 8 member A2 [Source:RGD Symbol;Acc:620194]	7.3	8	9.18	13.99	10.7	10.6	8.16	11.7633
ENSRNOG00000001493	Kptn	kaptin [Source:MGI Symbol;Acc:MGI:1890380]	11.06	12.65	11.65	13.61	13.77	15.74	11.7867	14.3733
ENSRNOG00000001494	Napa	NSF attachment protein alpha [Source:RGD Symbol;Acc:620855]	79.7	85.07	86.98	97.88	106.41	100.71	83.9167	101.667
ENSRNOG00000001499	Mia	MIA SH3 domain containing [Source:RGD Symbol;Acc:620883]	0.31	0	0.17	0.29	0.14	0	0.16	0.143333
ENSRNOG00000001500	Rab4b	RAB4B, member RAS oncogene family [Source:RGD Symbol;Acc:620931]	26.18	24.75	27.46	27.79	30.27	30.56	26.13	29.54
ENSRNOG00000001501	Snrpa	small nuclear ribonucleoprotein polypeptide A [Source:RGD Symbol;Acc:1307416]	7.6	4.48	4.94	7.04	5.7	6.16	5.67333	6.3
ENSRNOG00000001506	Tmem35a	transmembrane protein 35A [Source:RGD Symbol;Acc:1303093]	37.42	37.99	41.29	46.16	52.31	42.04	38.9	46.8367
ENSRNOG00000001510	AC120066.1	-	0	0	0.26	0	0	0.21	0.0866667	0.07
ENSRNOG00000001512	AABR07029675.1	-	0	0	0	0	0	0	0	0
ENSRNOG00000001514	Cdca7	cell division cycle associated 7 [Source:RGD Symbol;Acc:1309363]	0.73	0.49	0.56	1.12	0.94	1.14	0.593333	1.06667
ENSRNOG00000001515	Map3k20	mitogen-activated protein kinase kinase kinase 20 [Source:RGD Symbol;Acc:1561394]	8.99	8.7	8.67	10.6	6.44	11.09	8.78667	9.37667
ENSRNOG00000001516	Rapgef4	Rap guanine nucleotide exchange factor 4 [Source:RGD Symbol;Acc:621886]	238.72	206.58	239.23	208.73	189.62	229.83	228.177	209.393
ENSRNOG00000001517	Pdk1	pyruvate dehydrogenase kinase 1 [Source:RGD Symbol;Acc:69427]	33.84	29.34	35.39	34.92	32.1	30.38	32.8567	32.4667
ENSRNOG00000001518	Itga6	integrin subunit alpha 6 [Source:RGD Symbol;Acc:621633]	6.38	5.8	6.79	7.38	5.75	8.1	6.32333	7.07667
ENSRNOG00000001519	Dlx2	distal-less homeobox 2 [Source:RGD Symbol;Acc:1304853]	0.47	0.58	0.74	0.25	0.92	1.18	0.596667	0.783333
ENSRNOG00000001520	Dlx1	distal-less homeobox 1 [Source:RGD Symbol;Acc:1309593]	5.5	5.42	6.46	7.42	7.95	6.84	5.79333	7.40333
ENSRNOG00000001524	Hat1	histone acetyltransferase 1 [Source:RGD Symbol;Acc:1305716]	10.92	11.31	12.34	13.18	12.57	12.93	11.5233	12.8933
ENSRNOG00000001525	Igsf11	immunoglobulin superfamily, member 11 [Source:RGD Symbol;Acc:1308758]	12.46	12.46	13.36	15.02	14.03	17.59	12.76	15.5467
ENSRNOG00000001527	Cd80	Cd80 molecule [Source:RGD Symbol;Acc:2314]	0.12	0.12	0.03	0.13	0.12	0.04	0.09	0.0966667
ENSRNOG00000001528	Gap43	growth associated protein 43 [Source:RGD Symbol;Acc:62071]	227.15	218.83	272.68	259.19	240.25	218.63	239.553	239.357
ENSRNOG00000001531	Chac2	ChaC cation transport regulator 2 [Source:RGD Symbol;Acc:1309120]	7.83	6.83	7.47	7.31	9.16	7.75	7.37667	8.07333
ENSRNOG00000001544	Cyyr1	cysteine and tyrosine rich 1 [Source:RGD Symbol;Acc:1359578]	4.71	4.52	4.91	3.97	3.83	4.04	4.71333	3.94667
ENSRNOG00000001547	Agps	alkylglycerone phosphate synthase [Source:RGD Symbol;Acc:620364]	7.17	5.21	7.08	5.9	4.76	5.81	6.48667	5.49
ENSRNOG00000001548	Nfe2l2	nuclear factor, erythroid 2-like 2 [Source:RGD Symbol;Acc:620360]	10.2	10.07	10.51	11.16	11.07	12.71	10.26	11.6467
ENSRNOG00000001551	Atp5pf	ATP synthase peripheral stalk subunit F6 [Source:RGD Symbol;Acc:621376]	275.55	303.29	314.14	318.41	343.51	308.19	297.66	323.37
ENSRNOG00000001554	RGD1563888	similar to DNA segment, Chr 16, ERATO Doi 472, expressed [Source:RGD Symbol;Acc:1563888]	3.21	2.94	3.17	3.39	2.65	2.66	3.10667	2.9
ENSRNOG00000001555	Btg3	BTG anti-proliferation factor 3 [Source:RGD Symbol;Acc:2226]	20.19	17.04	18.12	16.44	16.09	13.85	18.45	15.46
ENSRNOG00000001557	Cxadr	CXADR, Ig-like cell adhesion molecule [Source:RGD Symbol;Acc:619794]	12.33	9.55	11.28	12.9	9.54	9.78	11.0533	10.74
ENSRNOG00000001559	Mtx2	metaxin 2 [Source:RGD Symbol;Acc:1306473]	32.08	31.21	32.47	34.05	40.14	29.03	31.92	34.4067
ENSRNOG00000001566	AABR07033579.1	-	0	0	0	0	0	0	0	0
ENSRNOG00000001567	Krtap14	keratin associated protein 14 [Source:RGD Symbol;Acc:1564302]	0	0	0	0	0	0	0	0
ENSRNOG00000001570	LOC100363136	hypothetical protein LOC100363136 [Source:RGD Symbol;Acc:2324754]	0	0	0	0	0	0	0	0
ENSRNOG00000001571	Cldn8	claudin 8 [Source:RGD Symbol;Acc:1308575]	0	0	0	0	0	0	0	0
ENSRNOG00000001572	Hoxd1	homeo box D1 [Source:RGD Symbol;Acc:1309179]	0.03	0.06	0.04	0.12	0.03	0.06	0.0433333	0.07
ENSRNOG00000001573	Usp25	ubiquitin specific peptidase 25 [Source:RGD Symbol;Acc:1309003]	7.5	5.92	8.31	7.95	7.86	7.1	7.24333	7.63667
ENSRNOG00000001575	Grik1	glutamate ionotropic receptor kainate type subunit 1 [Source:RGD Symbol;Acc:2732]	2.57	2.77	2.85	3.04	2.87	2.52	2.73	2.81
ENSRNOG00000001577	Hoxd3	homeo box D3 [Source:RGD Symbol;Acc:1588601]	0	0	0	0	0	0	0	0
ENSRNOG00000001578	Hoxd4	homeo box D4 [Source:RGD Symbol;Acc:1309690]	0	0	0	0	0	0	0	0
ENSRNOG00000001580	Hoxd9	homeo box D9 [Source:RGD Symbol;Acc:1582908]	0	0	0	0	0	0	0	0
ENSRNOG00000001581	Hoxd10	homeo box D10 [Source:RGD Symbol;Acc:1306511]	0	0	0	0	0	0	0	0
ENSRNOG00000001582	Bach1	BTB domain and CNC homolog 1 [Source:RGD Symbol;Acc:1306693]	2.5	1.44	1.64	2.02	2.02	1.89	1.86	1.97667
ENSRNOG00000001584	Map3k7cl	MAP3K7 C-terminal like [Source:RGD Symbol;Acc:1359474]	89.7	24.25	42.83	52.4	23.96	36.5	52.26	37.62
ENSRNOG00000001585	Nrip1	nuclear receptor interacting protein 1 [Source:RGD Symbol;Acc:1311850]	2.76	2.99	3.1	3.55	3.42	3.53	2.95	3.5
ENSRNOG00000001587	Hoxd12	homeo box D12 [Source:RGD Symbol;Acc:1309797]	0	0	0	0	0	0	0	0
ENSRNOG00000001588	Hoxd13	homeo box D13 [Source:RGD Symbol;Acc:1308417]	0	0	0	0	0	0	0	0
ENSRNOG00000001589	Evx2	even-skipped homeobox 2 [Source:RGD Symbol;Acc:1305594]	0	0	0	0	0	0	0	0
ENSRNOG00000001592	Cct8	chaperonin containing TCP1 subunit 8 [Source:RGD Symbol;Acc:1305452]	51.12	53.18	53.81	63.93	63.89	55.51	52.7033	61.11
ENSRNOG00000001593	Lnpk	lunapark, ER junction formation factor [Source:RGD Symbol;Acc:1312042]	14.93	12.11	13.27	11.47	13.97	10.83	13.4367	12.09
ENSRNOG00000001596	Atp5mc3	ATP synthase membrane subunit c locus 3 [Source:RGD Symbol;Acc:620052]	361.44	400.53	444.37	435.11	458.12	407.06	402.113	433.43
ENSRNOG00000001597	Atf2	activating transcription factor 2 [Source:RGD Symbol;Acc:621862]	29.79	23.7	35	32.09	32.79	28.3	29.4967	31.06
ENSRNOG00000001598	Usp16	ubiquitin specific peptidase 16 [Source:RGD Symbol;Acc:1307192]	6.99	5.58	5.8	5.96	5.36	5.86	6.12333	5.72667
ENSRNOG00000001599	Rwdd2b	RWD domain containing 2B [Source:RGD Symbol;Acc:1305062]	9.55	10.5	11.05	9.98	11.98	11.35	10.3667	11.1033
ENSRNOG00000001601	AABR07034008.1	-	0	0	0	0	0	0	0	0
ENSRNOG00000001602	Ltn1	listerin E3 ubiquitin protein ligase 1 [Source:RGD Symbol;Acc:1311238]	5.96	6.59	6.85	6.98	7.83	7.28	6.46667	7.36333
ENSRNOG00000001603	N6amt1	N-6 adenine-specific DNA methyltransferase 1 [Source:RGD Symbol;Acc:1311843]	7.61	8.2	8.98	9.35	11.13	7.89	8.26333	9.45667
ENSRNOG00000001607	Adamts1	ADAM metallopeptidase with thrombospondin type 1 motif, 1 [Source:RGD Symbol;Acc:621241]	2.03	1.33	1.45	1.23	1.02	1.26	1.60333	1.17
ENSRNOG00000001608	Nxpe3	neurexophilin and PC-esterase domain family, member 3 [Source:RGD Symbol;Acc:1584648]	6.29	6.09	6.33	6.81	7.14	5.94	6.23667	6.63
ENSRNOG00000001609	Cep97	centrosomal protein 97 [Source:RGD Symbol;Acc:1307400]	5.27	5.45	5.01	5.69	5.18	6.12	5.24333	5.66333
ENSRNOG00000001611	Rpl24	ribosomal protein L24 [Source:RGD Symbol;Acc:621191]	589.54	675.13	645.7	739.26	765.61	723.79	636.79	742.887
ENSRNOG00000001613	Zbtb11	zinc finger and BTB domain containing 11 [Source:RGD Symbol;Acc:1308275]	6.15	6.33	7.61	7.15	8.43	7.13	6.69667	7.57
ENSRNOG00000001616	Senp7	SUMO specific peptidase 7 [Source:RGD Symbol;Acc:1305510]	3.73	3.15	3.82	4.07	4.39	3.9	3.56667	4.12
ENSRNOG00000001618	Ripk4	receptor-interacting serine-threonine kinase 4 [Source:RGD Symbol;Acc:1311691]	0	0.01	0.02	0.11	0.03	0	0.01	0.0466667
ENSRNOG00000001620	Prdm15	PR/SET domain 15 [Source:RGD Symbol;Acc:1310055]	1.7	1.47	1.17	1.8	1.95	2.24	1.44667	1.99667
ENSRNOG00000001621	C2cd2	C2 calcium-dependent domain containing 2 [Source:RGD Symbol;Acc:735112]	1.77	1.54	1.55	1.65	1.08	1.4	1.62	1.37667
ENSRNOG00000001622	Impg2	interphotoreceptor matrix proteoglycan 2 [Source:RGD Symbol;Acc:708358]	0.04	0	0.07	0.05	0.02	0.03	0.0366667	0.0333333
ENSRNOG00000001623	Zbtb21	zinc finger and BTB domain containing 21 [Source:RGD Symbol;Acc:1310841]	2.93	2.6	3.1	2.81	2.76	2.95	2.87667	2.84
ENSRNOG00000001627	Abi3bp	ABI family member 3 binding protein [Source:RGD Symbol;Acc:1562717]	7.54	0.22	0.11	0.27	0.16	0.23	2.62333	0.22
ENSRNOG00000001628	Pcp4	Purkinje cell protein 4 [Source:RGD Symbol;Acc:3271]	501.72	610.84	720.68	612.25	627.94	559.49	611.08	599.893
ENSRNOG00000001629	Wrb	tryptophan rich basic protein [Source:RGD Symbol;Acc:735104]	26	25.13	29.13	27.84	29.95	30.23	26.7533	29.34
ENSRNOG00000001632	Brwd1	bromodomain and WD repeat domain containing 1 [Source:RGD Symbol;Acc:1309030]	1.96	1.53	2.16	2.26	1.77	2	1.88333	2.01
ENSRNOG00000001633	Tfg	Trk-fused gene [Source:RGD Symbol;Acc:1309751]	14.67	14.3	14.19	17.1	17.85	18.01	14.3867	17.6533
ENSRNOG00000001634	Adgrg7	adhesion G protein-coupled receptor G7 [Source:RGD Symbol;Acc:1307217]	0.02	0	0	0	0	0	0.00666667	0
ENSRNOG00000001640	Tomm70	translocase of outer mitochondrial membrane 70 [Source:RGD Symbol;Acc:1303049]	40.92	34.44	41.62	40.73	43.78	36.25	38.9933	40.2533
ENSRNOG00000001642	Tbc1d23	TBC1 domain family, member 23 [Source:RGD Symbol;Acc:1307925]	10.19	9.62	11.26	10.87	10.17	10.58	10.3567	10.54
ENSRNOG00000001643	Psmg1	proteasome assembly chaperone 1 [Source:RGD Symbol;Acc:1305454]	34.25	33.45	34.67	40.96	36.95	35.79	34.1233	37.9
ENSRNOG00000001644	Tmem30c	transmembrane protein 30C [Source:RGD Symbol;Acc:1306090]	0	0.24	0.38	0.14	0.41	0.04	0.206667	0.196667
ENSRNOG00000001645	Filip1l	filamin A interacting protein 1-like [Source:RGD Symbol;Acc:1565927]	1.93	1.37	2.32	2.27	1.8	2.12	1.87333	2.06333
ENSRNOG00000001647	Ets2	ETS proto-oncogene 2, transcription factor [Source:RGD Symbol;Acc:1584977]	7.24	7.58	8.19	10.89	11.17	10.55	7.67	10.87
ENSRNOG00000001652	Erg	ETS transcription factor ERG [Source:RGD Symbol;Acc:621108]	5.25	3.79	4.08	4.22	3.64	3.77	4.37333	3.87667
ENSRNOG00000001653	St3gal6	ST3 beta-galactoside alpha-2,3-sialyltransferase 6 [Source:RGD Symbol;Acc:1303279]	12.55	29.09	18.25	20.29	10.66	13.91	19.9633	14.9533
ENSRNOG00000001654	Cpox	coproporphyrinogen oxidase [Source:RGD Symbol;Acc:1311817]	6.46	7.39	7.25	9.54	9.72	9.46	7.03333	9.57333
ENSRNOG00000001656	Kcnj15	potassium voltage-gated channel subfamily J member 15 [Source:RGD Symbol;Acc:621662]	0	0.2	0.13	0.15	0.19	0.04	0.11	0.126667
ENSRNOG00000001657	Cldnd1	claudin domain containing 1 [Source:RGD Symbol;Acc:1359273]	44.42	45.09	50.73	47.94	49.87	45.91	46.7467	47.9067
ENSRNOG00000001658	Kcnj6	potassium voltage-gated channel subfamily J member 6 [Source:RGD Symbol;Acc:2959]	6.02	5.45	6.2	6.72	6.3	7.13	5.89	6.71667
ENSRNOG00000001662	Dyrk1a	dual specificity tyrosine phosphorylation regulated kinase 1A [Source:RGD Symbol;Acc:2528]	12.56	11.34	12.99	14.64	13.57	13.42	12.2967	13.8767
ENSRNOG00000001675	AABR07033943.1	-	0	0	0	0	0	0	0	0
ENSRNOG00000001679	Gabrr3	gamma-aminobutyric acid type A receptor rho3 subunit [Source:RGD Symbol;Acc:621564]	0	0	0	0.15	0.09	0	0	0.08
ENSRNOG00000001680	Riox2	ribosomal oxygenase 2 [Source:NCBI gene;Acc:266670]	2.32	2.32	2.55	2.53	2.62	2.53	2.39667	2.56
ENSRNOG00000001681	Vps26c	VPS26 endosomal protein sorting factor C [Source:RGD Symbol;Acc:1306879]	14.25	13.73	15.36	13.46	15.06	12.68	14.4467	13.7333
ENSRNOG00000001682	Ttc3	tetratricopeptide repeat domain 3 [Source:RGD Symbol;Acc:1308654]	190.48	178.48	206.68	197.52	189.98	184.95	191.88	190.817
ENSRNOG00000001684	Ripply3	ripply transcriptional repressor 3 [Source:RGD Symbol;Acc:1308788]	0.26	0.25	0.28	0.48	0.4	0.23	0.263333	0.37
ENSRNOG00000001686	Hlcs	holocarboxylase synthetase [Source:RGD Symbol;Acc:1565360]	2.56	2.59	2.57	2.8	2.36	3.02	2.57333	2.72667
ENSRNOG00000001687	Crybg3	crystallin beta-gamma domain containing 3 [Source:RGD Symbol;Acc:1305628]	0.81	0.76	1.01	0.96	0.82	1.14	0.86	0.973333
ENSRNOG00000001689	Arl6	ADP-ribosylation factor like GTPase 6 [Source:RGD Symbol;Acc:1305535]	23.09	22.29	24.86	22.83	24.61	18.4	23.4133	21.9467
ENSRNOG00000001691	Cldn14	claudin 14 [Source:RGD Symbol;Acc:1309165]	0.13	0.08	0.05	0	0.04	0	0.0866667	0.0133333
ENSRNOG00000001692	Chaf1b	chromatin assembly factor 1 subunit B [Source:RGD Symbol;Acc:1307634]	0.17	0.14	0.34	0.29	0.24	0.3	0.216667	0.276667
ENSRNOG00000001699	Setd4	SET domain containing 4 [Source:RGD Symbol;Acc:619899]	5.64	6.59	5.27	7.02	6.03	6.16	5.83333	6.40333
ENSRNOG00000001700	Whrn	whirlin [Source:RGD Symbol;Acc:631330]	17.45	14.99	19.4	18.34	16.18	22.63	17.28	19.05
ENSRNOG00000001701	Cbr3	carbonyl reductase 3 [Source:RGD Symbol;Acc:1309728]	1.62	1.66	2.02	1.77	2.15	2.99	1.76667	2.30333
ENSRNOG00000001704	Runx1	runt-related transcription factor 1 [Source:RGD Symbol;Acc:2283]	1.55	1.73	1.66	0.43	1.15	2.53	1.64667	1.37
ENSRNOG00000001706	Kalrn	kalirin, RhoGEF kinase [Source:RGD Symbol;Acc:621865]	42.24	35.31	44.32	49.41	44.64	49.28	40.6233	47.7767
ENSRNOG00000001707	Vwa5b2	von Willebrand factor A domain containing 5B2 [Source:RGD Symbol;Acc:1564491]	6.28	4.46	6.09	5.26	4.53	5.63	5.61	5.14
ENSRNOG00000001708	Dvl3	dishevelled segment polarity protein 3 [Source:RGD Symbol;Acc:1308834]	5.51	5.4	4.75	6.97	6.58	6.94	5.22	6.83
ENSRNOG00000001709	Ap2m1	adaptor related protein complex 2 subunit mu 1 [Source:RGD Symbol;Acc:620135]	234.06	259.25	301.38	328.02	323.8	314.37	264.897	322.063
ENSRNOG00000001710	Abcf3	ATP binding cassette subfamily F member 3 [Source:RGD Symbol;Acc:1310468]	16.11	17.26	19.21	20.06	19.35	22.68	17.5267	20.6967
ENSRNOG00000001711	Hrasls	HRAS-like suppressor [Source:RGD Symbol;Acc:1309485]	3.69	3.3	4.27	4.4	4.33	3.43	3.75333	4.05333
ENSRNOG00000001712	Alg3	ALG3, alpha-1,3- mannosyltransferase [Source:RGD Symbol;Acc:1306004]	6.75	5.57	6.33	8.93	9.08	10.53	6.21667	9.51333
ENSRNOG00000001713	LOC100360218	interleukin 13 receptor, alpha 1-like [Source:RGD Symbol;Acc:2322532]	2.18	2.29	2.57	2.67	2.16	2.41	2.34667	2.41333
ENSRNOG00000001714	Atp13a4	ATPase 13A4 [Source:RGD Symbol;Acc:1306927]	2.9	2.88	2.48	2.21	2.65	3.05	2.75333	2.63667
ENSRNOG00000001715	Ece2	endothelin-converting enzyme 2 [Source:RGD Symbol;Acc:1303039]	2.62	2	2.43	2.71	2.32	2.71	2.35	2.58
ENSRNOG00000001717	Opa1	OPA1, mitochondrial dynamin like GTPase [Source:RGD Symbol;Acc:708423]	23.98	22.71	27.66	25.67	25.46	25.31	24.7833	25.48
ENSRNOG00000001719	Psmd2	proteasome 26S subunit, non-ATPase 2 [Source:RGD Symbol;Acc:1305752]	37.97	41.25	43.57	49.54	47.25	51.28	40.93	49.3567
ENSRNOG00000001720	Hes1	hes family bHLH transcription factor 1 [Source:RGD Symbol;Acc:62081]	4.92	4.01	5.29	4.74	4.39	5.43	4.74	4.85333
ENSRNOG00000001724	Atp13a3	ATPase 13A3 [Source:RGD Symbol;Acc:1590881]	5.98	5.53	7.28	6.46	6.49	6.06	6.26333	6.33667
ENSRNOG00000001726	Tmem44	transmembrane protein 44 [Source:RGD Symbol;Acc:1563737]	7.29	8.21	8.89	8.5	7.8	11.57	8.13	9.29
ENSRNOG00000001727	Lsg1	large 60S subunit nuclear export GTPase 1 [Source:RGD Symbol;Acc:1309089]	5.25	4.68	4.47	6.17	5.4	7.32	4.8	6.29667
ENSRNOG00000001728	Fam43a	family with sequence similarity 43, member A [Source:RGD Symbol;Acc:1304790]	5.48	5.48	5.25	6.9	5.48	5.85	5.40333	6.07667
ENSRNOG00000001729	Xxylt1	xyloside xylosyltransferase 1 [Source:RGD Symbol;Acc:1308154]	9.61	8.76	10.89	11.19	12.05	10.77	9.75333	11.3367
ENSRNOG00000001730	Acap2	ArfGAP with coiled-coil, ankyrin repeat and PH domains 2 [Source:RGD Symbol;Acc:1562939]	9.21	8.39	10.05	9.92	8.64	10.1	9.21667	9.55333
ENSRNOG00000001733	Ppp1r2	protein phosphatase 1, regulatory (inhibitor) subunit 2 [Source:RGD Symbol;Acc:621099]	86.34	84.55	94.76	90.23	91.13	79.74	88.55	87.0333
ENSRNOG00000001736	Bdh1	3-hydroxybutyrate dehydrogenase 1 [Source:RGD Symbol;Acc:620131]	11.88	11.57	14.72	15.27	13.68	14.15	12.7233	14.3667
ENSRNOG00000001738	Eif4g1	eukaryotic translation initiation factor 4 gamma, 1 [Source:RGD Symbol;Acc:1306144]	24.06	20.65	22.19	21.7	20.28	26.14	22.3	22.7067
ENSRNOG00000001739	Meltf	melanotransferrin [Source:RGD Symbol;Acc:1308155]	2.47	2.78	2.18	1.27	1.7	1.23	2.47667	1.4
ENSRNOG00000001742	Clcn2	chloride voltage-gated channel 2 [Source:RGD Symbol;Acc:2361]	7.36	6.3	7.58	8.3	7	8.4	7.08	7.9
ENSRNOG00000001746	Ncbp2	nuclear cap binding protein subunit 2 [Source:RGD Symbol;Acc:1596188]	33.48	34.84	33.57	37.03	38.87	36.77	33.9633	37.5567
ENSRNOG00000001747	LOC100910732	serine/threonine-protein kinase PAK 2-like [Source:RGD Symbol;Acc:6497075]	9.96	8.37	9.98	11.3	10.58	12.87	9.43667	11.5833
ENSRNOG00000001748	LOC100912534	DNA-directed RNA polymerases I, II, and III subunit RPABC3-like [Source:RGD Symbol;Acc:6486461]	16.28	17.34	20.59	21.62	24.93	18.4	18.07	21.65
ENSRNOG00000001750	Chrd	chordin [Source:RGD Symbol;Acc:620181]	1.49	1.58	1.44	1.95	1.91	1.88	1.50333	1.91333
ENSRNOG00000001752	Nrros	negative regulator of reactive oxygen species [Source:RGD Symbol;Acc:1310771]	1.37	1.27	1.74	1.55	1.09	1.7	1.46	1.44667
ENSRNOG00000001754	Wdr53	WD repeat domain 53 [Source:RGD Symbol;Acc:1559546]	4.36	4.44	4.48	6.11	5.61	5.84	4.42667	5.85333
ENSRNOG00000001756	LOC100911374	UBX domain-containing protein 7-like [Source:RGD Symbol;Acc:6493076]	0	0	0	0.05	1.13	0.4	0	0.526667
ENSRNOG00000001757	Tm4sf19	transmembrane 4 L six family member 19 [Source:RGD Symbol;Acc:1560486]	2.28	1.85	2.28	2.43	1.58	1.96	2.13667	1.99
ENSRNOG00000001758	Tctex1d2	Tctex1 domain containing 2 [Source:RGD Symbol;Acc:1563597]	19.74	23.36	22.08	22.28	26.1	20.62	21.7267	23
ENSRNOG00000001762	Pcyt1a	phosphate cytidylyltransferase 1, choline, alpha [Source:RGD Symbol;Acc:70515]	9.03	8.48	10.49	9.97	9.34	10.7	9.33333	10.0033
ENSRNOG00000001764	Vps8	VPS8 CORVET complex subunit [Source:RGD Symbol;Acc:1309443]	6.83	7.2	7.57	8.7	7.46	9.52	7.2	8.56
ENSRNOG00000001765	Slc51a	solute carrier family 51, alpha subunit [Source:RGD Symbol;Acc:1311100]	0	0.04	0	0	0	0	0.0133333	0
ENSRNOG00000001766	Tfrc	transferrin receptor [Source:RGD Symbol;Acc:70488]	27.26	24.59	23.69	22.89	20.04	21.79	25.18	21.5733
ENSRNOG00000001767	RGD1562339	RGD1562339 [Source:RGD Symbol;Acc:1562339]	13.01	12.07	13.39	14.27	10.79	13.79	12.8233	12.95
ENSRNOG00000001769	Tnk2	tyrosine kinase, non-receptor, 2 [Source:RGD Symbol;Acc:1305957]	24.54	20.22	24.62	23.6	19.69	25.23	23.1267	22.84
ENSRNOG00000001770	Ehhadh	enoyl-CoA hydratase and 3-hydroxyacyl CoA dehydrogenase [Source:RGD Symbol;Acc:621441]	0.61	0.73	0.78	0.93	0.61	0.56	0.706667	0.7
ENSRNOG00000001773	Senp2	SUMO specific peptidase 2 [Source:RGD Symbol;Acc:708378]	29.39	25.98	34.4	29.34	28.25	27.78	29.9233	28.4567
ENSRNOG00000001774	Lrch3	leucine rich repeats and calponin homology domain containing 3 [Source:RGD Symbol;Acc:1306200]	6.56	4.15	5.56	6.17	4.53	5.94	5.42333	5.54667
ENSRNOG00000001776	Muc20	mucin 20, cell surface associated [Source:RGD Symbol;Acc:1304865]	0	0	0	0	0	0	0	0
ENSRNOG00000001777	AABR07034428.1	mucin 4, cell surface associated [Source:NCBI gene;Acc:303887]	0	0	0	0	0	0	0	0
ENSRNOG00000001781	Lmln	leishmanolysin like peptidase [Source:RGD Symbol;Acc:1311465]	0.91	0.92	1.21	1.48	1.3	1.42	1.01333	1.4
ENSRNOG00000001782	Osbpl11	oxysterol binding protein-like 11 [Source:RGD Symbol;Acc:1307294]	2.63	2.41	2.71	3.58	3.51	3.24	2.58333	3.44333
ENSRNOG00000001783	Tra2b	transformer 2 beta homolog [Source:RGD Symbol;Acc:619886]	40.76	43.49	42.51	45.68	46.54	41.03	42.2533	44.4167
ENSRNOG00000001785	Etv5	ets variant 5 [Source:RGD Symbol;Acc:1309590]	14.38	13.88	12.47	14.06	14.1	16.8	13.5767	14.9867
ENSRNOG00000001786	Snx4	sorting nexin 4 [Source:RGD Symbol;Acc:1309763]	17.14	16.8	16.37	19.63	19.66	18.58	16.77	19.29
ENSRNOG00000001789	Zfp148	zinc finger protein 148 [Source:RGD Symbol;Acc:62063]	13.72	10.58	14.38	12.39	11.36	12.78	12.8933	12.1767
ENSRNOG00000001792	Slc12a8	solute carrier family 12, member 8 [Source:RGD Symbol;Acc:628730]	0	0.05	0.09	0.12	0.08	0.05	0.0466667	0.0833333
ENSRNOG00000001793	Heg1	heart development protein with EGF-like domains 1 [Source:RGD Symbol;Acc:1564641]	2.15	4.39	2.54	2.62	1.99	3.51	3.02667	2.70667
ENSRNOG00000001794	Muc13	mucin 13, cell surface associated [Source:RGD Symbol;Acc:708547]	0	0	0	0	0.03	0	0	0.01
ENSRNOG00000001795	Itgb5	integrin subunit beta 5 [Source:RGD Symbol;Acc:628869]	8.43	8.69	8.7	9.12	8.43	10.81	8.60667	9.45333
ENSRNOG00000001796	Dgkg	diacylglycerol kinase, gamma [Source:RGD Symbol;Acc:2499]	3.71	4.14	4.92	5.94	6.09	6.45	4.25667	6.16
ENSRNOG00000001797	Umps	uridine monophosphate synthetase [Source:RGD Symbol;Acc:1311908]	10.01	11.8	11.2	13.08	12.24	14.55	11.0033	13.29
ENSRNOG00000001803	Dnajb11	DnaJ heat shock protein family (Hsp40) member B11 [Source:RGD Symbol;Acc:1307373]	20.12	20.96	21.05	19.97	23.1	21.86	20.71	21.6433
ENSRNOG00000001804	Itpr2	inositol 1,4,5-trisphosphate receptor, type 2 [Source:RGD Symbol;Acc:69649]	1.15	1.25	1.39	1.64	1.12	1.69	1.26333	1.48333
ENSRNOG00000001806	Fetub	fetuin B [Source:RGD Symbol;Acc:69293]	0.04	0	0	0	0	0	0.0133333	0
ENSRNOG00000001807	Sspn	sarcospan [Source:RGD Symbol;Acc:1559723]	4.27	4.54	4.68	4.57	4.23	5.36	4.49667	4.72
ENSRNOG00000001808	Ints13	integrator complex subunit 13 [Source:RGD Symbol;Acc:1592236]	6.7	6.23	6.9	6.97	6.46	7.28	6.61	6.90333
ENSRNOG00000001809	Hrg	histidine-rich glycoprotein [Source:RGD Symbol;Acc:619808]	0	0	0	0	0	0.13	0	0.0433333
ENSRNOG00000001811	Fgfr1op2	FGFR1 oncogene partner 2 [Source:RGD Symbol;Acc:1303233]	26.08	26.76	30.25	29.19	31.14	27.08	27.6967	29.1367
ENSRNOG00000001813	Dnm1l	dynamin 1-like [Source:RGD Symbol;Acc:620416]	58.47	53.02	64.35	57.85	61.48	48.99	58.6133	56.1067
ENSRNOG00000001815	Eif4a2	eukaryotic translation initiation factor 4A2 [Source:RGD Symbol;Acc:1309225]	489.29	492.5	556.14	540.59	601.19	467.43	512.643	536.403
ENSRNOG00000001816	Rfc4	replication factor C subunit 4 [Source:RGD Symbol;Acc:1310142]	11.64	14.79	13.33	14.47	15.58	11.95	13.2533	14
ENSRNOG00000001817	Tm7sf3	transmembrane 7 superfamily member 3 [Source:RGD Symbol;Acc:1306752]	20.81	20.16	23.78	23.07	22.47	24.65	21.5833	23.3967
ENSRNOG00000001820	Med21	mediator complex subunit 21 [Source:RGD Symbol;Acc:1309836]	44.9	47.36	48.06	49.1	49.34	40.45	46.7733	46.2967
ENSRNOG00000001821	Adipoq	adiponectin, C1Q and collagen domain containing [Source:RGD Symbol;Acc:628748]	0.18	0.3	0.11	0.11	0.2	0.11	0.196667	0.14
ENSRNOG00000001823	St6gal1	ST6 beta-galactoside alpha-2,6-sialyltransferase 1 [Source:RGD Symbol;Acc:3676]	2.72	2.87	2.78	3	3.09	3.2	2.79	3.09667
ENSRNOG00000001825	AABR07034767.1	-	0.17	0.21	0.26	0.29	0.26	0.27	0.213333	0.273333
ENSRNOG00000001827	Masp1	mannan-binding lectin serine peptidase 1 [Source:RGD Symbol;Acc:620213]	16.71	19.08	17.27	17.62	17.34	22.51	17.6867	19.1567
ENSRNOG00000001828	Stk38l	serine/threonine kinase 38 like [Source:RGD Symbol;Acc:1564793]	5.42	5.22	6.35	6.71	6.22	6.11	5.66333	6.34667
ENSRNOG00000001829	Ube2v2	ubiquitin conjugating enzyme E2 V2 [Source:RGD Symbol;Acc:727838]	100.99	106.36	130.02	117.85	118.28	80.68	112.457	105.603
ENSRNOG00000001830	Arntl2	aryl hydrocarbon receptor nuclear translocator-like 2 [Source:RGD Symbol;Acc:620230]	0.09	0.26	0.3	0.31	0.12	0.34	0.216667	0.256667
ENSRNOG00000001833	Mcm4	minichromosome maintenance complex component 4 [Source:RGD Symbol;Acc:3060]	2.3	2.33	3.06	3.45	3.03	3.36	2.56333	3.28
ENSRNOG00000001834	Mzt2b	mitotic spindle organizing protein 2B [Source:RGD Symbol;Acc:1308126]	15.16	19.81	20.75	22.76	19.31	19.39	18.5733	20.4867
ENSRNOG00000001837	Sst	somatostatin [Source:RGD Symbol;Acc:3761]	233.19	235.44	233.23	251.85	285.87	226.61	233.953	254.777
ENSRNOG00000001839	Vpreb2	pre-B lymphocyte gene 2 [Source:RGD Symbol;Acc:1564601]	0	0.13	0.15	0.12	0.24	0.23	0.0933333	0.196667
ENSRNOG00000001840	Rep15	RAB15 effector protein [Source:RGD Symbol;Acc:1562899]	0.12	0.23	0.07	0	0	0.05	0.14	0.0166667
ENSRNOG00000001842	Mrps35	mitochondrial ribosomal protein S35 [Source:RGD Symbol;Acc:1306720]	16.44	15.51	16.42	17.46	18.95	16.25	16.1233	17.5533
ENSRNOG00000001843	Bcl6	BCL6, transcription repressor [Source:RGD Symbol;Acc:1309345]	3.05	3.18	3.01	4.03	4.78	4.06	3.08	4.29
ENSRNOG00000001844	Klhl42	kelch-like family, member 42 [Source:RGD Symbol;Acc:1560924]	2.4	1.8	2.54	2.46	2.09	2.71	2.24667	2.42
ENSRNOG00000001845	Top3b	DNA topoisomerase III beta [Source:RGD Symbol;Acc:1309468]	4.74	4.86	4.55	6.74	5.35	5.6	4.71667	5.89667
ENSRNOG00000001847	Ccdc91	coiled-coil domain containing 91 [Source:RGD Symbol;Acc:1359502]	12.71	13.23	17.11	15.01	15.12	15.95	14.35	15.36
ENSRNOG00000001849	Mapk1	mitogen activated protein kinase 1 [Source:RGD Symbol;Acc:70500]	92.17	85.89	108.14	114.8	116.88	113.76	95.4	115.147
ENSRNOG00000001851	Far2	fatty acyl CoA reductase 2 [Source:RGD Symbol;Acc:1565966]	11.62	12.78	14.69	13.06	13.31	10.78	13.03	12.3833
ENSRNOG00000001852	Ergic2	ERGIC and golgi 2 [Source:RGD Symbol;Acc:1310606]	58.35	55.47	64.98	58.48	62.14	48.45	59.6	56.3567
ENSRNOG00000001854	Tmtc1	transmembrane and tetratricopeptide repeat containing 1 [Source:RGD Symbol;Acc:1564868]	7.61	7.25	8.67	7.09	7.04	7.07	7.84333	7.06667
ENSRNOG00000001858	Ypel1	yippee-like 1 [Source:RGD Symbol;Acc:2321291]	5.84	2.56	6.95	7.96	9.87	2.67	5.11667	6.83333
ENSRNOG00000001859	Sdf2l1	stromal cell-derived factor 2-like 1 [Source:RGD Symbol;Acc:1585844]	9.16	9.06	9.49	8.25	10.27	12.58	9.23667	10.3667
ENSRNOG00000001860	Ccdc116	coiled-coil domain containing 116 [Source:RGD Symbol;Acc:1310080]	0.12	0.14	0.19	0.3	0.11	0.13	0.15	0.18
ENSRNOG00000001861	Ydjc	YdjC chitooligosaccharide deacetylase homolog [Source:RGD Symbol;Acc:1359227]	18.12	18.07	23.55	22.1	22.64	23.1	19.9133	22.6133
ENSRNOG00000001862	Ube2l3	ubiquitin-conjugating enzyme E2L 3 [Source:RGD Symbol;Acc:1308361]	66.42	63.11	74.06	72.94	71.46	75.19	67.8633	73.1967
ENSRNOG00000001864	Tmem191c	transmembrane protein 191C [Source:RGD Symbol;Acc:1587016]	0	0.36	0	0.07	0	0.07	0.12	0.0466667
ENSRNOG00000001865	Serpind1	serpin family D member 1 [Source:RGD Symbol;Acc:619854]	0.03	0.11	0.09	0.08	0.08	0.07	0.0766667	0.0766667
ENSRNOG00000001867	Snap29	synaptosome associated protein 29 [Source:RGD Symbol;Acc:620225]	13.52	13.15	13.61	13.95	13.1	12.51	13.4267	13.1867
ENSRNOG00000001868	LOC100911248	crk-like protein-like [Source:RGD Symbol;Acc:6493647]	4.57	4.12	4.96	5.74	6	6.84	4.55	6.19333
ENSRNOG00000001869	Rab44	RAB44, member RAS oncogene family [Source:RGD Symbol;Acc:1560150]	0.47	0.84	0.89	1.94	1.33	0.82	0.733333	1.36333
ENSRNOG00000001870	Lztr1	leucine-zipper-like transcription regulator 1 [Source:RGD Symbol;Acc:1309100]	16.34	16.45	18.36	18.95	17.92	19.48	17.05	18.7833
ENSRNOG00000001872	Lrrc74b	leucine rich repeat containing 74B [Source:RGD Symbol;Acc:2319134]	0.34	0.43	0.28	0.26	0.36	0.17	0.35	0.263333
ENSRNOG00000001873	P2rx6	purinergic receptor P2X 6 [Source:RGD Symbol;Acc:3243]	0.57	0.83	0.49	0.77	0.76	0.74	0.63	0.756667
ENSRNOG00000001874	Slc7a4	solute carrier family 7, member 4 [Source:RGD Symbol;Acc:1305905]	3.43	3.96	4.28	5.39	4.25	5.71	3.89	5.11667
ENSRNOG00000001875	Smpd4	sphingomyelin phosphodiesterase 4 [Source:RGD Symbol;Acc:1310674]	2.58	2.05	1.65	2.64	2.48	2.57	2.09333	2.56333
ENSRNOG00000001876	Ccdc74a	coiled-coil domain containing 74A [Source:RGD Symbol;Acc:1588214]	0.34	0.37	0.42	0.31	0.18	0.46	0.376667	0.316667
ENSRNOG00000001877	Med15	mediator complex subunit 15 [Source:RGD Symbol;Acc:1307560]	5.15	4.79	5.72	8.04	5.83	6.88	5.22	6.91667
ENSRNOG00000001878	Klhl22	kelch-like family member 22 [Source:RGD Symbol;Acc:1306288]	15	16.94	18.39	20.64	22.05	20.29	16.7767	20.9933
ENSRNOG00000001880	Dgcr6	DiGeorge syndrome critical region gene 6 [Source:RGD Symbol;Acc:1309390]	51.18	60.62	65.95	63.67	62.19	62.31	59.25	62.7233
ENSRNOG00000001884	Ranbp1	RAN binding protein 1 [Source:RGD Symbol;Acc:1310521]	111.2	113.57	122.48	117.07	127.58	112.59	115.75	119.08
ENSRNOG00000001885	Trmt2a	tRNA methyltransferase 2 homolog A [Source:RGD Symbol;Acc:1310418]	5.1	4.75	4.95	5.53	4.9	5.63	4.93333	5.35333
ENSRNOG00000001886	Dgcr8	DGCR8 microprocessor complex subunit [Source:RGD Symbol;Acc:1306365]	3.87	3.67	4.05	5.18	4.56	5.27	3.86333	5.00333
ENSRNOG00000001888	Arvcf	ARVCF, delta catenin family member [Source:RGD Symbol;Acc:1306655]	4.14	4.44	4.23	5.18	4.08	5.59	4.27	4.95
ENSRNOG00000001889	Comt	catechol-O-methyltransferase [Source:RGD Symbol;Acc:2379]	18.07	18.97	21.88	22.85	22.15	24.14	19.64	23.0467
ENSRNOG00000001890	Txnrd2	thioredoxin reductase 2 [Source:RGD Symbol;Acc:61960]	5.1	5.18	5.29	5.97	6.96	6.21	5.19	6.38
ENSRNOG00000001891	Gnb1l	G protein subunit beta 1 like [Source:RGD Symbol;Acc:1594165]	2.12	2.42	2.69	3.39	3.12	3.75	2.41	3.42
ENSRNOG00000001892	Tbx1	T-box 1 [Source:RGD Symbol;Acc:1307734]	0.13	0.36	0	0.09	0.06	0.06	0.163333	0.07
ENSRNOG00000001893	LOC100362453	serine/threonine-protein phosphatase 2A catalytic subunit alpha-like [Source:RGD Symbol;Acc:2318135]	126.22	132.38	139.54	135.45	142.93	127.23	132.713	135.203
ENSRNOG00000001908	Klhl6	kelch-like family member 6 [Source:RGD Symbol;Acc:1307521]	1.25	0.63	1	1.2	1.09	1.31	0.96	1.2
ENSRNOG00000001911	Map6d1	MAP6 domain containing 1 [Source:RGD Symbol;Acc:1560102]	26.53	22.22	29.8	25.86	22.44	27.88	26.1833	25.3933
ENSRNOG00000001912	Tecrl	trans-2,3-enoyl-CoA reductase-like [Source:RGD Symbol;Acc:1304608]	0.02	0	0	0.03	0	0	0.00666667	0.01
ENSRNOG00000001915	Chodl	chondrolectin [Source:RGD Symbol;Acc:1309885]	0.31	0.32	0.23	0.29	0.32	0.43	0.286667	0.346667
ENSRNOG00000001916	Tmprss15	transmembrane serine protease 15 [Source:RGD Symbol;Acc:1311046]	0	0	0	0	0	0	0	0
ENSRNOG00000001923	Tprg1	tumor protein p63 regulated 1 [Source:RGD Symbol;Acc:1306226]	0	0	0	0	0	0	0	0
ENSRNOG00000001924	Tp63	tumor protein p63 [Source:RGD Symbol;Acc:620863]	0	0	0.01	0	0.03	0.01	0.00333333	0.0133333
ENSRNOG00000001926	Cldn1	claudin 1 [Source:RGD Symbol;Acc:68422]	0.05	0.1	0.13	0.06	0.06	0.09	0.0933333	0.07
ENSRNOG00000001928	Il1rap	interleukin 1 receptor accessory protein [Source:RGD Symbol;Acc:2893]	3.94	3.09	3.25	4.85	3.89	5.19	3.42667	4.64333
ENSRNOG00000001930	Ccdc50	coiled-coil domain containing 50 [Source:RGD Symbol;Acc:727841]	14.93	13.73	15.19	14.84	12.75	13.7	14.6167	13.7633
ENSRNOG00000001931	Fgf12	fibroblast growth factor 12 [Source:RGD Symbol;Acc:620163]	85.92	85.56	91.84	79.29	90.44	73.27	87.7733	81
ENSRNOG00000001942	Smr3b	submaxillary gland androgen regulated protein 3B [Source:RGD Symbol;Acc:3953]	0.47	0.45	0.54	0.34	1	0	0.486667	0.446667
ENSRNOG00000001943	Retnlg	resistin-like gamma [Source:RGD Symbol;Acc:727934]	0	0	0	0.46	0	0	0	0.153333
ENSRNOG00000001945	Vcsa2	variable coding sequence A2 [Source:RGD Symbol;Acc:3954]	0	0	0	0	0.11	0.11	0	0.0733333
ENSRNOG00000001949	Smr3a	submaxillary gland androgen regulated protein 3A [Source:RGD Symbol;Acc:1563299]	0	0	0	0	0	0	0	0
ENSRNOG00000001950	Cabs1	calcium binding protein, spermatid associated 1 [Source:RGD Symbol;Acc:620592]	0	0	0	0	0	0	0	0
ENSRNOG00000001951	Csn3	casein kappa [Source:RGD Symbol;Acc:61990]	0	0	0	0	0	0	0	0
ENSRNOG00000001953	Bace2	beta-secretase 2 [Source:RGD Symbol;Acc:1303241]	2.17	2.62	2.81	1.99	2.57	1.99	2.53333	2.18333
ENSRNOG00000001955	Retnla	resistin like alpha [Source:RGD Symbol;Acc:68349]	0	0	0	0	0	0	0	0
ENSRNOG00000001956	Dzip3	DAZ interacting zinc finger protein 3 [Source:RGD Symbol;Acc:1563278]	9.1	7.34	8.63	8.96	9.41	9.25	8.35667	9.20667
ENSRNOG00000001957	Sult1e1	sulfotransferase family 1E member 1 [Source:RGD Symbol;Acc:3776]	0	0	0	0	0	0	0	0
ENSRNOG00000001958	Ift57	intraflagellar transport 57 [Source:RGD Symbol;Acc:1305947]	18.96	19.07	20.51	19.64	20.5	17.62	19.5133	19.2533
ENSRNOG00000001959	Mx1	myxovirus (influenza virus) resistance 1 [Source:RGD Symbol;Acc:3127]	0.57	0.98	0.76	0.76	0.69	0.89	0.77	0.78
ENSRNOG00000001960	Sult1d1	sulfotransferase family 1D, member 1 [Source:RGD Symbol;Acc:620491]	5.18	6.54	5.97	9.24	8.46	9.47	5.89667	9.05667
ENSRNOG00000001962	Fam3b	family with sequence similarity 3, member B [Source:RGD Symbol;Acc:1311662]	0.22	0.14	0.19	0.24	0.17	0.22	0.183333	0.21
ENSRNOG00000001963	Mx2	MX dynamin like GTPase 2 [Source:RGD Symbol;Acc:628821]	11.64	11.71	11.23	12.76	9.17	14.5	11.5267	12.1433
ENSRNOG00000001964	Cd47	Cd47 molecule [Source:RGD Symbol;Acc:2308]	20.85	20.19	27.65	26.7	25.83	24.34	22.8967	25.6233
ENSRNOG00000001967	Sult1b1	sulfotransferase family 1B member 1 [Source:RGD Symbol;Acc:708534]	0	0	0.05	0	0	0	0.0166667	0
ENSRNOG00000001971	Bbx	BBX, HMG-box containing [Source:RGD Symbol;Acc:1309769]	1.57	0.83	1.7	1.42	1.11	1.86	1.36667	1.46333
ENSRNOG00000001973	Ugt2a3	UDP glucuronosyltransferase family 2 member A3 [Source:RGD Symbol;Acc:1308444]	0	0	0	0	0	0	0	0
ENSRNOG00000001976	Tmprss2	transmembrane serine protease 2 [Source:RGD Symbol;Acc:620766]	0	0.02	0	0	0	0.02	0.00666667	0.00666667
ENSRNOG00000001979	Rcan1	regulator of calcineurin 1 [Source:RGD Symbol;Acc:631338]	20.76	18.7	22.75	22.74	21.8	23.58	20.7367	22.7067
ENSRNOG00000001980	Ugt2b35	UDP glucuronosyltransferase 2 family, polypeptide B35 [Source:RGD Symbol;Acc:620895]	0	0	0.05	0.09	0.03	0.03	0.0166667	0.05
ENSRNOG00000001982	Cblb	Cbl proto-oncogene B [Source:RGD Symbol;Acc:620535]	1.93	1.59	1.86	2.1	1.93	1.99	1.79333	2.00667
ENSRNOG00000001984	Kcne1	potassium voltage-gated channel subfamily E regulatory subunit 1 [Source:RGD Symbol;Acc:2956]	0	0	0	0.14	0	0	0	0.0466667
ENSRNOG00000001986	Fam243a	family with sequence similarity 243 member A [Source:RGD Symbol;Acc:1560327]	0	0	0	0	0	0	0	0
ENSRNOG00000001989	Alcam	activated leukocyte cell adhesion molecule [Source:RGD Symbol;Acc:619972]	29.62	27.91	27.19	30.9	31.62	26.97	28.24	29.83
ENSRNOG00000001990	Ugt2b10	UDP glucuronosyltransferase 2 family, polypeptide B10 [Source:RGD Symbol;Acc:1309989]	8.08	7.17	10.38	11.13	10.58	9.51	8.54333	10.4067
ENSRNOG00000001991	Atp5po	ATP synthase peripheral stalk subunit OSCP [Source:RGD Symbol;Acc:621379]	345.5	375.43	379.78	398.37	415.95	394.31	366.903	402.877
ENSRNOG00000001992	Atp6v1a	ATPase H+ transporting V1 subunit A [Source:RGD Symbol;Acc:1596464]	87.66	90.12	98.9	107.2	110.12	91.83	92.2267	103.05
ENSRNOG00000001996	Ythdc1	YTH domain containing 1 [Source:RGD Symbol;Acc:621706]	13.65	12.42	13.17	16.14	14.41	15.38	13.08	15.31
ENSRNOG00000002001	Itsn1	intersectin 1 [Source:RGD Symbol;Acc:2935]	11.36	11.01	12.02	12.65	10.18	16.09	11.4633	12.9733
ENSRNOG00000002002	Tmprss11b	transmembrane serine protease 11B [Source:RGD Symbol;Acc:1303278]	0	0	0	0	0	0	0	0
ENSRNOG00000002004	Prdm8	PR/SET domain 8 [Source:RGD Symbol;Acc:1311628]	2.86	2.89	2.78	3.76	4.22	3.27	2.84333	3.75
ENSRNOG00000002005	Tmprss11f	transmembrane serine protease 11F [Source:RGD Symbol;Acc:1560675]	0	0	0	0	0.04	0	0	0.0133333
ENSRNOG00000002011	Gnrhr	gonadotropin releasing hormone receptor [Source:RGD Symbol;Acc:70513]	0	0	0.02	0	0	0	0.00666667	0
ENSRNOG00000002012	Donson	downstream neighbor of SON [Source:RGD Symbol;Acc:1306823]	1.91	1.73	1.4	2.4	1.44	1.9	1.68	1.91333
ENSRNOG00000002013	Sidt1	SID1 transmembrane family, member 1 [Source:RGD Symbol;Acc:1559616]	6.28	5.87	7.43	7.99	7.44	7.67	6.52667	7.7
ENSRNOG00000002014	Stap1	signal transducing adaptor family member 1 [Source:RGD Symbol;Acc:1311584]	0.19	0.09	0	0.04	0.22	0.08	0.0933333	0.113333
ENSRNOG00000002021	Son	Son DNA binding protein [Source:RGD Symbol;Acc:1309013]	14.15	12.2	13.71	14.83	14.13	15.53	13.3533	14.83
ENSRNOG00000002024	Epha5	EPH receptor A5 [Source:RGD Symbol;Acc:620831]	11.2	10.73	11.25	12.91	12.68	11.34	11.06	12.31
ENSRNOG00000002026	Dnajc28	DnaJ heat shock protein family (Hsp40) member C28 [Source:RGD Symbol;Acc:1359589]	3.62	3.79	4.91	4.96	4.52	4.78	4.10667	4.75333
ENSRNOG00000002028	Tmem50b	transmembrane protein 50B [Source:RGD Symbol;Acc:1307561]	50.12	50.23	55.94	48.48	47.72	50.76	52.0967	48.9867
ENSRNOG00000002031	Naa11	N(alpha)-acetyltransferase 11, NatA catalytic subunit [Source:RGD Symbol;Acc:1564723]	0.07	0.15	0.04	0.14	0.11	0.06	0.0866667	0.103333
ENSRNOG00000002032	Ifngr2	interferon gamma receptor 2 [Source:RGD Symbol;Acc:1307532]	12.23	14	14.77	15.25	15.41	15.9	13.6667	15.52
ENSRNOG00000002035	Paqr3	progestin and adipoQ receptor family member 3 [Source:RGD Symbol;Acc:1310426]	10.14	8.16	12.29	9.79	9.71	9.92	10.1967	9.80667
ENSRNOG00000002036	Paxbp1	PAX3 and PAX7 binding protein 1 [Source:RGD Symbol;Acc:1584739]	5.87	4.33	4.93	6.58	5.2	5.56	5.04333	5.78
ENSRNOG00000002039	Evi5	ecotropic viral integration site 5 [Source:RGD Symbol;Acc:2322879]	13.57	11.05	14.62	13.03	12.56	13.81	13.08	13.1333
ENSRNOG00000002040	Bmp2k	BMP-2 inducible kinase [Source:NCBI gene;Acc:498333]	6.06	5.44	5.67	6.42	5.45	6.41	5.72333	6.09333
ENSRNOG00000002041	Boc	BOC cell adhesion associated, oncogene regulated [Source:RGD Symbol;Acc:1304550]	3.33	3.28	2.85	3.58	3.76	3.54	3.15333	3.62667
ENSRNOG00000002042	Gfi1	growth factor independent 1 transcriptional repressor [Source:RGD Symbol;Acc:2680]	0	0	0	0.04	0	0.02	0	0.02
ENSRNOG00000002044	Gtpbp8	GTP-binding protein 8 (putative) [Source:RGD Symbol;Acc:1310025]	8.63	7.85	10.07	11.39	9.6	8.37	8.85	9.78667
ENSRNOG00000002045	Anxa3	annexin A3 [Source:RGD Symbol;Acc:2119]	19.42	17.53	16.92	22.41	18.58	21.21	17.9567	20.7333
ENSRNOG00000002046	Cd200r1l	CD200 receptor 1-like [Source:RGD Symbol;Acc:1563387]	0	0	0	0	0	0	0	0
ENSRNOG00000002050	Igfbp7	insulin-like growth factor binding protein 7 [Source:RGD Symbol;Acc:1306201]	76.95	80.01	77.19	88.3	76.32	100.66	78.05	88.4267
ENSRNOG00000002051	Synj1	synaptojanin 1 [Source:RGD Symbol;Acc:69434]	30.96	30.9	33.49	40.67	39.6	35.35	31.7833	38.54
ENSRNOG00000002052	Ccdc80	coiled-coil domain containing 80 [Source:RGD Symbol;Acc:69421]	4.43	3.45	3.95	2.27	2.72	2.59	3.94333	2.52667
ENSRNOG00000002053	Fras1	Fraser extracellular matrix complex subunit 1 [Source:RGD Symbol;Acc:1306516]	2.24	1.65	1.92	2.34	1.88	2.31	1.93667	2.17667
ENSRNOG00000002054	Glmn	glomulin, FKBP associated protein [Source:RGD Symbol;Acc:1588600]	11.41	10	11.72	12.66	13.5	11.92	11.0433	12.6933
ENSRNOG00000002055	Noa1	nitric oxide associated 1 [Source:RGD Symbol;Acc:1359460]	6.57	7.17	7.92	8.68	8.25	7.75	7.22	8.22667
ENSRNOG00000002057	Slc10a6	solute carrier family 10 member 6 [Source:RGD Symbol;Acc:727800]	0.23	0.22	0.39	0.38	0.22	0.51	0.28	0.37
ENSRNOG00000002061	Ptpn13	protein tyrosine phosphatase, non-receptor type 13 [Source:RGD Symbol;Acc:1563360]	1.73	1.8	3.24	2.62	2.01	1.51	2.25667	2.04667
ENSRNOG00000002069	Slc35a5	solute carrier family 35, member A5 [Source:RGD Symbol;Acc:1564361]	10.44	11.53	11.6	12.74	13.2	10.43	11.19	12.1233
ENSRNOG00000002070	Mrpl1	mitochondrial ribosomal protein L1 [Source:RGD Symbol;Acc:1306850]	0.6	2.64	1.04	3.1	2.59	0	1.42667	1.89667
ENSRNOG00000002072	Eva1c	eva-1 homolog C [Source:RGD Symbol;Acc:1307569]	0.39	0.31	0.49	0.47	0.33	0.78	0.396667	0.526667
ENSRNOG00000002073	Brdt	bromodomain, testis-specific [Source:MGI Symbol;Acc:MGI:1891374]	5.01	4.6	6.39	5.9	5.79	4.1	5.33333	5.26333
ENSRNOG00000002074	Rest	RE1-silencing transcription factor [Source:RGD Symbol;Acc:621069]	0.87	0.57	0.68	0.99	0.77	1.15	0.706667	0.97
ENSRNOG00000002075	Cnot6l	CCR4-NOT transcription complex, subunit 6-like [Source:RGD Symbol;Acc:1309128]	3.23	2.47	2.76	3.33	2.71	2.72	2.82	2.92
ENSRNOG00000002079	Mapk10	mitogen activated protein kinase 10 [Source:RGD Symbol;Acc:3663]	55.12	60.8	72.4	64.32	68.27	65.39	62.7733	65.9933
ENSRNOG00000002080	Urb1	URB1 ribosome biogenesis homolog [Source:RGD Symbol;Acc:1304621]	1.18	0.88	1.01	1.23	1.13	1.16	1.02333	1.17333
ENSRNOG00000002085	Thegl	theg spermatid protein-like [Source:RGD Symbol;Acc:1562571]	0	0	0.05	0.04	0.02	0.04	0.0166667	0.0333333
ENSRNOG00000002089	Ccng2	cyclin G2 [Source:RGD Symbol;Acc:1305002]	20.14	18.57	21.3	23.44	22.47	20.84	20.0033	22.25
ENSRNOG00000002091	Gtf3c3	general transcription factor IIIC subunit 3 [Source:RGD Symbol;Acc:1309185]	4.09	2.7	3.99	3.09	2.86	3.29	3.59333	3.08
ENSRNOG00000002092	Hunk	hormonally upregulated Neu-associated kinase [Source:RGD Symbol;Acc:1565091]	1.1	0.97	1.17	0.95	0.98	1.29	1.08	1.07333
ENSRNOG00000002093	Tgfbr3	transforming growth factor beta receptor 3 [Source:RGD Symbol;Acc:61821]	13.98	1.71	1.56	1.85	1.76	1.9	5.75	1.83667
ENSRNOG00000002094	Atg3	autophagy related 3 [Source:RGD Symbol;Acc:708464]	40.85	39.75	44.38	48.01	44.39	40.65	41.66	44.35
ENSRNOG00000002097	Rasl11b	RAS-like family 11 member B [Source:RGD Symbol;Acc:1303099]	28.09	30.28	32.98	33.96	36.46	31.55	30.45	33.99
ENSRNOG00000002100	LOC108348180	signal recognition particle subunit SRP72-like [Source:RGD Symbol;Acc:11405956]	22.01	18.86	20.42	23.61	24.89	24.42	20.43	24.3067
ENSRNOG00000002101	Paics	phosphoribosylaminoimidazole carboxylase and phosphoribosylaminoimidazolesuccinocarboxamide synthase [Source:RGD Symbol;Acc:620066]	25.07	23.94	24.7	27.56	27.23	26	24.57	26.93
ENSRNOG00000002104	Scaf4	SR-related CTD-associated factor 4 [Source:RGD Symbol;Acc:727896]	1.98	1.92	1.58	2.68	2.2	2.46	1.82667	2.44667
ENSRNOG00000002105	Cdc7	cell division cycle 7 [Source:RGD Symbol;Acc:1308351]	1.15	0.82	1.31	1.5	1.07	1.17	1.09333	1.24667
ENSRNOG00000002106	Usp46	ubiquitin specific peptidase 46 [Source:RGD Symbol;Acc:1564808]	35.49	34.18	36.86	35.38	35.74	33.79	35.51	34.97
ENSRNOG00000002110	Fam114a1l1	family with sequence similarity 114, member A1-like 1 [Source:RGD Symbol;Acc:1309701]	0	0.04	0	0	0	0	0.0133333	0
ENSRNOG00000002112	Zfp644	zinc finger protein 644 [Source:RGD Symbol;Acc:1306805]	9.14	9.61	10.63	10.9	11.51	10.29	9.79333	10.9
ENSRNOG00000002115	Sod1	superoxide dismutase 1 [Source:RGD Symbol;Acc:3731]	421.15	477.69	466.55	515.14	513	465.59	455.13	497.91
ENSRNOG00000002116	LOC100911575	60S acidic ribosomal protein P2-like [Source:RGD Symbol;Acc:6491911]	173.98	191.22	181.79	200.13	183.75	213.52	182.33	199.133
ENSRNOG00000002117	Barhl2	BarH-like homeobox 2 [Source:RGD Symbol;Acc:620726]	0	0	0	0	0	0	0	0
ENSRNOG00000002120	Spata18	spermatogenesis associated 18 [Source:RGD Symbol;Acc:735208]	0.05	0.1	0.15	0.1	0.03	0.17	0.1	0.1
ENSRNOG00000002121	Lrrc8d	leucine rich repeat containing 8 VRAC subunit D [Source:RGD Symbol;Acc:1309601]	5.6	5.15	6.85	6.45	5.67	6.74	5.86667	6.28667
ENSRNOG00000002122	Lrrc8c	leucine rich repeat containing 8 VRAC subunit C [Source:RGD Symbol;Acc:1306585]	2.13	2.05	1.82	2.28	2.06	2.02	2	2.12
ENSRNOG00000002125	Ccni	cyclin I [Source:RGD Symbol;Acc:1309209]	162.26	149.04	147.92	148.75	135.75	139.25	153.073	141.25
ENSRNOG00000002126	Ncam2	neural cell adhesion molecule 2 [Source:RGD Symbol;Acc:1303131]	12.54	12.25	14.07	15.29	14.24	12.17	12.9533	13.9
ENSRNOG00000002127	AABR07014836.1	-	0.26	0	0	0	0	0	0.0866667	0
ENSRNOG00000002128	Ppat	phosphoribosyl pyrophosphate amidotransferase [Source:RGD Symbol;Acc:620237]	5.9	5.46	6.74	7.28	7.54	6.37	6.03333	7.06333
ENSRNOG00000002129	Lrrc8b	leucine rich repeat containing 8 VRAC subunit B [Source:RGD Symbol;Acc:1563429]	8.37	6.27	8.43	7.14	6.35	6.46	7.69	6.65
ENSRNOG00000002130	AABR07014241.1	-	0	0	0	0	0	0	0	0
ENSRNOG00000002134	Gbp6	guanylate binding protein family member 6 [Source:RGD Symbol;Acc:1561523]	0.43	0.34	0.54	0.46	0.2	0.59	0.436667	0.416667
ENSRNOG00000002135	Sgcb	sarcoglycan, beta [Source:RGD Symbol;Acc:1594202]	29.69	28.54	31.24	30.46	25.37	32.54	29.8233	29.4567
ENSRNOG00000002137	Aasdh	aminoadipate-semialdehyde dehydrogenase [Source:RGD Symbol;Acc:1311135]	1.73	2.05	2.8	2.7	2.41	2.74	2.19333	2.61667
ENSRNOG00000002139	RGD1311575	hypothetical LOC289568 [Source:RGD Symbol;Acc:1311575]	4.69	4.32	4.47	6.15	5.27	6.05	4.49333	5.82333
ENSRNOG00000002141	Cd200	Cd200 molecule [Source:RGD Symbol;Acc:3104]	44.62	48.29	58.73	56.06	58.66	51.69	50.5467	55.47
ENSRNOG00000002142	Cds1	CDP-diacylglycerol synthase 1 [Source:RGD Symbol;Acc:621185]	24.7	23.83	26.25	23.4	22.77	22.87	24.9267	23.0133
ENSRNOG00000002144	Exoc1	exocyst complex component 1 [Source:RGD Symbol;Acc:1304939]	9.82	9.39	10.78	13.68	11.99	11.85	9.99667	12.5067
ENSRNOG00000002145	Tmprss7	transmembrane serine protease 7 [Source:RGD Symbol;Acc:1304655]	0.35	0.38	0.42	0.43	0.31	0.58	0.383333	0.44
ENSRNOG00000002146	Pkd2	polycystin 2, transient receptor potential cation channel [Source:RGD Symbol;Acc:1559992]	3.42	3.44	3.62	4.12	3.01	3.69	3.49333	3.60667
ENSRNOG00000002149	Nkx6-1	NK6 homeobox 1 [Source:RGD Symbol;Acc:69318]	0.1	0	0	0	0	0	0.0333333	0
ENSRNOG00000002151	LOC103693564	transgelin-3 [Source:RGD Symbol;Acc:9117793]	1.58	2.3	0	4.5	2.2	4.87	1.29333	3.85667
ENSRNOG00000002152	Dcun1d4	defective in cullin neddylation 1 domain containing 4 [Source:RGD Symbol;Acc:1310422]	14.46	13.92	17.97	16.77	15.41	15.12	15.45	15.7667
ENSRNOG00000002153	Cep135	centrosomal protein 135 [Source:RGD Symbol;Acc:1310726]	0.66	0.68	0.77	0.82	0.61	0.62	0.703333	0.683333
ENSRNOG00000002154	Mepe	matrix extracellular phosphoglycoprotein [Source:RGD Symbol;Acc:71036]	3.67	3.5	4.17	5.09	5.45	4.23	3.78	4.92333
ENSRNOG00000002158	Ibsp	integrin-binding sialoprotein [Source:RGD Symbol;Acc:2855]	0.21	0.4	0.23	0.42	0.14	0.32	0.28	0.293333
ENSRNOG00000002159	Gpat3	glycerol-3-phosphate acyltransferase 3 [Source:RGD Symbol;Acc:1565703]	0.95	0.9	1.01	1.19	0.9	1.26	0.953333	1.11667
ENSRNOG00000002161	Tlr6	toll-like receptor 6 [Source:RGD Symbol;Acc:1303030]	1.15	1.77	0.91	3.74	0.89	0.87	1.27667	1.83333
ENSRNOG00000002163	Klf3	Kruppel like factor 3 [Source:RGD Symbol;Acc:1593290]	3.16	3.11	3.15	3.87	3.31	3.38	3.14	3.52
ENSRNOG00000002164	Nmu	neuromedin U [Source:RGD Symbol;Acc:68388]	0.11	0.31	0	0	0	0	0.14	0
ENSRNOG00000002165	Abraxas1	abraxas 1, BRCA1 A complex subunit [Source:RGD Symbol;Acc:1305287]	0.93	0.53	0.97	0.95	0.58	0.85	0.81	0.793333
ENSRNOG00000002167	Dmp1	dentin matrix acidic phosphoprotein 1 [Source:RGD Symbol;Acc:2508]	0	0.02	0.02	0.08	0	0.05	0.0133333	0.0433333
ENSRNOG00000002168	Dspp	dentin sialophosphoprotein [Source:RGD Symbol;Acc:2525]	0	0	0	0	0	0	0	0
ENSRNOG00000002169	Pdcl2	phosducin-like 2 [Source:RGD Symbol;Acc:1559712]	0.85	0.3	0.23	0.1	0.49	0.65	0.46	0.413333
ENSRNOG00000002171	Phldb2	pleckstrin homology-like domain, family B, member 2 [Source:NCBI gene;Acc:685611]	1.57	1.01	1.22	1.53	1.24	1.6	1.26667	1.45667
ENSRNOG00000002174	Cwh43	cell wall biogenesis 43 C-terminal homolog [Source:RGD Symbol;Acc:1310958]	0.06	0.14	0.14	0.06	0.02	0.04	0.113333	0.04
ENSRNOG00000002175	Clock	clock circadian regulator [Source:RGD Symbol;Acc:620271]	7.65	6.3	7.37	6.6	6	6.45	7.10667	6.35
ENSRNOG00000002176	Nectin3	nectin cell adhesion molecule 3 [Source:RGD Symbol;Acc:1309516]	7.22	5.21	6.88	6.01	5.99	6.21	6.43667	6.07
ENSRNOG00000002177	Gnpda2	glucosamine-6-phosphate deaminase 2 [Source:RGD Symbol;Acc:1305521]	10.19	10.38	10.45	12.01	11.13	9.9	10.34	11.0133
ENSRNOG00000002178	Mrps18c	mitochondrial ribosomal protein S18C [Source:RGD Symbol;Acc:1307997]	57.61	63.47	68.07	70.99	74.98	64.38	63.05	70.1167
ENSRNOG00000002180	Tbc1d1	TBC1 domain family member 1 [Source:RGD Symbol;Acc:1304562]	3.87	4.05	4.22	4.63	3.83	4.41	4.04667	4.29
ENSRNOG00000002181	Helq	helicase, POLQ-like [Source:RGD Symbol;Acc:1560216]	1.62	1.49	2	2.19	2.28	1.98	1.70333	2.15
ENSRNOG00000002182	Sept11	septin 11 [Source:RGD Symbol;Acc:1307405]	44.83	41.17	46.36	49.78	44.52	46.65	44.12	46.9833
ENSRNOG00000002185	Pgm2	phosphoglucomutase 2 [Source:RGD Symbol;Acc:1306061]	12.17	11.21	15.12	11.59	10.87	11.58	12.8333	11.3467
ENSRNOG00000002186	Nudt9	nudix hydrolase 9 [Source:RGD Symbol;Acc:1359522]	36.41	36.98	37.11	43.4	42.32	45.47	36.8333	43.73
ENSRNOG00000002187	Ropn1	rhophilin associated tail protein 1 [Source:RGD Symbol;Acc:1310675]	0.06	0.06	0	0.06	0	0.05	0.04	0.0366667
ENSRNOG00000002188	Hpse	heparanase [Source:RGD Symbol;Acc:61969]	0.67	0.75	0.53	0.94	0.62	0.43	0.65	0.663333
ENSRNOG00000002191	LOC498368	similar to RIKEN cDNA 0610040J01 [Source:RGD Symbol;Acc:1561612]	4.57	4.45	4.67	4.12	3.7	5.25	4.56333	4.35667
ENSRNOG00000002192	Rell1	RELT-like 1 [Source:RGD Symbol;Acc:1307468]	3.48	3.26	4.42	3.8	4.19	3.88	3.72	3.95667
ENSRNOG00000002194	Coq2	coenzyme Q2, polyprenyltransferase [Source:RGD Symbol;Acc:1306722]	20.4	20.86	25.91	25.15	27.31	28.34	22.39	26.9333
ENSRNOG00000002196	Ociad2	OCIA domain containing 2 [Source:RGD Symbol;Acc:2319541]	24.8	19.15	24.36	21.78	24.48	17.91	22.77	21.39
ENSRNOG00000002199	Tmem165	transmembrane protein 165 [Source:RGD Symbol;Acc:1306983]	12.09	12.08	11.85	13.23	14.11	13.78	12.0067	13.7067
ENSRNOG00000002200	AABR07072371.1	-	0	0	0	0	0	0	0	0
ENSRNOG00000002202	Sowahb	sosondowah ankyrin repeat domain family member B [Source:RGD Symbol;Acc:1311994]	2.35	2.06	2.19	2.17	2.41	1.97	2.2	2.18333
ENSRNOG00000002203	Lin54	lin-54 DREAM MuvB core complex component [Source:RGD Symbol;Acc:1311361]	3.89	3.95	3.91	3.83	3.64	4.29	3.91667	3.92
ENSRNOG00000002204	Ccdc158	coiled-coil domain containing 158 [Source:RGD Symbol;Acc:1308523]	0.21	0.33	0.25	0.38	0.38	0.25	0.263333	0.336667
ENSRNOG00000002205	Ociad1	OCIA domain containing 1 [Source:RGD Symbol;Acc:1359549]	161.74	158.03	169.93	172.88	194.5	178.36	163.233	181.913
ENSRNOG00000002207	Guf1	GUF1 homolog, GTPase [Source:RGD Symbol;Acc:1310774]	4.32	4.12	4.72	4.51	4.88	4.27	4.38667	4.55333
ENSRNOG00000002208	Shroom3	shroom family member 3 [Source:RGD Symbol;Acc:1310470]	0.52	0.51	0.5	0.48	0.59	0.54	0.51	0.536667
ENSRNOG00000002210	Hsd17b11	hydroxysteroid (17-beta) dehydrogenase 11 [Source:RGD Symbol;Acc:1303235]	18.71	17.9	19.47	20.22	19.79	24.03	18.6933	21.3467
ENSRNOG00000002212	Hsd17b13	hydroxysteroid (17-beta) dehydrogenase 13 [Source:RGD Symbol;Acc:1359553]	6.21	6.77	8.52	6.91	7.99	6.39	7.16667	7.09667
ENSRNOG00000002214	Klhl8	kelch-like family member 8 [Source:RGD Symbol;Acc:1304685]	14.55	13.48	16.52	16.84	17.35	16.23	14.85	16.8067
ENSRNOG00000002215	Mylk	myosin light chain kinase [Source:RGD Symbol;Acc:1310915]	4.11	3.9	4.48	4.38	3.73	4.34	4.16333	4.15
ENSRNOG00000002216	Srd5a3	steroid 5 alpha-reductase 3 [Source:RGD Symbol;Acc:1308828]	3.67	4.01	4.22	4.92	4.11	3.66	3.96667	4.23
ENSRNOG00000002217	LOC100910270	uncharacterized LOC100910270 [Source:RGD Symbol;Acc:6499131]	4.83	4.95	2.9	7.77	1.75	2.79	4.22667	4.10333
ENSRNOG00000002218	Stbd1	starch binding domain 1 [Source:RGD Symbol;Acc:1311800]	1.81	1.73	2.57	2.59	2.88	2.46	2.03667	2.64333
ENSRNOG00000002223	AABR07012587.1	-	0	0	0	0	0	0	0	0
ENSRNOG00000002224	Yipf7	Yip1 domain family, member 7 [Source:RGD Symbol;Acc:1310766]	0.19	0	0.11	0	0.04	0	0.1	0.0133333
ENSRNOG00000002225	Scarb2	scavenger receptor class B, member 2 [Source:RGD Symbol;Acc:621882]	103.01	100.78	110.46	110.16	108.81	128.51	104.75	115.827
ENSRNOG00000002227	Kit	KIT proto-oncogene receptor tyrosine kinase [Source:RGD Symbol;Acc:620568]	3.61	4.73	5.16	6.02	5.83	4.78	4.5	5.54333
ENSRNOG00000002229	Adcy5	adenylate cyclase 5 [Source:RGD Symbol;Acc:71014]	17.68	14.09	17.83	15.75	13.72	17.45	16.5333	15.64
ENSRNOG00000002232	Aff1	AF4/FMR2 family, member 1 [Source:RGD Symbol;Acc:1307940]	0.6	0.55	0.7	0.86	0.56	0.9	0.616667	0.773333
ENSRNOG00000002238	Sema5b	semaphorin 5B [Source:RGD Symbol;Acc:1308914]	0.93	0.89	0.81	1.11	0.9	1.07	0.876667	1.02667
ENSRNOG00000002240	Slc49a4	solute carrier family 49 member 4 [Source:RGD Symbol;Acc:1310939]	13.17	12.77	14.07	16.71	15.76	17.53	13.3367	16.6667
ENSRNOG00000002241	Hspbap1	HSPB1 associated protein 1 [Source:RGD Symbol;Acc:620870]	0.87	1.3	1.21	1.78	1.91	1.19	1.12667	1.62667
ENSRNOG00000002244	Pdgfra	platelet derived growth factor receptor alpha [Source:RGD Symbol;Acc:3284]	6.99	6.98	6.62	7.52	6.34	7.97	6.86333	7.27667
ENSRNOG00000002246	Slc30a9	solute carrier family 30 member 9 [Source:RGD Symbol;Acc:1593180]	94.42	86.67	101.77	91.68	94.29	87.09	94.2867	91.02
ENSRNOG00000002247	Nup54	nucleoporin 54 [Source:RGD Symbol;Acc:619926]	3.5	4.1	3.4	4.22	4.34	4.14	3.66667	4.23333
ENSRNOG00000002248	Fryl	FRY like transcription coactivator [Source:RGD Symbol;Acc:1311309]	1.94	1.7	1.83	2.24	1.58	2.36	1.82333	2.06
ENSRNOG00000002251	Sec31a	SEC31 homolog A, COPII coat complex component [Source:RGD Symbol;Acc:620233]	3.05	3.51	3.16	4.85	4.1	4.99	3.24	4.64667
ENSRNOG00000002253	Wdr5b	WD repeat domain 5B [Source:RGD Symbol;Acc:1308567]	2.5	1.72	2.35	2.3	2.26	2.05	2.19	2.20333
ENSRNOG00000002254	Tmem33	transmembrane protein 33 [Source:RGD Symbol;Acc:708371]	22.19	22.04	23	22.48	22.85	22.11	22.41	22.48
ENSRNOG00000002255	Fam162a	family with sequence similarity 162, member A [Source:RGD Symbol;Acc:1590883]	152.1	164.37	164.5	162.15	172.41	154.33	160.323	162.963
ENSRNOG00000002256	Art3	ADP-ribosyltransferase 3 [Source:RGD Symbol;Acc:628833]	3.08	2.44	3.62	3.94	3.55	3.33	3.04667	3.60667
ENSRNOG00000002258	Tmem150c	transmembrane protein 150C [Source:RGD Symbol;Acc:1306105]	9.77	9.68	10.65	12.45	12.72	12.08	10.0333	12.4167
ENSRNOG00000002262	Enoph1	enolase-phosphatase 1 [Source:RGD Symbol;Acc:1309016]	42.66	43.74	47.5	47.27	41.75	48.02	44.6333	45.68
ENSRNOG00000002265	Casr	calcium-sensing receptor [Source:RGD Symbol;Acc:2277]	0.09	0.05	0.06	0.04	0.06	0.14	0.0666667	0.08
ENSRNOG00000002266	Gsx2	GS homeobox 2 [Source:RGD Symbol;Acc:1308047]	0	0	0.07	0	0	0.06	0.0233333	0.02
ENSRNOG00000002267	Chic2	cysteine-rich hydrophobic domain 2 [Source:RGD Symbol;Acc:1309278]	7.54	8.46	6.55	8.63	8.11	8.49	7.51667	8.41
ENSRNOG00000002270	Hnrnpdl	heterogeneous nuclear ribonucleoprotein D-like [Source:RGD Symbol;Acc:1309950]	63.95	61.46	65.79	78.11	72.1	69.53	63.7333	73.2467
ENSRNOG00000002271	Slain2	SLAIN motif family, member 2 [Source:RGD Symbol;Acc:1311593]	6.97	5.84	6.77	7.23	6.34	7.4	6.52667	6.99
ENSRNOG00000002272	Lnx1	ligand of numb-protein X 1 [Source:RGD Symbol;Acc:1308159]	5.47	5.47	6.03	6.54	6.47	5.96	5.65667	6.32333
ENSRNOG00000002273	Naaa	N-acylethanolamine acid amidase [Source:RGD Symbol;Acc:1307267]	3.31	3.84	3.42	4.48	4.35	3.95	3.52333	4.26
ENSRNOG00000002275	Fip1l1	factor interacting with PAPOLA and CPSF1 [Source:RGD Symbol;Acc:1309336]	9.73	8.57	10.36	13.38	10.75	13.09	9.55333	12.4067
ENSRNOG00000002276	Phf6	PHD finger protein 6 [Source:RGD Symbol;Acc:2323526]	3.16	3.35	4.55	3.87	5.11	3.67	3.68667	4.21667
ENSRNOG00000002278	Tec	tec protein tyrosine kinase [Source:RGD Symbol;Acc:620973]	4.73	4.1	4.37	4.29	4.23	3.89	4.4	4.13667
ENSRNOG00000002280	Sh3bgrl	SH3 domain binding glutamate-rich protein like [Source:RGD Symbol;Acc:1560520]	125	122.62	130.05	132.69	113.06	117.06	125.89	120.937
ENSRNOG00000002285	LOC100909732	protein FAM122B-like [Source:RGD Symbol;Acc:6501955]	1.86	0.98	1.09	1.38	1.31	1.49	1.31	1.39333
ENSRNOG00000002289	Ildr1	immunoglobulin-like domain containing receptor 1 [Source:RGD Symbol;Acc:1307792]	0.05	0.04	0.05	0.02	0	0.04	0.0466667	0.02
ENSRNOG00000002291	Brwd3	bromodomain and WD repeat domain containing 3 [Source:RGD Symbol;Acc:1559445]	1.36	0.91	1.49	1.21	1.07	1.25	1.25333	1.17667
ENSRNOG00000002292	Hnrnpd	heterogeneous nuclear ribonucleoprotein D [Source:RGD Symbol;Acc:620365]	38.14	40.54	37.17	50.41	48.28	49.81	38.6167	49.5
ENSRNOG00000002294	Snx29	sorting nexin 29 [Source:RGD Symbol;Acc:1596162]	2.35	2.53	2.84	2.99	2.6	3.15	2.57333	2.91333
ENSRNOG00000002301	Uso1	USO1 vesicle transport factor [Source:RGD Symbol;Acc:621604]	23.45	24.31	24.28	26.92	25.3	26.55	24.0133	26.2567
ENSRNOG00000002302	Corin	corin, serine peptidase [Source:RGD Symbol;Acc:727887]	0.07	0	0	0.08	0	0.01	0.0233333	0.03
ENSRNOG00000002303	Kcnj12	potassium voltage-gated channel subfamily J member 12 [Source:RGD Symbol;Acc:621660]	4.21	3.5	4.04	4.85	4.54	3.49	3.91667	4.29333
ENSRNOG00000002304	Tnfrsf13b	TNF receptor superfamily member 13B [Source:RGD Symbol;Acc:1595998]	0	0	0.11	0	0	0	0.0366667	0
ENSRNOG00000002305	Slc15a2	solute carrier family 15 member 2 [Source:RGD Symbol;Acc:61972]	21.82	19.58	23.53	23.84	21.41	25.3	21.6433	23.5167
ENSRNOG00000002309	Hlx	H2.0-like homeobox [Source:RGD Symbol;Acc:1311961]	0.43	0.13	0.29	0.27	0.22	0.3	0.283333	0.263333
ENSRNOG00000002312	Atp10d	ATPase phospholipid transporting 10D (putative) [Source:RGD Symbol;Acc:1588541]	0.66	0.69	0.75	0.72	0.54	0.75	0.7	0.67
ENSRNOG00000002314	LOC103689943	meiosis arrest female protein 1-like [Source:RGD Symbol;Acc:9219913]	0.06	0.04	0.19	0.16	0.09	0.13	0.0966667	0.126667
ENSRNOG00000002318	Limch1	LIM and calponin homology domains 1 [Source:RGD Symbol;Acc:1305269]	15.2	14.79	17.1	17.2	15.1	17.4	15.6967	16.5667
ENSRNOG00000002319	Tsn	translin [Source:RGD Symbol;Acc:621107]	19.31	20.5	21.7	22.63	24.27	23.23	20.5033	23.3767
ENSRNOG00000002320	Commd8	COMM domain containing 8 [Source:RGD Symbol;Acc:1305402]	38.56	40.03	39.5	42.26	37.75	40.71	39.3633	40.24
ENSRNOG00000002321	AABR07039541.1	-	0	0	0	0	0	0	0	0
ENSRNOG00000002322	RGD1310587	similar to hypothetical protein FLJ14146 [Source:RGD Symbol;Acc:1310587]	12.69	11.64	10.31	10.66	9.28	10.87	11.5467	10.27
ENSRNOG00000002323	RGD1566265	similar to RIKEN cDNA 2610002M06 [Source:RGD Symbol;Acc:1566265]	17.89	14.63	17.32	18.84	17.82	15.09	16.6133	17.25
ENSRNOG00000002327	Gabrb1	gamma-aminobutyric acid type A receptor beta 1 subunit [Source:RGD Symbol;Acc:2649]	4.85	3.79	5.05	5.26	3.34	5.66	4.56333	4.75333
ENSRNOG00000002331	Aldh3a1	aldehyde dehydrogenase 3 family, member A1 [Source:RGD Symbol;Acc:2088]	0.17	0.32	0.33	0.22	0.19	0.27	0.273333	0.226667
ENSRNOG00000002332	Mospd1	motile sperm domain containing 1 [Source:RGD Symbol;Acc:1359486]	12.02	9.59	10.86	9.53	10.86	9.4	10.8233	9.93
ENSRNOG00000002333	Olr982	olfactory receptor 982 [Source:RGD Symbol;Acc:1332643]	0	0	0	0	0	0	0	0
ENSRNOG00000002336	Gabra4	gamma-aminobutyric acid type A receptor alpha4 subunit [Source:RGD Symbol;Acc:621670]	32.84	34.29	40.68	31.71	36.93	27.8	35.9367	32.1467
ENSRNOG00000002338	Dgke	diacylglycerol kinase epsilon [Source:RGD Symbol;Acc:1560914]	6.26	6.32	6.25	7.85	6.98	7.47	6.27667	7.43333
ENSRNOG00000002339	Mark1	microtubule affinity regulating kinase 1 [Source:RGD Symbol;Acc:619882]	14.89	12.75	14.91	14.21	12.35	14.99	14.1833	13.85
ENSRNOG00000002340	LOC100361079	ribosomal protein L36-like [Source:RGD Symbol;Acc:2320881]	0	0	0	0	0	0	0	0
ENSRNOG00000002341	Trim25	tripartite motif-containing 25 [Source:RGD Symbol;Acc:1594396]	0.61	0.56	0.84	1	0.71	1.12	0.67	0.943333
ENSRNOG00000002342	Aldh3a2	aldehyde dehydrogenase 3 family, member A2 [Source:RGD Symbol;Acc:61866]	11.83	13.74	12.51	16.01	15.81	17.24	12.6933	16.3533
ENSRNOG00000002343	Uchl1	ubiquitin C-terminal hydrolase L1 [Source:RGD Symbol;Acc:3928]	426.97	476.17	520.97	606.15	617.14	585.32	474.703	602.87
ENSRNOG00000002345	Rasgef1b	RasGEF domain family, member 1B [Source:RGD Symbol;Acc:1562220]	6.07	6.84	7.3	7.64	7.07	6.77	6.73667	7.16
ENSRNOG00000002346	Tbx22	T-box 22 [Source:RGD Symbol;Acc:1589764]	0	0.03	0.01	0.03	0.03	0	0.0133333	0.02
ENSRNOG00000002347	Rgl1	ral guanine nucleotide dissociation stimulator,-like 1 [Source:RGD Symbol;Acc:1308947]	12.97	11.54	14.36	14.02	14.57	15.46	12.9567	14.6833
ENSRNOG00000002349	Gabra2	gamma-aminobutyric acid type A receptor alpha2 subunit [Source:RGD Symbol;Acc:61856]	28.29	25.4	26.44	26.62	26.28	26.05	26.71	26.3167
ENSRNOG00000002350	Eaf2	ELL associated factor 2 [Source:RGD Symbol;Acc:628879]	0.71	0.96	0.71	1.37	1.24	0.98	0.793333	1.19667
ENSRNOG00000002352	Tsen15	tRNA splicing endonuclease subunit 15 [Source:RGD Symbol;Acc:1308584]	21.43	18.96	23.47	24.27	24.65	26.38	21.2867	25.1
ENSRNOG00000002353	Rab3gap2	RAB3 GTPase activating non-catalytic protein subunit 2 [Source:RGD Symbol;Acc:1311518]	8.79	8.1	9.88	9.62	8.13	8.83	8.92333	8.86
ENSRNOG00000002358	Scpep1	serine carboxypeptidase 1 [Source:RGD Symbol;Acc:620067]	8.18	10.04	10.08	10.46	9.59	9.02	9.43333	9.69
ENSRNOG00000002360	Gabrg1	gamma-aminobutyric acid type A receptor gamma 1 subunit [Source:RGD Symbol;Acc:621732]	43.44	39.81	37.32	43.31	38.31	42.42	40.19	41.3467
ENSRNOG00000002361	Prkg2	protein kinase cGMP-dependent 2 [Source:RGD Symbol;Acc:3401]	3.25	2.87	3.21	3.16	2.84	3.28	3.11	3.09333
ENSRNOG00000002364	Rnf112	ring finger protein 112 [Source:RGD Symbol;Acc:3986]	28.97	29.21	30.31	35.22	33.03	33.02	29.4967	33.7567
ENSRNOG00000002365	Itm2a	integral membrane protein 2A [Source:RGD Symbol;Acc:1559423]	58.89	62.81	68.78	66.2	60.56	71.58	63.4933	66.1133
ENSRNOG00000002368	Iars2	isoleucyl-tRNA synthetase 2, mitochondrial [Source:RGD Symbol;Acc:1311857]	12.41	9.92	11.41	12.62	11.88	12.88	11.2467	12.46
ENSRNOG00000002369	Rgs8	regulator of G-protein signaling 8 [Source:RGD Symbol;Acc:3571]	8.78	7.47	8.75	8.54	9.28	8.4	8.33333	8.74
ENSRNOG00000002372	Sgcd	sarcoglycan, delta [Source:RGD Symbol;Acc:1306638]	0.18	0.11	0.04	0.27	0.14	0.16	0.11	0.19
ENSRNOG00000002373	Akap1	A-kinase anchoring protein 1 [Source:RGD Symbol;Acc:620826]	9.39	10.24	10.69	9.94	9.41	11.6	10.1067	10.3167
ENSRNOG00000002376	Clasp1	cytoplasmic linker associated protein 1 [Source:RGD Symbol;Acc:1310970]	23.52	20.51	10.49	21.97	13.95	20.36	18.1733	18.76
ENSRNOG00000002378	Bpnt1	3'(2'), 5'-bisphosphate nucleotidase 1 [Source:RGD Symbol;Acc:621833]	25.94	27.19	27.46	30.82	32.47	28.97	26.8633	30.7533
ENSRNOG00000002379	Plac1	placenta-specific 1 [Source:RGD Symbol;Acc:1563777]	0	0	0	0	0	0	0	0
ENSRNOG00000002381	Bmp3	bone morphogenetic protein 3 [Source:RGD Symbol;Acc:2212]	1.96	2.11	2.15	2.26	2.14	2	2.07333	2.13333
ENSRNOG00000002382	Mfap4	microfibril associated protein 4 [Source:RGD Symbol;Acc:1307841]	0	0.01	0.12	0	1.56	1.83	0.0433333	1.13
ENSRNOG00000002385	Prg4	proteoglycan 4 [Source:RGD Symbol;Acc:1308976]	0.1	0.28	0.17	0.16	0.08	0.11	0.183333	0.116667
ENSRNOG00000002387	Tceal1	transcription elongation factor A like 1 [Source:RGD Symbol;Acc:1549724]	38.74	42.16	41.77	51.32	56.32	40.85	40.89	49.4967
ENSRNOG00000002388	Trim41	tripartite motif-containing 41 [Source:RGD Symbol;Acc:1308885]	17.3	15.98	17.96	17.28	15.86	19.09	17.08	17.41
ENSRNOG00000002389	Morf4l2	mortality factor 4 like 2 [Source:RGD Symbol;Acc:1359471]	138.85	125.03	135.72	154.38	160.86	132.92	133.2	149.387
ENSRNOG00000002391	Glra4	glycine receptor, alpha 4 [Source:RGD Symbol;Acc:1564103]	0.04	0	0.05	0	0	0	0.03	0
ENSRNOG00000002393	Eprs	glutamyl-prolyl-tRNA synthetase [Source:RGD Symbol;Acc:1310952]	10.8	9.74	10.47	13.3	11.13	12.6	10.3367	12.3433
ENSRNOG00000002394	Tpr	translocated promoter region, nuclear basket protein [Source:RGD Symbol;Acc:1310664]	4.9	4.81	5.4	6.43	5.35	5.81	5.03667	5.86333
ENSRNOG00000002396	Serpinb8	serpin family B member 8 [Source:RGD Symbol;Acc:1309833]	0.02	0.04	0	0.04	0	0.02	0.02	0.02
ENSRNOG00000002397	Slc30a10	solute carrier family 30, member 10 [Source:RGD Symbol;Acc:1305098]	11.29	9.94	9.83	10.66	9.66	10.29	10.3533	10.2033
ENSRNOG00000002403	Fam129a	family with sequence similarity 129, member A [Source:RGD Symbol;Acc:71088]	0.24	0.32	0.33	0.42	0.25	0.3	0.296667	0.323333
ENSRNOG00000002407	Pdxdc1	pyridoxal-dependent decarboxylase domain containing 1 [Source:RGD Symbol;Acc:1562597]	5.26	3.89	5.29	5.62	4.08	5.18	4.81333	4.96
ENSRNOG00000002408	Rbm47	RNA binding motif protein 47 [Source:RGD Symbol;Acc:1359713]	0.07	0.09	0.05	0.11	0.11	0.17	0.07	0.13
ENSRNOG00000002412	LOC100912585	mitogen-activated protein kinase 7-like [Source:RGD Symbol;Acc:6486357]	0.24	0	0.26	0	0.29	0.41	0.166667	0.233333
ENSRNOG00000002413	Gpc4	glypican 4 [Source:RGD Symbol;Acc:1359399]	1.91	1.88	2.15	2.3	2.28	2.56	1.98	2.38
ENSRNOG00000002414	Tfcp2l1	transcription factor CP2-like 1 [Source:RGD Symbol;Acc:1305456]	0.89	0.79	0.91	1.02	0.62	1.08	0.863333	0.906667
ENSRNOG00000002417	Serpinb10	serpin family B member 10 [Source:RGD Symbol;Acc:628853]	0.2	0.3	0.22	0.44	0.44	0.31	0.24	0.396667
ENSRNOG00000002418	Tgfb2	transforming growth factor, beta 2 [Source:RGD Symbol;Acc:70491]	5.08	5.27	5.35	8.16	6.61	7.17	5.23333	7.31333
ENSRNOG00000002419	Plp1	proteolipid protein 1 [Source:RGD Symbol;Acc:3354]	737.3	822.05	797.79	936.31	814.69	892.49	785.713	881.163
ENSRNOG00000002420	Zc3h7a	zinc finger CCCH type containing 7 A [Source:RGD Symbol;Acc:1311225]	5.72	4.6	4.57	5.36	4.59	5.57	4.96333	5.17333
ENSRNOG00000002423	AABR07029651.1	-	7.76	7.7	9.14	10.28	10.65	10.08	8.2	10.3367
ENSRNOG00000002425	Pctp	phosphatidylcholine transfer protein [Source:RGD Symbol;Acc:3276]	1.07	1.02	1.03	0.88	0.53	0.85	1.04	0.753333
ENSRNOG00000002428	Lpar4	lysophosphatidic acid receptor 4 [Source:RGD Symbol;Acc:1563686]	0.64	0.82	0.51	0.45	0.48	0.59	0.656667	0.506667
ENSRNOG00000002429	Rtl3	retrotransposon Gag like 3 [Source:RGD Symbol;Acc:1564805]	0	0	0	0	0	0	0	0
ENSRNOG00000002433	G3bp2	G3BP stress granule assembly factor 2 [Source:RGD Symbol;Acc:1309571]	37.34	36.69	39.94	42.56	43.04	40.42	37.99	42.0067
ENSRNOG00000002434	Tmem100	transmembrane protein 100 [Source:RGD Symbol;Acc:1560541]	14.48	13.48	10.92	14.2	12.32	12.68	12.96	13.0667
ENSRNOG00000002436	Mmd	monocyte to macrophage differentiation-associated [Source:RGD Symbol;Acc:1592079]	127.56	116.57	134.87	116.89	111.67	106.08	126.333	111.547
ENSRNOG00000002440	Ralb	RAS like proto-oncogene B [Source:RGD Symbol;Acc:619852]	13.4	14.91	13.72	14.64	14.22	17.03	14.01	15.2967
ENSRNOG00000002443	Mfap3	microfibril associated protein 3 [Source:RGD Symbol;Acc:1359463]	4.88	5.34	7.12	6.4	6.21	6.9	5.78	6.50333
ENSRNOG00000002449	Maged2	MAGE family member D2 [Source:RGD Symbol;Acc:70899]	12.3	12.52	13.85	16.88	15.08	16.11	12.89	16.0233
ENSRNOG00000002450	Rrp15	ribosomal RNA processing 15 homolog [Source:RGD Symbol;Acc:1306106]	7.79	8.91	8.59	9.33	10.22	9.34	8.43	9.63
ENSRNOG00000002451	Fndc3c1	fibronectin type III domain containing 3C1 [Source:RGD Symbol;Acc:1563846]	0	0	0	0.04	0	0	0	0.0133333
ENSRNOG00000002452	Txndc11	thioredoxin domain containing 11 [Source:RGD Symbol;Acc:1307538]	4.63	4.93	5.21	5.83	5.52	5.7	4.92333	5.68333
ENSRNOG00000002454	Rnf2	ring finger protein 2 [Source:RGD Symbol;Acc:1305491]	13.05	10.51	15.96	18.61	17.08	14.86	13.1733	16.85
ENSRNOG00000002456	Hlf	HLF, PAR bZIP transcription factor [Source:RGD Symbol;Acc:1582828]	17.52	18.61	22.57	28.64	28.8	29.64	19.5667	29.0267
ENSRNOG00000002459	Fbxo40	F-box protein 40 [Source:RGD Symbol;Acc:1309781]	0	0.02	0.09	0	0	0.05	0.0366667	0.0166667
ENSRNOG00000002460	Serpinb2	serpin family B member 2 [Source:RGD Symbol;Acc:621823]	0.03	0	0.03	0	0	0.03	0.02	0.01
ENSRNOG00000002461	Nid1	nidogen 1 [Source:RGD Symbol;Acc:3178]	1.29	1.15	1.23	1.77	1.1	1.57	1.22333	1.48
ENSRNOG00000002462	LOC108348055	B9 domain-containing protein 1 [Source:RGD Symbol;Acc:11475921]	11	7.2	9.43	12.51	6.15	8.77	9.21	9.14333
ENSRNOG00000002468	Tnr	tenascin R [Source:RGD Symbol;Acc:3886]	5.14	4.43	4.93	6.7	4.44	5.73	4.83333	5.62333
ENSRNOG00000002469	Trim7	tripartite motif-containing 7 [Source:RGD Symbol;Acc:1307328]	1.11	0.68	0.99	1.58	0.72	1.52	0.926667	1.27333
ENSRNOG00000002470	Ifi47	interferon gamma inducible protein 47 [Source:RGD Symbol;Acc:708470]	1.47	2.24	1.23	1.36	1.51	1.32	1.64667	1.39667
ENSRNOG00000002471	Polq	DNA polymerase theta [Source:RGD Symbol;Acc:1309795]	0.23	0.08	0.03	0.03	0.01	0.1	0.113333	0.0466667
ENSRNOG00000002473	Odr4	odr-4 GPCR localization factor homolog [Source:RGD Symbol;Acc:1307830]	5.36	4.73	5.36	5.43	6.57	4.34	5.15	5.44667
ENSRNOG00000002474	Tom1l1	target of myb1 like 1 membrane trafficking protein [Source:RGD Symbol;Acc:1562626]	11.42	9.84	13	14.58	12.14	13.45	11.42	13.39
ENSRNOG00000002475	AABR07058831.1	-	0	0.18	0	0	0	0	0.06	0
ENSRNOG00000002478	Insig2	insulin induced gene 2 [Source:RGD Symbol;Acc:631417]	24.12	24	27.09	25.93	26.97	23.5	25.07	25.4667
ENSRNOG00000002480	Gpr137b	G protein-coupled receptor 137B [Source:RGD Symbol;Acc:1307342]	1.62	1.86	2.62	3.67	2.95	3.98	2.03333	3.53333
ENSRNOG00000002484	Chrna9	cholinergic receptor nicotinic alpha 9 subunit [Source:RGD Symbol;Acc:621534]	0	0	0	0	0	0	0	0
ENSRNOG00000002486	AC133273.1	-	0	0	0	0.07	0	0.13	0	0.0666667
ENSRNOG00000002487	Mbnl3	muscleblind-like splicing regulator 3 [Source:RGD Symbol;Acc:1565834]	0	0	0	0	0	0	0	0
ENSRNOG00000002488	Galnt10	polypeptide N-acetylgalactosaminyltransferase 10 [Source:RGD Symbol;Acc:69409]	1.56	1.53	1.22	2	1.8	2.21	1.43667	2.00333
ENSRNOG00000002495	AABR07063126.1	-	0	0	0	0	0	0	0	0
ENSRNOG00000002496	Stxbp5l	syntaxin binding protein 5-like [Source:RGD Symbol;Acc:1311561]	7.6	7.55	9.11	8.5	8.06	7.75	8.08667	8.10333
ENSRNOG00000002497	Anos1	anosmin 1 [Source:RGD Symbol;Acc:2318138]	0	0	0	0	0	0	0	0
ENSRNOG00000002501	Ddx3y	DEAD-box helicase 3, Y-linked [Source:RGD Symbol;Acc:1309586]	0.07	0.07	0.08	0.08	0.08	0.03	0.0733333	0.0633333
ENSRNOG00000002504	Spata17	spermatogenesis associated 17 [Source:RGD Symbol;Acc:1565282]	0.14	0.07	0.08	0.1	0.16	0.18	0.0966667	0.146667
ENSRNOG00000002506	Cdkl2	cyclin dependent kinase like 2 [Source:RGD Symbol;Acc:1309625]	48.65	43.85	46.86	45.76	47.69	43.73	46.4533	45.7267
ENSRNOG00000002509	Gnl3l	G protein nucleolar 3 like [Source:RGD Symbol;Acc:1600217]	24.27	23.37	26.43	30.15	29.22	27.78	24.69	29.05
ENSRNOG00000002511	Flt4	fms-related tyrosine kinase 4 [Source:RGD Symbol;Acc:621737]	0.23	0.19	0.18	0.12	0.12	0.22	0.2	0.153333
ENSRNOG00000002512	Gpatch2	G patch domain containing 2 [Source:RGD Symbol;Acc:1308865]	3.83	3.3	3.63	3.85	3.27	4.03	3.58667	3.71667
ENSRNOG00000002514	Ccdc93	coiled-coil domain containing 93 [Source:RGD Symbol;Acc:1560504]	3.3	3.86	4	4.6	3.67	6.16	3.72	4.81
ENSRNOG00000002516	Mtm1	myotubularin 1 [Source:RGD Symbol;Acc:1304582]	11.43	10.82	11.23	12.33	11.81	12.38	11.16	12.1733
ENSRNOG00000002517	Pdc	phosducin [Source:RGD Symbol;Acc:3277]	0.64	0.14	0.05	0.77	0.05	0.86	0.276667	0.56
ENSRNOG00000002520	Litaf	lipopolysaccharide-induced TNF factor [Source:RGD Symbol;Acc:69294]	9.35	8.66	10.2	13.31	10.18	13.05	9.40333	12.18
ENSRNOG00000002524	Gpr37	G protein-coupled receptor 37 [Source:RGD Symbol;Acc:619848]	17.63	18.54	20.63	22.59	18.98	21.84	18.9333	21.1367
ENSRNOG00000002525	Ptgs2	prostaglandin-endoperoxide synthase 2 [Source:RGD Symbol;Acc:620349]	6.42	3.93	4.01	3.67	3.29	3.35	4.78667	3.43667
ENSRNOG00000002529	Rap2c	RAP2C, member of RAS oncogene family [Source:RGD Symbol;Acc:1588562]	22.69	21.55	24.87	22.13	21.32	20.05	23.0367	21.1667
ENSRNOG00000002532	Prm1	protamine 1 [Source:RGD Symbol;Acc:1583873]	0	0	0	0	0	0	0	0
ENSRNOG00000002535	Kif2b	kinesin family member 2B [Source:RGD Symbol;Acc:1359248]	0	0	0	0	0	0	0	0
ENSRNOG00000002536	C1galt1c1	C1GALT1-specific chaperone 1 [Source:RGD Symbol;Acc:1311230]	35.48	33.39	36.61	37.33	39.35	29.71	35.16	35.4633
ENSRNOG00000002537	Wnk3	WNK lysine deficient protein kinase 3 [Source:RGD Symbol;Acc:1563131]	3.21	2.67	3.51	3.28	2.89	3.4	3.13	3.19
ENSRNOG00000002538	Epb41l5	erythrocyte membrane protein band 4.1 like 5 [Source:RGD Symbol;Acc:1311366]	2.01	1.2	1.76	2.03	1.58	2.47	1.65667	2.02667
ENSRNOG00000002539	Prm2	protamine 2 [Source:RGD Symbol;Acc:3409]	0	0	0	0	0	0	0	0
ENSRNOG00000002540	Rhoh	ras homolog family member H [Source:RGD Symbol;Acc:1307623]	0.49	0.55	0.49	0.15	0.07	0.46	0.51	0.226667
ENSRNOG00000002541	Pds5a	PDS5 cohesin associated factor A [Source:RGD Symbol;Acc:1307094]	6.53	6.3	6.76	6.94	6.51	5.92	6.53	6.45667
ENSRNOG00000002542	Heatr6	HEAT repeat containing 6 [Source:RGD Symbol;Acc:1566204]	0.68	0.68	0.79	0.97	0.63	0.75	0.716667	0.783333
ENSRNOG00000002544	Kifap3	kinesin-associated protein 3 [Source:RGD Symbol;Acc:1305191]	80.36	83.88	88.82	90.33	92.29	86.28	84.3533	89.6333
ENSRNOG00000002545	RGD1309748	similar to CG4768-PA [Source:RGD Symbol;Acc:1309748]	14.43	13.14	15.25	16.69	16.47	15.35	14.2733	16.17
ENSRNOG00000002546	Rchy1	ring finger and CHY zinc finger domain containing 1 [Source:RGD Symbol;Acc:1359180]	27.61	28.78	30.69	30.99	36.02	31.57	29.0267	32.86
ENSRNOG00000002548	Tnn	tenascin N [Source:RGD Symbol;Acc:1306002]	0.14	0.07	0.11	0.13	0.04	0.07	0.106667	0.08
ENSRNOG00000002549	Htr5b	5-hydroxytryptamine (serotonin) receptor 5B [Source:RGD Symbol;Acc:62388]	0	0.02	0	0	0.05	0.02	0.00666667	0.0233333
ENSRNOG00000002553	Smim14	small integral membrane protein 14 [Source:RGD Symbol;Acc:1311122]	67.83	64.11	71.97	69.28	69.67	65.26	67.97	68.07
ENSRNOG00000002555	Serpinb7	serpin family B member 7 [Source:RGD Symbol;Acc:71063]	0	0	0	0	0	0	0	0
ENSRNOG00000002556	NEWGENE_1562416	TSR2, ribosome maturation factor [Source:RGD Symbol;Acc:11417743]	57.73	56.92	67.08	69.9	64.95	67.49	60.5767	67.4467
ENSRNOG00000002563	Mcts1	MCTS1, re-initiation and release factor [Source:RGD Symbol;Acc:1566390]	58.18	56.61	58.16	60.9	67.77	51.74	57.65	60.1367
ENSRNOG00000002564	Prm3	protamine 3 [Source:RGD Symbol;Acc:1587265]	0	0	0	0	0	0	0	0
ENSRNOG00000002565	Taf1	TATA-box binding protein associated factor 1 [Source:RGD Symbol;Acc:1562050]	11.76	10.86	12.71	12.34	12.15	11.43	11.7767	11.9733
ENSRNOG00000002566	Tnp2	transition protein 2 [Source:RGD Symbol;Acc:3885]	0.16	0	0	0	0	0	0.0533333	0
ENSRNOG00000002568	Socs1	suppressor of cytokine signaling 1 [Source:RGD Symbol;Acc:69272]	0.28	0.54	0.87	0.74	0.57	0.75	0.563333	0.686667
ENSRNOG00000002569	Mrps14	mitochondrial ribosomal protein S14 [Source:RGD Symbol;Acc:1309432]	44.69	49.32	56.9	55.17	56.8	51.32	50.3033	54.43
ENSRNOG00000002571	Tekt5	tektin 5 [Source:RGD Symbol;Acc:1307081]	0.52	0.25	0.57	0.4	0.63	0.43	0.446667	0.486667
ENSRNOG00000002572	Cacybp	calcyclin binding protein [Source:RGD Symbol;Acc:1303146]	113.22	110.46	114.91	112.48	122.58	94.7	112.863	109.92
ENSRNOG00000002574	Nubp1	nucleotide binding protein 1 [Source:RGD Symbol;Acc:1310514]	15.06	16.19	20.09	22.66	21.47	19.93	17.1133	21.3533
ENSRNOG00000002575	Sap30l	SAP30-like [Source:RGD Symbol;Acc:1309585]	35.32	37.05	33.15	46.33	37.82	49.58	35.1733	44.5767
ENSRNOG00000002578	Serpinb3a	serine (or cysteine) peptidase inhibitor, clade B (ovalbumin), member 3A [Source:RGD Symbol;Acc:1562868]	0	0	0	0	0	0	0	0
ENSRNOG00000002579	Parm1	prostate androgen-regulated mucin-like protein 1 [Source:RGD Symbol;Acc:708342]	4.89	5.01	5.11	5.81	6.41	5.42	5.00333	5.88
ENSRNOG00000002580	Trmt1l	tRNA methyltransferase 1-like [Source:RGD Symbol;Acc:1307890]	3.96	4.26	4.35	5.25	4.82	4.71	4.19	4.92667
ENSRNOG00000002582	Hand1	heart and neural crest derivatives expressed 1 [Source:RGD Symbol;Acc:621206]	0	0	0	0	0	0	0	0
ENSRNOG00000002583	Serpinb11	serpin family B member 11 [Source:RGD Symbol;Acc:1306497]	0.03	0	0	0.03	0.06	0	0.01	0.03
ENSRNOG00000002585	Cul4b	cullin 4B [Source:RGD Symbol;Acc:1564494]	9.34	8.69	9.69	10.32	10.63	9.33	9.24	10.0933
ENSRNOG00000002592	Rps6ka6	ribosomal protein S6 kinase A6 [Source:RGD Symbol;Acc:1560817]	0.8	1.19	0.63	1.11	0.96	0.78	0.873333	0.95
ENSRNOG00000002593	Esrrg	estrogen-related receptor gamma [Source:RGD Symbol;Acc:1303236]	3.36	3.32	4.47	3.98	3.97	3.64	3.71667	3.86333
ENSRNOG00000002595	Dpp10	dipeptidylpeptidase 10 [Source:RGD Symbol;Acc:1306427]	19.13	17.37	22	24.95	25.69	22.35	19.5	24.33
ENSRNOG00000002597	Hsd17b6	hydroxysteroid (17-beta) dehydrogenase 6 [Source:RGD Symbol;Acc:708343]	0	0	0	0	0	0	0	0
ENSRNOG00000002598	Hnf1b	HNF1 homeobox B [Source:RGD Symbol;Acc:3830]	0	0	0	0	0	0	0	0
ENSRNOG00000002599	Grap	GRB2-related adaptor protein [Source:RGD Symbol;Acc:1306884]	1.81	2.34	2.37	1.91	2.24	1.94	2.17333	2.03
ENSRNOG00000002602	Serpinb12	serpin family B member 12 [Source:RGD Symbol;Acc:1566382]	0	0	0	0	0	0	0	0
ENSRNOG00000002607	Sox9	SRY box 9 [Source:RGD Symbol;Acc:620474]	2.49	2.92	2.79	3.13	2.54	2.79	2.73333	2.82
ENSRNOG00000002609	Ero1b	endoplasmic reticulum oxidoreductase 1 beta [Source:RGD Symbol;Acc:1563548]	4.41	3.52	4.37	4.11	4.14	3.97	4.1	4.07333
ENSRNOG00000002610	Carhsp1	calcium regulated heat stable protein 1 [Source:RGD Symbol;Acc:708415]	11.79	12.71	13.7	16.55	13.64	16.94	12.7333	15.71
ENSRNOG00000002612	Ddx52	DExD-box helicase 52 [Source:RGD Symbol;Acc:621743]	4.9	4.28	4.9	5.57	5.37	4.88	4.69333	5.27333
ENSRNOG00000002615	Pmm2	phosphomannomutase 2 [Source:RGD Symbol;Acc:1309366]	13.17	11.21	13.5	12.92	12.51	14.92	12.6267	13.45
ENSRNOG00000002616	Slc5a10	solute carrier family 5 member 10 [Source:RGD Symbol;Acc:1305232]	0	0	0	0	0	0	0	0
ENSRNOG00000002618	Ivns1abp	influenza virus NS1A binding protein [Source:RGD Symbol;Acc:1306290]	135.34	107.11	135.61	145	117.79	134.14	126.02	132.31
ENSRNOG00000002624	Edaradd	EDAR-associated death domain [Source:RGD Symbol;Acc:1564010]	0	0.03	0.03	0.05	0	0.05	0.02	0.0333333
ENSRNOG00000002625	Ptpn4	protein tyrosine phosphatase, non-receptor type 4 [Source:RGD Symbol;Acc:620712]	15.36	12.5	16.51	13.88	14.09	11.59	14.79	13.1867
ENSRNOG00000002626	Car10	carbonic anhydrase 10 [Source:RGD Symbol;Acc:2322930]	18.19	17.99	27.54	22.53	23.49	22.12	21.24	22.7133
ENSRNOG00000002627	Kctd3	potassium channel tetramerization domain containing 3 [Source:RGD Symbol;Acc:1310658]	10.18	10.05	11.64	13.88	12.37	12.7	10.6233	12.9833
ENSRNOG00000002628	LOC108348133	vomeronasal type-2 receptor 116-like [Source:RGD Symbol;Acc:11435644]	0.02	0	0	0.02	0	0	0.00666667	0.00666667
ENSRNOG00000002630	Cnot8	CCR4-NOT transcription complex, subunit 8 [Source:RGD Symbol;Acc:1306401]	37.01	37.31	40.51	45.05	48.24	42.76	38.2767	45.35
ENSRNOG00000002632	Naca	nascent polypeptide associated complex subunit alpha [Source:RGD Symbol;Acc:1308642]	306.42	318.93	348.35	373.7	390.34	366.26	324.567	376.767
ENSRNOG00000002635	Dexi	Dexi homolog [Source:RGD Symbol;Acc:1564938]	12.86	12.52	17.49	17.39	17.29	17.53	14.29	17.4033
ENSRNOG00000002636	Abat	4-aminobutyrate aminotransferase [Source:RGD Symbol;Acc:620948]	34.18	28.46	33.53	38.39	31.54	44.59	32.0567	38.1733
ENSRNOG00000002640	Serpinb5	serpin family B member 5 [Source:RGD Symbol;Acc:69342]	0	0	0	0	0	0	0	0
ENSRNOG00000002641	Vom2r28	vomeronasal 2 receptor, 28 [Source:RGD Symbol;Acc:1565786]	0	0	0	0	0	0	0	0
ENSRNOG00000002642	Ptges3	prostaglandin E synthase 3 [Source:RGD Symbol;Acc:1561913]	91.25	87.17	94.31	98.33	97.7	88.19	90.91	94.74
ENSRNOG00000002643	Ugdh	UDP-glucose 6-dehydrogenase [Source:RGD Symbol;Acc:621879]	7.35	6.92	6.87	8.07	7.87	7.13	7.04667	7.69
ENSRNOG00000002644	Utp18	UTP18 small subunit processome component [Source:RGD Symbol;Acc:1309957]	14.23	11.49	15.02	13.15	14.92	12.4	13.58	13.49
ENSRNOG00000002645	Gemin5	gem (nuclear organelle) associated protein 5 [Source:RGD Symbol;Acc:1586275]	1.35	1.28	1.28	1.82	1.29	1.76	1.30333	1.62333
ENSRNOG00000002652	Rap1gap2	RAP1 GTPase activating protein 2 [Source:RGD Symbol;Acc:1304590]	47.16	40.05	50.22	48.81	43.24	52.46	45.81	48.17
ENSRNOG00000002653	Kcnk2	potassium two pore domain channel subfamily K member 2 [Source:RGD Symbol;Acc:621448]	23.87	14.32	13.42	14.64	16.18	14.04	17.2033	14.9533
ENSRNOG00000002657	Pla2g4a	phospholipase A2 group IVA [Source:RGD Symbol;Acc:67366]	20.51	19	21.21	23.1	17.27	22.55	20.24	20.9733
ENSRNOG00000002659	Ciita	class II, major histocompatibility complex, transactivator [Source:RGD Symbol;Acc:619813]	0.01	0.05	0.03	0.03	0.06	0.01	0.03	0.0333333
ENSRNOG00000002660	Magee1	MAGE family member E1 [Source:RGD Symbol;Acc:1560259]	7.3	9.94	8.69	13.7	12.95	12.24	8.64333	12.9633
ENSRNOG00000002662	Pbdc1	polysaccharide biosynthesis domain containing 1 [Source:RGD Symbol;Acc:1562502]	13.02	11.94	14.96	13.92	14.43	12.76	13.3067	13.7033
ENSRNOG00000002664	Emp2	epithelial membrane protein 2 [Source:RGD Symbol;Acc:1359629]	0.81	0.49	1.04	1.25	0.67	0.92	0.78	0.946667
ENSRNOG00000002667	Lamc2	laminin subunit gamma 2 [Source:RGD Symbol;Acc:621053]	0.86	1.48	0.99	1.18	1.02	0.96	1.11	1.05333
ENSRNOG00000002669	Cluh	clustered mitochondria homolog [Source:RGD Symbol;Acc:1307222]	12.28	12.98	14.07	16.04	13.3	16.99	13.11	15.4433
ENSRNOG00000002671	Nme2	NME/NM23 nucleoside diphosphate kinase 2 [Source:RGD Symbol;Acc:619877]	308.56	332.21	332.15	356.09	356.14	339.14	324.307	350.457
ENSRNOG00000002680	Lamc1	laminin subunit gamma 1 [Source:RGD Symbol;Acc:621052]	3.65	4.18	3.68	4.14	3.05	3.25	3.83667	3.48
ENSRNOG00000002682	Zfp692	zinc finger protein 692 [Source:RGD Symbol;Acc:1306740]	4.77	3.81	4.32	5.05	4.39	4.27	4.3	4.57
ENSRNOG00000002691	Shcbp1l	SHC binding and spindle associated 1 like [Source:RGD Symbol;Acc:1305609]	0.06	0.03	0.09	0.1	0.08	0.02	0.06	0.0666667
ENSRNOG00000002693	Nme1	NME/NM23 nucleoside diphosphate kinase 1 [Source:RGD Symbol;Acc:70497]	240.66	262.93	251.21	255.72	268.71	240.98	251.6	255.137
ENSRNOG00000002695	Tfb2m	transcription factor B2, mitochondrial [Source:RGD Symbol;Acc:1307091]	11.77	12.16	13.65	13.31	13.94	10.65	12.5267	12.6333
ENSRNOG00000002697	Mtmr1	myotubularin related protein 1 [Source:RGD Symbol;Acc:1306569]	10.23	9.71	9.48	10.32	10.57	11.72	9.80667	10.87
ENSRNOG00000002701	Hgd	homogentisate 1, 2-dioxygenase [Source:RGD Symbol;Acc:1308757]	0.11	0.13	0.15	0.2	0.03	0.12	0.13	0.116667
ENSRNOG00000002705	Vps4b	vacuolar protein sorting 4 homolog B [Source:RGD Symbol;Acc:1305969]	13.79	11.53	14.33	13.87	14.72	14.36	13.2167	14.3167
ENSRNOG00000002708	Phf8	PHD finger protein 8 [Source:RGD Symbol;Acc:1561065]	1.69	1.86	1.95	2.86	2.16	2.34	1.83333	2.45333
ENSRNOG00000002710	Cnst	consortin, connexin sorting protein [Source:RGD Symbol;Acc:1564833]	8.2	7.56	9.12	9.58	9	9.59	8.29333	9.39
ENSRNOG00000002711	Nuf2	NDC80 kinetochore complex component NUF2 [Source:RGD Symbol;Acc:1307952]	0.87	0.71	0.78	0.75	0.74	0.73	0.786667	0.74
ENSRNOG00000002713	Zfp672	zinc finger protein 672 [Source:RGD Symbol;Acc:1359094]	3.85	3.38	4.02	3.92	4.26	4.16	3.75	4.11333
ENSRNOG00000002714	Mettl22	methyltransferase like 22 [Source:RGD Symbol;Acc:1311433]	11.78	9.95	13.91	13.96	14.95	16.74	11.88	15.2167
ENSRNOG00000002718	Scgb3a1	secretoglobin, family 3A, member 1 [Source:RGD Symbol;Acc:727901]	0	0	0	0.05	0	0	0	0.0166667
ENSRNOG00000002721	Ndufb4	NADH:ubiquinone oxidoreductase subunit B4 [Source:RGD Symbol;Acc:1307072]	569.71	600.12	647.25	610.48	658	609.9	605.693	626.127
ENSRNOG00000002722	Sec14l1	SEC14-like lipid binding 1 [Source:RGD Symbol;Acc:1563123]	26.14	24.91	28.2	32.66	26.97	35.19	26.4167	31.6067
ENSRNOG00000002723	Sele	selectin E [Source:RGD Symbol;Acc:3654]	0.06	0.06	0.04	0.08	0.21	0.04	0.0533333	0.11
ENSRNOG00000002724	Prpsap2	phosphoribosyl pyrophosphate synthetase-associated protein 2 [Source:RGD Symbol;Acc:620207]	30.28	35.78	37.25	37.26	39.93	34.93	34.4367	37.3733
ENSRNOG00000002728	Btc	betacellulin [Source:RGD Symbol;Acc:620275]	0.11	0.07	0.2	0.11	0.19	0.2	0.126667	0.166667
ENSRNOG00000002730	Rgs5	regulator of G-protein signaling 5 [Source:RGD Symbol;Acc:3568]	166.52	135.54	163.33	145.93	124.82	159.32	155.13	143.357
ENSRNOG00000002734	AABR07042077.1	-	4.85	4.66	6.29	5.02	4.97	3.94	5.26667	4.64333
ENSRNOG00000002735	Dhx9	DExH-box helicase 9 [Source:RGD Symbol;Acc:1308548]	10.67	10.32	12.31	14.88	12.58	13.17	11.1	13.5433
ENSRNOG00000002736	Rabgap1l	RAB GTPase activating protein 1-like [Source:RGD Symbol;Acc:1304620]	13.51	13.13	15.04	14.42	14.39	13.71	13.8933	14.1733
ENSRNOG00000002746	Fstl1	follistatin-like 1 [Source:RGD Symbol;Acc:68955]	7.07	8.32	7.36	10.2	8.68	9.52	7.58333	9.46667
ENSRNOG00000002748	Ccdc43	coiled-coil domain containing 43 [Source:RGD Symbol;Acc:1311929]	8.84	7.98	8.18	10.02	9.58	8.05	8.33333	9.21667
ENSRNOG00000002749	Spag9	sperm associated antigen 9 [Source:RGD Symbol;Acc:1311289]	63.1	57.73	69.27	60.77	52.95	62.93	63.3667	58.8833
ENSRNOG00000002750	Rc3h1	ring finger and CCCH-type domains 1 [Source:RGD Symbol;Acc:1563512]	4	3.78	4.44	3.42	2.83	4.01	4.07333	3.42
ENSRNOG00000002751	Zdhhc15	zinc finger, DHHC-type containing 15 [Source:RGD Symbol;Acc:1562075]	1.7	1.29	1.54	1.84	1.85	1.36	1.51	1.68333
ENSRNOG00000002753	Adam11	ADAM metallopeptidase domain 11 [Source:RGD Symbol;Acc:1307515]	18.07	17.13	17.6	22.86	19.37	22.07	17.6	21.4333
ENSRNOG00000002754	Areg	amphiregulin [Source:RGD Symbol;Acc:2149]	0	0.05	0.06	0	0.05	0.05	0.0366667	0.0333333
ENSRNOG00000002755	Pafah1b1	platelet-activating factor acetylhydrolase 1b, regulatory subunit 1 [Source:RGD Symbol;Acc:620331]	122.57	110	126.79	123.43	123.85	109.38	119.787	118.887
ENSRNOG00000002757	Tada2a	transcriptional adaptor 2A [Source:RGD Symbol;Acc:1309959]	7.08	6.19	6.6	7.61	7.94	7.14	6.62333	7.56333
ENSRNOG00000002759	Lias	lipoic acid synthetase [Source:RGD Symbol;Acc:1307270]	18.29	19.21	19.33	21.79	20.67	22.61	18.9433	21.69
ENSRNOG00000002763	Ulk2	unc-51 like autophagy activating kinase 2 [Source:RGD Symbol;Acc:1310181]	14.97	12.33	14.77	13.8	11.97	13.99	14.0233	13.2533
ENSRNOG00000002764	Mettl16	methyltransferase like 16 [Source:NCBI gene;Acc:360568]	7.37	6.07	7.68	7.43	7.88	8.89	7.04	8.06667
ENSRNOG00000002767	Dlg3	discs large MAGUK scaffold protein 3 [Source:RGD Symbol;Acc:68423]	22.2	22.71	25.07	27.49	26.72	26.1	23.3267	26.77
ENSRNOG00000002768	Tmem114	transmembrane protein 114 [Source:RGD Symbol;Acc:1560593]	2.45	1.53	1.66	1.38	1.12	1.18	1.88	1.22667
ENSRNOG00000002771	Ereg	epiregulin [Source:RGD Symbol;Acc:620299]	0	0	0	0	0	0	0	0
ENSRNOG00000002773	Rgs4	regulator of G-protein signaling 4 [Source:RGD Symbol;Acc:3567]	239.06	236.12	273.4	204.74	219.46	170.98	249.527	198.393
ENSRNOG00000002775	Npl	N-acetylneuraminate pyruvate lyase [Source:RGD Symbol;Acc:1549702]	2.33	2.41	2.27	2.9	2.95	3.08	2.33667	2.97667
ENSRNOG00000002776	Sell	selectin L [Source:RGD Symbol;Acc:3655]	0.3	0.13	0.11	0.16	0.12	0.21	0.18	0.163333
ENSRNOG00000002778	Aatf	apoptosis antagonizing transcription factor [Source:RGD Symbol;Acc:620685]	2.97	2.65	3.68	3.91	4.63	4.31	3.1	4.28333
ENSRNOG00000002781	Kdsr	3-ketodihydrosphingosine reductase [Source:RGD Symbol;Acc:1307775]	6.38	7.45	8.99	8.23	9.59	9.04	7.60667	8.95333
ENSRNOG00000002782	Epgn	epithelial mitogen [Source:NCBI gene;Acc:289515]	0.2	0.16	0.25	0.19	0.21	0.15	0.203333	0.183333
ENSRNOG00000002783	Serpinc1	serpin family C member 1 [Source:RGD Symbol;Acc:1307404]	0.3	0.28	0.41	0.14	0.14	0.55	0.33	0.276667
ENSRNOG00000002784	Pou3f4	POU class 3 homeobox 4 [Source:RGD Symbol;Acc:61947]	2.02	1.41	1.67	1.7	1.94	2.33	1.7	1.99
ENSRNOG00000002789	AABR07039648.1	-	0	0	0	0	0	0	0	0
ENSRNOG00000002790	Abcb7	ATP binding cassette subfamily B member 7 [Source:RGD Symbol;Acc:1303086]	6.11	5.46	5.65	5.12	5.08	5.28	5.74	5.16
ENSRNOG00000002791	Bcl2	BCL2, apoptosis regulator [Source:RGD Symbol;Acc:2199]	0.61	1.14	1.67	0.81	1.05	1.1	1.14	0.986667
ENSRNOG00000002792	Cxcl2	C-X-C motif chemokine ligand 2 [Source:RGD Symbol;Acc:70069]	0	0	0	0	0	0	0	0
ENSRNOG00000002793	Sstr2	somatostatin receptor 2 [Source:RGD Symbol;Acc:3763]	3.12	2.61	3.5	2.73	3.63	2.25	3.07667	2.87
ENSRNOG00000002794	Selp	selectin P [Source:RGD Symbol;Acc:3656]	0.05	0.13	0.11	0.03	0.05	0.11	0.0966667	0.0633333
ENSRNOG00000002795	Cog1	component of oligomeric golgi complex 1 [Source:RGD Symbol;Acc:1304594]	3.51	3.49	3.82	5.21	4.89	4.9	3.60667	5
ENSRNOG00000002797	Gpr156	G protein-coupled receptor 156 [Source:RGD Symbol;Acc:708438]	0.05	0.09	0.05	0.18	0.04	0.06	0.0633333	0.0933333
ENSRNOG00000002800	Gdpd2	glycerophosphodiester phosphodiesterase domain containing 2 [Source:RGD Symbol;Acc:1560780]	0.23	0.32	0.51	1.28	0.55	0.55	0.353333	0.793333
ENSRNOG00000002802	Cxcl1	C-X-C motif chemokine ligand 1 [Source:RGD Symbol;Acc:619869]	0.07	0	0	0.07	0	0	0.0233333	0.0233333
ENSRNOG00000002807	Sept9	septin 9 [Source:MGI Symbol;Acc:MGI:1858222]	20.78	21.44	22.78	30.01	29.61	31.42	21.6667	30.3467
ENSRNOG00000002810	Gfpt2	glutamine-fructose-6-phosphate transaminase 2 [Source:RGD Symbol;Acc:1303097]	1.11	0.94	1.13	10.34	1.02	2.69	1.06	4.68333
ENSRNOG00000002811	Brinp3	BMP/retinoic acid inducible neural specific 3 [Source:RGD Symbol;Acc:708421]	9.85	11.06	14.22	11.07	12.03	8.14	11.71	10.4133
ENSRNOG00000002812	Lhx1	LIM homeobox 1 [Source:RGD Symbol;Acc:71074]	0	0	0	0	0	0	0	0
ENSRNOG00000002813	Dars2	aspartyl-tRNA synthetase 2 (mitochondrial) [Source:RGD Symbol;Acc:1308286]	4.1	3.46	5.11	4.74	4.61	5.44	4.22333	4.93
ENSRNOG00000002814	Higd1b	HIG1 hypoxia inducible domain family, member 1B [Source:RGD Symbol;Acc:1306907]	11.23	13.31	14.5	14.4	14.01	15.19	13.0133	14.5333
ENSRNOG00000002818	Eftud2	elongation factor Tu GTP binding domain containing 2 [Source:RGD Symbol;Acc:1560116]	18.42	18.29	19.94	22.2	24.38	24.89	18.8833	23.8233
ENSRNOG00000002820	LOC24906	RoBo-1 [Source:RGD Symbol;Acc:3683]	0.04	0.18	0.04	0.07	0.1	0.07	0.0866667	0.08
ENSRNOG00000002821	Phlpp1	PH domain and leucine rich repeat protein phosphatase 1 [Source:RGD Symbol;Acc:621308]	8.28	7.13	7.78	9.96	7.9	10.62	7.73	9.49333
ENSRNOG00000002823	Mapk9	mitogen-activated protein kinase 9 [Source:RGD Symbol;Acc:628847]	88.39	81.37	96.5	94.02	90.93	89.2	88.7533	91.3833
ENSRNOG00000002824	NEWGENE_1559832	ring finger protein, LIM domain interacting [Source:RGD Symbol;Acc:11393862]	0	0.1	0.01	0.37	0.11	0.11	0.0366667	0.196667
ENSRNOG00000002826	Hsd17b7	hydroxysteroid (17-beta) dehydrogenase 7 [Source:RGD Symbol;Acc:2837]	3.14	2.76	2.63	2.46	2.65	2.02	2.84333	2.37667
ENSRNOG00000002827	Rbfox1	RNA binding fox-1 homolog 1 [Source:RGD Symbol;Acc:1311210]	43.37	44.54	46.55	50.94	49.68	44.94	44.82	48.52
ENSRNOG00000002828	Tob1	transducer of ErbB-2.1 [Source:RGD Symbol;Acc:621126]	12.2	11.3	12.9	12.04	11.48	9.92	12.1333	11.1467
ENSRNOG00000002829	Ppbp	pro-platelet basic protein [Source:RGD Symbol;Acc:70548]	0	0	0.08	0	0	0.13	0.0266667	0.0433333
ENSRNOG00000002831	Wfikkn2	WAP, follistatin/kazal, immunoglobulin, kunitz and netrin domain containing 2 [Source:RGD Symbol;Acc:1305361]	0.12	0.23	0.07	0.17	0.2	0.04	0.14	0.136667
ENSRNOG00000002832	Slc16a2	solute carrier family 16 member 2 [Source:RGD Symbol;Acc:628608]	1.24	1.44	1.59	1.68	1.78	2.38	1.42333	1.94667
ENSRNOG00000002833	Gsk3b	glycogen synthase kinase 3 beta [Source:RGD Symbol;Acc:70982]	14.91	12.9	17.68	18.33	15.69	19.12	15.1633	17.7133
ENSRNOG00000002834	AABR07015003.1	-	0.12	0	0	0	0	0	0.04	0
ENSRNOG00000002835	Luc7l3	LUC7-like 3 pre-mRNA splicing factor [Source:RGD Symbol;Acc:1307981]	46.23	37.75	42.11	46.24	43.65	37.71	42.03	42.5333
ENSRNOG00000002838	Pdzd11	PDZ domain containing 11 [Source:RGD Symbol;Acc:1560007]	43.37	45.71	38.15	38.72	41.13	31.94	42.41	37.2633
ENSRNOG00000002839	Slc19a2	solute carrier family 19 member 2 [Source:RGD Symbol;Acc:1308611]	6.04	4.29	5.34	5.02	4.18	4.45	5.22333	4.55
ENSRNOG00000002840	Atp5f1b	ATP synthase F1 subunit beta [Source:RGD Symbol;Acc:621368]	666.44	751.22	769.28	773.47	814.27	816.01	728.98	801.25
ENSRNOG00000002841	Cdc42bpa	CDC42 binding protein kinase alpha [Source:RGD Symbol;Acc:621406]	32.05	21.53	29.94	24.73	19.52	25.75	27.84	23.3333
ENSRNOG00000002843	Cxcl6	C-X-C motif chemokine ligand 6 [Source:RGD Symbol;Acc:708540]	0	0.04	0.12	0.03	0	0.1	0.0533333	0.0433333
ENSRNOG00000002844	Usp27x	ubiquitin specific peptidase 27, X-linked [Source:RGD Symbol;Acc:1564628]	6.82	5.71	5.44	6.33	5.94	6.63	5.99	6.3
ENSRNOG00000002845	LOC691286	similar to RIKEN cDNA 4930504O13 [Source:RGD Symbol;Acc:1586225]	0	0	0	0	0	0	0	0
ENSRNOG00000002848	Maoa	monoamine oxidase A [Source:RGD Symbol;Acc:61898]	32.83	29.62	33.11	31.54	32.76	35.01	31.8533	33.1033
ENSRNOG00000002851	Fam104a	family with sequence similarity 104, member A [Source:RGD Symbol;Acc:1563409]	19.16	19.74	22.67	21.88	22.74	21.84	20.5233	22.1533
ENSRNOG00000002852	Myo19	myosin XIX [Source:RGD Symbol;Acc:1559961]	0.86	0.64	0.87	0.87	0.68	0.74	0.79	0.763333
ENSRNOG00000002855	Rfc1	replication factor C subunit 1 [Source:RGD Symbol;Acc:620619]	7.33	6.76	8.54	9.01	9.08	8.92	7.54333	9.00333
ENSRNOG00000002858	Olr1432	olfactory receptor 1432 [Source:RGD Symbol;Acc:1334164]	0	0	0	0	0	0	0	0
ENSRNOG00000002860	Ccdc181	coiled-coil domain containing 181 [Source:RGD Symbol;Acc:1309708]	28.21	28.06	27.18	30.45	26.46	29.59	27.8167	28.8333
ENSRNOG00000002862	Clcn5	chloride voltage-gated channel 5 [Source:RGD Symbol;Acc:2362]	0.44	0.25	0.24	0.45	0.51	0.31	0.31	0.423333
ENSRNOG00000002863	Cacna1e	calcium voltage-gated channel subunit alpha1 E [Source:RGD Symbol;Acc:2246]	8.82	7.9	8.67	10.87	8.97	9.59	8.46333	9.81
ENSRNOG00000002864	Nacc1	nucleus accumbens associated 1 [Source:RGD Symbol;Acc:621003]	20.22	23.18	19.69	22.93	18.05	22.6	21.03	21.1933
ENSRNOG00000002866	Rassf6	Ras association domain family member 6 [Source:RGD Symbol;Acc:1566082]	0.25	0.16	0.43	0.17	0.15	0.15	0.28	0.156667
ENSRNOG00000002871	Rbm25l1	RNA binding motif protein 25-like 1 [Source:RGD Symbol;Acc:1565486]	4.14	3.82	3.75	5.33	3.96	4.49	3.90333	4.59333
ENSRNOG00000002873	Fam183a	family with sequence similarity 183 member A [Source:RGD Symbol;Acc:1561932]	2.52	2.13	1.96	2.06	2.71	2.2	2.20333	2.32333
ENSRNOG00000002874	AABR07065078.1	-	12.01	9.67	12.78	13.1	12.41	10.73	11.4867	12.08
ENSRNOG00000002875	Klhl20	kelch-like family member 20 [Source:RGD Symbol;Acc:1309490]	5.69	5.73	5.62	8.33	5.81	6.33	5.68	6.82333
ENSRNOG00000002876	Eef2kmt	eukaryotic elongation factor 2 lysine methyltransferase [Source:RGD Symbol;Acc:1304969]	1.4	1.47	2	1.54	1.8	2.13	1.62333	1.82333
ENSRNOG00000002878	Afm	afamin [Source:RGD Symbol;Acc:628614]	0	0	0	0.03	0	0	0	0.01
ENSRNOG00000002879	Psen2	presenilin 2 [Source:RGD Symbol;Acc:621060]	4.19	5.27	5.22	6.41	5.93	7.03	4.89333	6.45667
ENSRNOG00000002881	Ddr2	discoidin domain receptor tyrosine kinase 2 [Source:RGD Symbol;Acc:619855]	0.73	0.67	0.7	1.06	0.8	0.9	0.7	0.92
ENSRNOG00000002882	Zcchc2	zinc finger CCHC-type containing 2 [Source:RGD Symbol;Acc:1310626]	2.12	1.96	2.09	2.66	1.73	2.32	2.05667	2.23667
ENSRNOG00000002883	Alg1	ALG1, chitobiosyldiphosphodolichol beta-mannosyltransferase [Source:RGD Symbol;Acc:1310700]	4.29	3.76	3.86	4.87	3.65	4.41	3.97	4.31
ENSRNOG00000002884	Blzf1	basic leucine zipper nuclear factor 1 [Source:RGD Symbol;Acc:1562452]	6.81	7	6.98	7.86	8.43	8.16	6.93	8.15
ENSRNOG00000002886	Myh10	myosin heavy chain 10 [Source:RGD Symbol;Acc:71000]	18.63	17.62	21.53	24.34	22.43	23.67	19.26	23.48
ENSRNOG00000002889	Afp	alpha-fetoprotein [Source:RGD Symbol;Acc:2065]	0.09	0.06	0.22	0.25	0.13	0.1	0.123333	0.16
ENSRNOG00000002890	AC127084.1	ankyrin repeat domain 45 [Source:NCBI gene;Acc:289152]	0	0.08	3.07	3.79	2.56	4.89	1.05	3.74667
ENSRNOG00000002894	Mnt	MAX network transcriptional repressor [Source:RGD Symbol;Acc:1308683]	4.3	3.08	3.3	4.58	3.41	4.2	3.56	4.06333
ENSRNOG00000002895	Nagpa	N-acetylglucosamine-1-phosphodiester alpha-N-acetylglucosaminidase [Source:RGD Symbol;Acc:1308972]	1.71	1.9	2.22	2.46	2.1	2.2	1.94333	2.25333
ENSRNOG00000002896	Prdx6	peroxiredoxin 6 [Source:RGD Symbol;Acc:71005]	163.81	152.67	161.19	188.73	171.47	203.62	159.223	187.94
ENSRNOG00000002898	Nme7	NME/NM23 family member 7 [Source:RGD Symbol;Acc:619880]	8.77	7.5	10.41	9.98	9.45	10.08	8.89333	9.83667
ENSRNOG00000002899	Akap10	A-kinase anchoring protein 10 [Source:RGD Symbol;Acc:1308869]	5.68	4.35	6.26	5.23	4.92	5.65	5.43	5.26667
ENSRNOG00000002903	Specc1	sperm antigen with calponin homology and coiled-coil domains 1 [Source:RGD Symbol;Acc:1309718]	8.05	8.3	8.24	10.23	10.02	11.53	8.19667	10.5933
ENSRNOG00000002904	Arr3	arrestin 3 [Source:RGD Symbol;Acc:621385]	0.11	0.43	0.19	0.05	0	0	0.243333	0.0166667
ENSRNOG00000002905	Ccdc103	coiled-coil domain containing 103 [Source:RGD Symbol;Acc:1562370]	0.46	0.08	0.58	0.25	0.2	0.23	0.373333	0.226667
ENSRNOG00000002906	Nr1i2	nuclear receptor subfamily 1, group I, member 2 [Source:RGD Symbol;Acc:69057]	0.05	0	0.03	0	0.02	0	0.0266667	0.00666667
ENSRNOG00000002907	Plekha6	pleckstrin homology domain containing A6 [Source:RGD Symbol;Acc:1564395]	7.43	5.55	6.4	9.16	6.87	8.52	6.46	8.18333
ENSRNOG00000002908	Slc35a4	solute carrier family 35, member A4 [Source:RGD Symbol;Acc:628792]	14.16	13.47	15.96	15.04	13.05	16.36	14.53	14.8167
ENSRNOG00000002911	Alb	albumin [Source:RGD Symbol;Acc:2085]	8.52	9.28	9.37	9.25	7.3	13.15	9.05667	9.9
ENSRNOG00000002912	Parn	poly(A)-specific ribonuclease [Source:RGD Symbol;Acc:1565449]	5.03	5.22	5.12	5.96	5.09	5.94	5.12333	5.66333
ENSRNOG00000002914	Trmt1	tRNA methyltransferase 1 [Source:RGD Symbol;Acc:1305992]	9.05	10.22	9.17	13.03	11.9	11.55	9.48	12.16
ENSRNOG00000002915	Trim11	tripartite motif-containing 11 [Source:RGD Symbol;Acc:1305448]	3.41	3	2.86	3.55	3.66	3.66	3.09	3.62333
ENSRNOG00000002916	Car4	carbonic anhydrase 4 [Source:RGD Symbol;Acc:2242]	22.78	22.99	31.28	25.97	24.81	26.6	25.6833	25.7933
ENSRNOG00000002917	Sec14l5	SEC14-like lipid binding 5 [Source:RGD Symbol;Acc:1564638]	0.72	0.91	0.81	0.74	0.68	0.88	0.813333	0.766667
ENSRNOG00000002918	FAM187A	family with sequence similarity 187, member A [Source:RGD Symbol;Acc:1307851]	0	0.16	0	0	0	0	0.0533333	0
ENSRNOG00000002919	Gfap	glial fibrillary acidic protein [Source:RGD Symbol;Acc:2679]	172.4	165.93	158.55	203.92	133.92	236.11	165.627	191.317
ENSRNOG00000002921	Akap4	A-kinase anchoring protein 4 [Source:RGD Symbol;Acc:620828]	0	0	0	0	0	0	0	0
ENSRNOG00000002922	Adora2b	adenosine A2B receptor [Source:RGD Symbol;Acc:2050]	3.3	2.24	2.78	3.46	2.88	3.37	2.77333	3.23667
ENSRNOG00000002923	Zcchc13	zinc finger CCHC-type containing 13 [Source:RGD Symbol;Acc:1589760]	0	0	0	0	0	0	0	0
ENSRNOG00000002925	Tsx	testis specific X-linked gene [Source:RGD Symbol;Acc:3914]	0.09	0.09	0	0	0.08	0	0.06	0.0266667
ENSRNOG00000002926	Uap1	UDP-N-acetylglucosamine pyrophosphorylase 1 [Source:RGD Symbol;Acc:1561967]	10.18	8.16	10.78	10.25	11.21	10.04	9.70667	10.5
ENSRNOG00000002928	Guk1	guanylate kinase 1 [Source:RGD Symbol;Acc:1309638]	296.63	332.04	333.07	308.99	311.53	333.61	320.58	318.043
ENSRNOG00000002930	Ppl	periplakin [Source:RGD Symbol;Acc:1305511]	0.19	0.17	0.14	0.09	0.12	0.13	0.166667	0.113333
ENSRNOG00000002932	Wdr19	WD repeat domain 19 [Source:RGD Symbol;Acc:1306997]	3.1	2.87	3.13	3.96	3.38	4.1	3.03333	3.81333
ENSRNOG00000002934	Atp1b1	ATPase Na+/K+ transporting subunit beta 1 [Source:RGD Symbol;Acc:2170]	422.87	466.8	543.62	519.53	609.74	478.24	477.763	535.837
ENSRNOG00000002935	Ankrd40	ankyrin repeat domain 40 [Source:RGD Symbol;Acc:1594678]	87.69	86.99	93.95	84.89	79.21	96.3	89.5433	86.8
ENSRNOG00000002936	Golt1a	golgi transport 1A [Source:RGD Symbol;Acc:1566310]	0	0	0.11	0.19	0	0	0.0366667	0.0633333
ENSRNOG00000002937	Ren	renin [Source:RGD Symbol;Acc:3554]	2.25	0.14	0.04	2.07	0.41	0.32	0.81	0.933333
ENSRNOG00000002940	Ankrd17	ankyrin repeat domain 17 [Source:RGD Symbol;Acc:1562348]	6.4	6.36	7.01	7.92	7.09	7.92	6.59	7.64333
ENSRNOG00000002941	Uhmk1	U2AF homology motif kinase 1 [Source:RGD Symbol;Acc:2968]	25.45	19.55	26.68	23.74	20.14	25.66	23.8933	23.18
ENSRNOG00000002943	Mrpl55	mitochondrial ribosomal protein L55 [Source:RGD Symbol;Acc:1308161]	28.43	27.32	28.64	39.21	37.22	31.79	28.13	36.0733
ENSRNOG00000002944	RGD1304587	similar to RIKEN cDNA 2310033P09 [Source:RGD Symbol;Acc:1304587]	7.92	8.33	10.3	11.51	11.41	10.73	8.85	11.2167
ENSRNOG00000002946	Socs3	suppressor of cytokine signaling 3 [Source:RGD Symbol;Acc:621087]	0.57	0.16	0.27	0.61	0.52	0.36	0.333333	0.496667
ENSRNOG00000002947	Dpt	dermatopontin [Source:RGD Symbol;Acc:1307176]	0.62	0.96	1.13	1.29	1.17	0.57	0.903333	1.01
ENSRNOG00000002948	Abcc3	ATP binding cassette subfamily C member 3 [Source:RGD Symbol;Acc:71101]	7.07	23.3	3.34	13.85	13.53	4.92	11.2367	10.7667
ENSRNOG00000002949	Pgs1	phosphatidylglycerophosphate synthase 1 [Source:RGD Symbol;Acc:1305052]	25.6	26.45	27.19	24.45	24.44	27.36	26.4133	25.4167
ENSRNOG00000002950	Lyl1	LYL1, basic helix-loop-helix family member [Source:RGD Symbol;Acc:1359244]	0.8	0.72	0.64	1.48	1.46	0.88	0.72	1.27333
ENSRNOG00000002951	Ccnb3	cyclin B3 [Source:RGD Symbol;Acc:1564367]	0	0	0	0	0	0.02	0	0.00666667
ENSRNOG00000002953	P2ry4	pyrimidinergic receptor P2Y4 [Source:RGD Symbol;Acc:61798]	0.05	0.16	0	0.2	0	0	0.07	0.0666667
ENSRNOG00000002956	Stim2	stromal interaction molecule 2 [Source:RGD Symbol;Acc:1304641]	11.16	10.93	9.62	10.83	13.01	12.56	10.57	12.1333
ENSRNOG00000002959	Shroom4	shroom family member 4 [Source:RGD Symbol;Acc:1563434]	0.72	0.65	0.86	0.84	0.59	0.86	0.743333	0.763333
ENSRNOG00000002960	Ndp	NDP, norrin cystine knot growth factor [Source:RGD Symbol;Acc:1563968]	14.73	14.43	14.5	15.89	14.87	18.2	14.5533	16.32
ENSRNOG00000002963	C1ql1	complement C1q like 1 [Source:RGD Symbol;Acc:1306039]	5.48	8.67	6.39	8.45	7.23	9.79	6.84667	8.49
ENSRNOG00000002964	Xcl1	X-C motif chemokine ligand 1 [Source:RGD Symbol;Acc:620452]	0	0.19	0.43	0	0	0.17	0.206667	0.0566667
ENSRNOG00000002968	Tnfsf4	TNF superfamily member 4 [Source:RGD Symbol;Acc:619816]	0.26	1.1	0.72	0.86	1	0.49	0.693333	0.783333
ENSRNOG00000002969	Itpkb	inositol-trisphosphate 3-kinase B [Source:RGD Symbol;Acc:2932]	6.38	5.74	6.23	6.88	6.57	6.96	6.11667	6.80333
ENSRNOG00000002970	Zswim7	zinc finger, SWIM-type containing 7 [Source:RGD Symbol;Acc:1310324]	3.31	3.17	4.11	2.84	2.66	4.03	3.53	3.17667
ENSRNOG00000002972	Spata46	spermatogenesis associated 46 [Source:RGD Symbol;Acc:1565283]	0.18	0.35	0.2	0.34	0.34	0.73	0.243333	0.47
ENSRNOG00000002974	Cdx4	caudal type homeo box 4 [Source:RGD Symbol;Acc:1561529]	0	0	0.06	0	0	0	0.02	0
ENSRNOG00000002975	AABR07037243.1	-	0	0	0	0	0	0	0	0
ENSRNOG00000002976	Maats1	MYCBP associated and testis expressed 1 [Source:NCBI gene;Acc:303920]	1.54	1.67	1.41	2.65	1.33	2.83	1.54	2.27
ENSRNOG00000002977	Ttc19	tetratricopeptide repeat domain 19 [Source:RGD Symbol;Acc:1582808]	22.68	22.77	26.61	25.16	25.82	21.13	24.02	24.0367
ENSRNOG00000002978	Faslg	Fas ligand [Source:RGD Symbol;Acc:3880]	0	0.14	0	0.21	0.14	0.19	0.0466667	0.18
ENSRNOG00000002979	Tbx19	T-box 19 [Source:RGD Symbol;Acc:1310145]	0.07	0.04	0.05	0.08	0.06	0.21	0.0533333	0.116667
ENSRNOG00000002980	Tsr1	TSR1, ribosome maturation factor [Source:RGD Symbol;Acc:2322150]	22.39	21.35	25.63	26.58	26	25.65	23.1233	26.0767
ENSRNOG00000002983	Nf1x	nuclear factor 1 X [Source:RGD Symbol;Acc:69080]	16.08	13.55	13.8	16.45	15.1	18.42	14.4767	16.6567
ENSRNOG00000002984	Bmp15	bone morphogenetic protein 15 [Source:RGD Symbol;Acc:70990]	0.39	0.33	0.2	0.38	0.41	0.29	0.306667	0.36
ENSRNOG00000002986	Efhc2	EF-hand domain containing 2 [Source:RGD Symbol;Acc:1563388]	0.19	0.22	0.17	0.29	0.35	0.25	0.193333	0.296667
ENSRNOG00000002989	Nmt1	N-myristoyltransferase 1 [Source:RGD Symbol;Acc:628642]	25.47	26.21	33.01	36.13	32.27	35.71	28.23	34.7033
ENSRNOG00000002991	Srr	serine racemase [Source:RGD Symbol;Acc:735094]	10.07	9.77	14.33	12.82	13.75	13.72	11.39	13.43
ENSRNOG00000002997	Slc9a3r2	SLC9A3 regulator 2 [Source:RGD Symbol;Acc:620380]	12.92	14	13.66	16.4	14.28	18.48	13.5267	16.3867
ENSRNOG00000002999	Timmdc1	translocase of inner mitochondrial membrane domain containing 1 [Source:RGD Symbol;Acc:1359380]	26.94	28.74	31.93	28.98	30.4	29.9	29.2033	29.76
ENSRNOG00000003003	Tbc1d19	TBC1 domain family, member 19 [Source:RGD Symbol;Acc:1304958]	7.2	6.43	8.77	8.25	8.29	6.52	7.46667	7.68667
ENSRNOG00000003005	Rasgef1c	RasGEF domain family, member 1C [Source:RGD Symbol;Acc:1311549]	10.61	10.18	12.97	11.29	10.7	10.47	11.2533	10.82
ENSRNOG00000003008	AABR07039338.1	-	0	0	0	0	0	0	0	0
ENSRNOG00000003009	AABR07039336.1	-	0	0	0	0	0	0	0	0
ENSRNOG00000003011	Gadd45gip1	GADD45G interacting protein 1 [Source:RGD Symbol;Acc:1309249]	39.96	45.1	45.69	48.33	47.75	47.93	43.5833	48.0033
ENSRNOG00000003013	Rpgr	retinitis pigmentosa GTPase regulator [Source:RGD Symbol;Acc:1560136]	1.6	1.81	2.32	1.96	2.07	1.64	1.91	1.89
ENSRNOG00000003014	Poglut1	protein O-glucosyltransferase 1 [Source:RGD Symbol;Acc:1306248]	8.57	7.53	9.07	8.57	7.63	8.49	8.39	8.23
ENSRNOG00000003018	Olfml2b	olfactomedin-like 2B [Source:RGD Symbol;Acc:1309257]	0.9	0.54	0.85	1.16	0.91	0.99	0.763333	1.02
ENSRNOG00000003019	Ubn1	ubinuclein 1 [Source:RGD Symbol;Acc:1311582]	5.16	4.16	4.9	5.47	4.57	5.06	4.74	5.03333
ENSRNOG00000003020	Slc25a47	solute carrier family 25, member 47 [Source:RGD Symbol;Acc:1303247]	0.03	0.08	0.03	0.03	0.13	0.05	0.0466667	0.07
ENSRNOG00000003025	AABR07039336.2	-	29.05	29.37	30.51	32.59	33.95	26.9	29.6433	31.1467
ENSRNOG00000003026	Rad23a	RAD23 homolog A, nucleotide excision repair protein [Source:RGD Symbol;Acc:1309899]	23.25	13.53	20.66	21.97	21.3	23.82	19.1467	22.3633
ENSRNOG00000003027	AABR07039229.1	-	0	0	0	0	0	0	0	0
ENSRNOG00000003028	Dnah17	dynein, axonemal, heavy chain 17 [Source:RGD Symbol;Acc:1563805]	0.04	0.06	0.04	0.08	0.04	0.08	0.0466667	0.0666667
ENSRNOG00000003029	Calr	calreticulin [Source:RGD Symbol;Acc:620288]	131.95	143.22	133.5	160.35	151.2	174.36	136.223	161.97
ENSRNOG00000003030	Awat2	acyl-CoA wax alcohol acyltransferase 2 [Source:RGD Symbol;Acc:1565111]	0	0	0	0	0	0	0	0
ENSRNOG00000003031	Atp2b4	ATPase plasma membrane Ca2+ transporting 4 [Source:RGD Symbol;Acc:621305]	19.92	19.95	19.91	32.9	28.82	26.28	19.9267	29.3333
ENSRNOG00000003033	Plcd3	phospholipase C, delta 3 [Source:RGD Symbol;Acc:1310903]	4.29	3.15	3.76	5.37	3.81	4.78	3.73333	4.65333
ENSRNOG00000003035	AABR07039146.1	-	0	0	0	0	0	0	0	0
ENSRNOG00000003038	Sft2d2	SFT2 domain containing 2 [Source:RGD Symbol;Acc:1310623]	1.76	1.63	1.25	2.26	1.21	2.45	1.54667	1.97333
ENSRNOG00000003039	Wnt3a	Wnt family member 3A [Source:RGD Symbol;Acc:1308057]	0	0	0	0	0	0	0	0
ENSRNOG00000003041	Smg6	SMG6 nonsense mediated mRNA decay factor [Source:RGD Symbol;Acc:1595918]	3.62	4.04	3.57	5.09	5.11	5.96	3.74333	5.38667
ENSRNOG00000003042	Eef1aknmt	eEF1A lysine and N-terminal methyltransferase [Source:RGD Symbol;Acc:1311526]	4.48	5.73	5.31	6.56	6.17	7.56	5.17333	6.76333
ENSRNOG00000003048	Tiprl	TOR signaling pathway regulator [Source:RGD Symbol;Acc:1310442]	29.22	28.36	33.55	31.76	35.37	30.54	30.3767	32.5567
ENSRNOG00000003049	Hsd17b10	hydroxysteroid (17-beta) dehydrogenase 10 [Source:RGD Symbol;Acc:69231]	52.87	58.96	63.06	68.23	62.72	64.99	58.2967	65.3133
ENSRNOG00000003050	Tbc1d9b	TBC1 domain family member 9B [Source:RGD Symbol;Acc:1310147]	17.61	14.72	18.33	20.2	17.8	22.62	16.8867	20.2067
ENSRNOG00000003052	Cox18	cytochrome c oxidase assembly factor COX18 [Source:RGD Symbol;Acc:1559547]	5.46	3.45	5.64	5.58	5.7	4.63	4.85	5.30333
ENSRNOG00000003054	AABR07037009.1	peripheral plasma membrane protein CASK-like [Source:NCBI gene;Acc:100910506]	2	2.26	2.39	1.91	2.63	1.07	2.21667	1.87
ENSRNOG00000003059	Optc	opticin [Source:RGD Symbol;Acc:1304916]	0.23	0.37	0.15	0.67	0.44	0.63	0.25	0.58
ENSRNOG00000003062	AABR07039218.1	-	16.63	16.9	19.37	19.56	21.09	18.16	17.6333	19.6033
ENSRNOG00000003063	Phka1	phosphorylase kinase regulatory subunit alpha 1 [Source:RGD Symbol;Acc:621522]	4.09	3.81	4.26	4.38	3.52	5.66	4.05333	4.52
ENSRNOG00000003064	Bst1	bone marrow stromal cell antigen 1 [Source:RGD Symbol;Acc:620344]	0.28	0.2	0.55	0.2	0.2	0.25	0.343333	0.216667
ENSRNOG00000003065	Glyr1	glyoxylate reductase 1 homolog [Source:RGD Symbol;Acc:1309459]	39.06	41.76	49.4	50.94	51.15	49.01	43.4067	50.3667
ENSRNOG00000003066	Wnt9a	Wnt family member 9A [Source:RGD Symbol;Acc:1305018]	7.33	7.58	8.66	7.58	7.9	7.72	7.85667	7.73333
ENSRNOG00000003067	Npffr2	neuropeptide FF receptor 2 [Source:RGD Symbol;Acc:620168]	0	0	0	0	0	0	0	0
ENSRNOG00000003068	Mrnip	MRN complex interacting protein [Source:RGD Symbol;Acc:1564036]	3.52	3.49	4.13	3.62	5.43	3.8	3.71333	4.28333
ENSRNOG00000003069	Cd38	CD38 molecule [Source:RGD Symbol;Acc:2303]	4.97	4.11	4.17	5.08	4.6	4.89	4.41667	4.85667
ENSRNOG00000003070	Pigl	phosphatidylinositol glycan anchor biosynthesis, class L [Source:RGD Symbol;Acc:620437]	2.01	1.78	2.03	2.8	1.98	2.1	1.94	2.29333
ENSRNOG00000003071	Vamp4	vesicle-associated membrane protein 4 [Source:RGD Symbol;Acc:1309753]	43.27	34.29	45.17	40.91	52.85	37.71	40.91	43.8233
ENSRNOG00000003073	Gpr161	G protein-coupled receptor 161 [Source:RGD Symbol;Acc:1563245]	0.46	0.34	0.3	0.66	0.62	0.74	0.366667	0.673333
ENSRNOG00000003075	Tmem39a	transmembrane protein 39a [Source:RGD Symbol;Acc:1306421]	2.12	2.08	2.4	2.35	2.23	1.91	2.2	2.16333
ENSRNOG00000003076	Rbms2	RNA binding motif, single stranded interacting protein 2 [Source:RGD Symbol;Acc:1304813]	11.38	10.78	12.2	12.16	10.46	14.01	11.4533	12.21
ENSRNOG00000003078	Dcaf6	DDB1 and CUL4 associated factor 6 [Source:RGD Symbol;Acc:1561961]	20.24	19.5	24.28	22.63	23.3	21.63	21.34	22.52
ENSRNOG00000003080	AABR07021945.1	-	0	0	0	0	0	0	0	0
ENSRNOG00000003081	Ribc1	RIB43A domain with coiled-coils 1 [Source:RGD Symbol;Acc:1359621]	1.83	1.51	1.26	2.05	1.23	2.01	1.53333	1.76333
ENSRNOG00000003084	Parp1	poly (ADP-ribose) polymerase 1 [Source:RGD Symbol;Acc:2053]	6.96	7.61	9.06	9.81	9.9	9.76	7.87667	9.82333
ENSRNOG00000003085	Mycs	myc-like oncogene, s-myc protein [Source:RGD Symbol;Acc:3133]	0	0.05	0	0	0	0.04	0.0166667	0.0133333
ENSRNOG00000003086	Cenpv	centromere protein V [Source:RGD Symbol;Acc:1565681]	13.17	14.68	13.11	14.07	16.04	17.4	13.6533	15.8367
ENSRNOG00000003088	Arhgap31	Rho GTPase activating protein 31 [Source:RGD Symbol;Acc:1306093]	1.45	1.17	1.31	1.59	1.39	2.01	1.31	1.66333
ENSRNOG00000003094	Cmahp	cytidine monophospho-N-acetylneuraminic acid hydroxylase, pseudogene [Source:RGD Symbol;Acc:1311930]	0	0	0	0	0.02	0	0	0.00666667
ENSRNOG00000003095	Fgfbp1	fibroblast growth factor binding protein 1 [Source:RGD Symbol;Acc:621211]	0.06	0	0.2	0.06	0	0	0.0866667	0.02
ENSRNOG00000003098	Prom1	prominin 1 [Source:RGD Symbol;Acc:69367]	7.59	6.72	8.18	7.52	6.85	7.9	7.49667	7.42333
ENSRNOG00000003099	Ubqln2	ubiquilin 2 [Source:RGD Symbol;Acc:1563566]	14.73	15.31	14.4	21.55	20.73	19.25	14.8133	20.51
ENSRNOG00000003100	Dusp12	dual specificity phosphatase 12 [Source:RGD Symbol;Acc:68375]	5.36	4.28	5.42	5.61	6.45	5.54	5.02	5.86667
ENSRNOG00000003104	Trpv2	transient receptor potential cation channel, subfamily V, member 2 [Source:RGD Symbol;Acc:3965]	2.24	2.66	2.73	4.19	3.69	2.99	2.54333	3.62333
ENSRNOG00000003105	Kif19	kinesin family member 19 [Source:RGD Symbol;Acc:1559936]	0.63	0.65	0.66	0.49	0.47	1.13	0.646667	0.696667
ENSRNOG00000003108	Acbd4	acyl-CoA binding domain containing 4 [Source:RGD Symbol;Acc:1308404]	23.06	24.5	28.34	28.45	29.46	28	25.3	28.6367
ENSRNOG00000003109	Btbd17	BTB domain containing 17 [Source:RGD Symbol;Acc:1563331]	9.25	8.31	8.71	7.49	8.57	12.46	8.75667	9.50667
ENSRNOG00000003110	Mageb5	MAGE family member B5 [Source:RGD Symbol;Acc:1563078]	0	0	0	0	0	0	0	0
ENSRNOG00000003114	B4galt4	beta-1,4-galactosyltransferase 4 [Source:RGD Symbol;Acc:1307880]	3.6	4.96	4.69	3.92	4.8	4.36	4.41667	4.36
ENSRNOG00000003115	AABR07038761.1	-	0	0	0	0	0	0	0	0
ENSRNOG00000003116	Dph1	diphthamide biosynthesis 1 [Source:RGD Symbol;Acc:1562694]	11.5	9.99	10.59	13.03	12.58	12.12	10.6933	12.5767
ENSRNOG00000003117	Psmd12	proteasome 26S subunit, non-ATPase 12 [Source:RGD Symbol;Acc:1359305]	51.6	52.49	56.26	60.82	62.57	57.11	53.45	60.1667
ENSRNOG00000003119	Gc	GC, vitamin D binding protein [Source:RGD Symbol;Acc:2667]	0.2	0.44	0.47	0.18	0.18	1.04	0.37	0.466667
ENSRNOG00000003120	Prelp	proline and arginine rich end leucine rich repeat protein [Source:RGD Symbol;Acc:620226]	7.67	9.02	4.79	8.48	7.16	9.45	7.16	8.36333
ENSRNOG00000003121	Rtn4rl1	reticulon 4 receptor-like 1 [Source:RGD Symbol;Acc:727812]	13.66	15.41	15.18	16.94	16.63	19.14	14.75	17.57
ENSRNOG00000003122	Hdac8	histone deacetylase 8 [Source:RGD Symbol;Acc:1562895]	4.21	5.86	5.18	4.89	5.35	4.84	5.08333	5.02667
ENSRNOG00000003123	Rpa1	replication protein A1 [Source:RGD Symbol;Acc:1307376]	14.79	15.19	16.86	17.43	16.76	18.58	15.6133	17.59
ENSRNOG00000003125	Rogdi	rogdi atypical leucine zipper [Source:RGD Symbol;Acc:1560021]	42.23	39.66	45.28	59.12	57.99	59.43	42.39	58.8467
ENSRNOG00000003127	Spryd4	SPRY domain containing 4 [Source:RGD Symbol;Acc:1306649]	7.09	8.59	8.12	7.73	9.23	7.37	7.93333	8.11
ENSRNOG00000003129	Zfp496	zinc finger protein 496 [Source:RGD Symbol;Acc:1304611]	2.16	2.13	2.33	3.03	2.32	3.02	2.20667	2.79
ENSRNOG00000003131	Traf7	TNF receptor associated factor 7 [Source:RGD Symbol;Acc:1559653]	12.86	12.04	12.86	12.2	12.29	14.13	12.5867	12.8733
ENSRNOG00000003132	Mip	major intrinsic protein of lens fiber [Source:RGD Symbol;Acc:3090]	0.06	0.26	0.08	0.29	0.42	0.17	0.133333	0.293333
ENSRNOG00000003134	Slc4a4	solute carrier family 4 member 4 [Source:RGD Symbol;Acc:68936]	11.04	10.44	11.71	12.2	10.72	13.34	11.0633	12.0867
ENSRNOG00000003135	Fcrlb	Fc receptor-like B [Source:RGD Symbol;Acc:1563018]	0.1	0.05	0	0.05	0	0.09	0.05	0.0466667
ENSRNOG00000003136	Fcrla	Fc receptor-like A [Source:RGD Symbol;Acc:1306176]	0.16	0.3	0.34	0.34	0.2	0.28	0.266667	0.273333
ENSRNOG00000003137	Sept12	septin 12 [Source:RGD Symbol;Acc:1565511]	0	0	0	0	0	0	0	0
ENSRNOG00000003139	Smc1a	structural maintenance of chromosomes 1A [Source:RGD Symbol;Acc:61991]	8.12	7.98	9.16	12.05	11.01	11.39	8.42	11.4833
ENSRNOG00000003143	RGD1310166	similar to Chromodomain-helicase-DNA-binding protein 1 (CHD-1) [Source:RGD Symbol;Acc:1310166]	0.61	1.59	2.65	1.03	2.1	2.79	1.61667	1.97333
ENSRNOG00000003144	Gprc5c	G protein-coupled receptor, class C, group 5, member C [Source:RGD Symbol;Acc:1311408]	0.28	0.46	0.59	0.43	0.63	0.9	0.443333	0.653333
ENSRNOG00000003147	Sqstm1	sequestosome 1 [Source:RGD Symbol;Acc:69287]	129.94	134.71	148.02	195.68	187.05	193.11	137.557	191.947
ENSRNOG00000003148	Timp2	TIMP metallopeptidase inhibitor 2 [Source:RGD Symbol;Acc:61312]	43.57	44.63	51.91	61.69	58.02	60.38	46.7033	60.03
ENSRNOG00000003149	Farsa	phenylalanyl-tRNA synthetase subunit alpha [Source:RGD Symbol;Acc:1310314]	6.48	7.1	7.77	10.18	9.5	9.89	7.11667	9.85667
ENSRNOG00000003150	Mpc2	mitochondrial pyruvate carrier 2 [Source:RGD Symbol;Acc:1563422]	100.46	99.68	119.23	119.92	148.41	106.15	106.457	124.827
ENSRNOG00000003151	Bfar	bifunctional apoptosis regulator [Source:RGD Symbol;Acc:1304791]	13.53	13.49	14.61	14.1	12.92	12.39	13.8767	13.1367
ENSRNOG00000003158	AABR07037343.1	-	0	0	0	0	0	0	0	0
ENSRNOG00000003160	RragB	Ras-related GTP binding B [Source:RGD Symbol;Acc:619805]	16.26	15.3	18.93	19.82	17.08	13.12	16.83	16.6733
ENSRNOG00000003163	Sdhc	succinate dehydrogenase complex subunit C [Source:RGD Symbol;Acc:1359454]	147.3	163.72	161.01	168.52	176.02	169.61	157.343	171.383
ENSRNOG00000003164	Pla2g10	phospholipase A2, group X [Source:RGD Symbol;Acc:61935]	0	0	0	0	0	0	0	0
ENSRNOG00000003170	Nlrp3	NLR family, pyrin domain containing 3 [Source:RGD Symbol;Acc:1308314]	0.59	0.53	0.66	0.62	0.52	0.69	0.593333	0.61
ENSRNOG00000003171	Mpz	myelin protein zero [Source:RGD Symbol;Acc:3109]	0.16	0.03	0.03	0.29	0.32	0.17	0.0733333	0.26
ENSRNOG00000003172	Serpinf1	serpin family F member 1 [Source:RGD Symbol;Acc:631369]	2.3	3.06	3.33	4	2.9	3.28	2.89667	3.39333
ENSRNOG00000003174	Tapt1	transmembrane anterior posterior transformation 1 [Source:RGD Symbol;Acc:1309656]	12.65	12.19	14.45	14.64	14.13	12.71	13.0967	13.8267
ENSRNOG00000003176	Mixl1	Mix paired-like homeobox 1 [Source:RGD Symbol;Acc:1310011]	0	0	0	0	0	0	0	0
ENSRNOG00000003177	Mat2b	methionine adenosyltransferase 2B [Source:RGD Symbol;Acc:1593534]	119.37	130.49	151.64	135.03	144.05	118.82	133.833	132.633
ENSRNOG00000003178	Mageh1	MAGE family member H1 [Source:RGD Symbol;Acc:1359316]	24.84	25.57	23.97	27.05	27.5	23.8	24.7933	26.1167
ENSRNOG00000003183	Fmod	fibromodulin [Source:RGD Symbol;Acc:619769]	0.99	1.58	1.4	1.7	1.42	1.37	1.32333	1.49667
ENSRNOG00000003185	Acbd3	acyl-CoA binding domain containing 3 [Source:RGD Symbol;Acc:727851]	7.74	7.78	8.15	9	9.7	8.73	7.89	9.14333
ENSRNOG00000003186	Anks3	ankyrin repeat and sterile alpha motif domain containing 3 [Source:RGD Symbol;Acc:1305833]	13.65	12.78	13.37	14.71	13.61	13.53	13.2667	13.95
ENSRNOG00000003187	Armcx5	armadillo repeat containing, X-linked 5 [Source:RGD Symbol;Acc:7586448]	9.33	9.65	10.06	10.57	11.47	9.1	9.68	10.38
ENSRNOG00000003189	Cited1	Cbp/p300-interacting transactivator with Glu/Asp-rich carboxy-terminal domain 1 [Source:RGD Symbol;Acc:620781]	2.85	3.52	3.57	3.32	3.91	4.19	3.31333	3.80667
ENSRNOG00000003191	Bhlhb9	basic helix-loop-helix family member B9 [Source:RGD Symbol;Acc:1303224]	10.59	9.42	10.26	10.62	10.79	10.12	10.09	10.51
ENSRNOG00000003194	AABR07040622.1	-	11.44	10.49	11.95	12.58	13.21	11.87	11.2933	12.5533
ENSRNOG00000003195	Caskin1	CASK interacting protein 1 [Source:RGD Symbol;Acc:620191]	12.12	10.6	11.6	14	12.18	15.09	11.44	13.7567
ENSRNOG00000003198	RGD1305733	similar to RIKEN cDNA 2900011O08 [Source:RGD Symbol;Acc:1305733]	176.16	174.33	215.71	205.24	214.18	193.17	188.733	204.197
ENSRNOG00000003201	Rps4x	ribosomal protein S4, X-linked [Source:RGD Symbol;Acc:2324318]	477.32	527.06	515.51	580.6	579.1	561.33	506.63	573.677
ENSRNOG00000003203	Hexim1	HEXIM P-TEFb complex subunit 1 [Source:RGD Symbol;Acc:1559851]	14.26	15.33	15.55	19.33	17.01	18.26	15.0467	18.2
ENSRNOG00000003205	Ldb2	LIM domain binding 2 [Source:RGD Symbol;Acc:1307921]	14.65	11.4	13.67	18.15	17.52	15.29	13.24	16.9867
ENSRNOG00000003206	Actr3	ARP3 actin related protein 3 homolog [Source:RGD Symbol;Acc:71024]	87.06	81.89	92.83	97.48	101.53	91.93	87.26	96.98
ENSRNOG00000003207	Fmnl1	formin-like 1 [Source:RGD Symbol;Acc:1311042]	19.26	17.58	21.61	23.13	20.13	26.77	19.4833	23.3433
ENSRNOG00000003208	Ercc6l	ERCC excision repair 6 like, spindle assembly checkpoint helicase [Source:RGD Symbol;Acc:1565734]	0.1	0.04	0.03	0.04	0.08	0.11	0.0566667	0.0766667
ENSRNOG00000003209	Pcp4l1	Purkinje cell protein 4-like 1 [Source:RGD Symbol;Acc:1593809]	10.93	13.75	14.75	14.6	13.78	14.28	13.1433	14.22
ENSRNOG00000003210	Olr1463	olfactory receptor 1463 [Source:RGD Symbol;Acc:1333969]	0	0	0	0	0	0.06	0	0.02
ENSRNOG00000003211	Srp9	signal recognition particle 9 [Source:RGD Symbol;Acc:1597343]	51.9	49.04	55.96	55.05	55.15	47.07	52.3	52.4233
ENSRNOG00000003213	Helz	helicase with zinc finger [Source:RGD Symbol;Acc:1307049]	1.5	1.21	1.47	1.86	1.3	1.79	1.39333	1.65
ENSRNOG00000003214	AABR07029742.1	-	3.45	2.5	3.32	3.16	3.58	3.16	3.09	3.3
ENSRNOG00000003215	Zfp287	zinc finger protein 287 [Source:RGD Symbol;Acc:1308617]	3.94	3.6	2.63	3.56	3.9	3.68	3.39	3.71333
ENSRNOG00000003217	Lgals3bp	galectin 3 binding protein [Source:RGD Symbol;Acc:620837]	1.91	1.89	1.34	3.24	1.77	3.27	1.71333	2.76
ENSRNOG00000003218	Zfp286a	zinc finger protein 286A [Source:RGD Symbol;Acc:1561950]	3.21	2.91	3.97	4.46	3.73	3.68	3.36333	3.95667
ENSRNOG00000003219	Trim16	tripartite motif-containing 16 [Source:RGD Symbol;Acc:1309749]	0.61	0.61	0.9	0.64	0.63	0.76	0.706667	0.676667
ENSRNOG00000003220	H3f3b	H3 histone family member 3B [Source:RGD Symbol;Acc:621095]	307.32	329.97	315.26	379.79	375.59	320.59	317.517	358.657
ENSRNOG00000003221	Myoc	myocilin [Source:RGD Symbol;Acc:620430]	0	0.05	0.09	0.13	0	0.1	0.0466667	0.0766667
ENSRNOG00000003223	Degs1	delta(4)-desaturase, sphingolipid 1 [Source:RGD Symbol;Acc:70917]	19.67	22.77	21.55	29.08	28.93	26.23	21.33	28.08
ENSRNOG00000003224	Nudt16l1	nudix hydrolase 16 like 1 [Source:RGD Symbol;Acc:1561451]	12.77	16.48	15.21	22.52	21.21	17.37	14.82	20.3667
ENSRNOG00000003226	Mprip	myosin phosphatase Rho interacting protein [Source:RGD Symbol;Acc:619947]	34.95	31.08	36.36	36.73	31.77	41.15	34.13	36.55
ENSRNOG00000003227	AABR07037073.1	-	0	0	0	0	0	0	0	0
ENSRNOG00000003228	Mid1ip1	MID1 interacting protein 1 [Source:RGD Symbol;Acc:1303258]	31.38	29.75	29.19	33.98	31	37.92	30.1067	34.3
ENSRNOG00000003229	Tspan7	tetraspanin 7 [Source:RGD Symbol;Acc:1589725]	484.95	481.18	498.4	563.45	539.21	591.37	488.177	564.677
ENSRNOG00000003232	Slc9a3r1	SLC9A3 regulator 1 [Source:RGD Symbol;Acc:708538]	23.54	24.08	20.92	26.57	21.28	32.13	22.8467	26.66
ENSRNOG00000003233	Serpinf2	serpin family F member 2 [Source:RGD Symbol;Acc:1306692]	0.19	0.02	0.03	0.07	0.06	0.1	0.08	0.0766667
ENSRNOG00000003234	Mgrn1	mahogunin ring finger 1 [Source:RGD Symbol;Acc:1311862]	51.31	39.74	51.38	54.9	46.31	60.9	47.4767	54.0367
ENSRNOG00000003235	Mgat4b	alpha-1,3-mannosyl-glycoprotein 4-beta-N-acetylglucosaminyltransferase B [Source:RGD Symbol;Acc:1562836]	12.55	11.28	13.75	14.41	12.76	15.9	12.5267	14.3567
ENSRNOG00000003237	Tp53bp2	tumor protein p53 binding protein, 2 [Source:RGD Symbol;Acc:1305461]	10.62	9.23	11.32	13.02	10.2	13.02	10.39	12.08
ENSRNOG00000003239	Cant1	calcium activated nucleotidase 1 [Source:RGD Symbol;Acc:628743]	8.55	9.05	8.8	9.66	10.24	9.13	8.8	9.67667
ENSRNOG00000003241	Gabrg2	gamma-aminobutyric acid type A receptor gamma 2 subunit [Source:RGD Symbol;Acc:61966]	35.07	36.69	44.25	42.76	43.33	39.04	38.67	41.71
ENSRNOG00000003242	Gulp1	GULP PTB domain containing engulfment adaptor 1 [Source:RGD Symbol;Acc:1306380]	4.31	4.24	4.58	4.02	4.49	3.15	4.37667	3.88667
ENSRNOG00000003243	Wdr81	WD repeat domain 81 [Source:RGD Symbol;Acc:1311334]	1.15	1.28	1.24	1.85	1.38	1.58	1.22333	1.60333
ENSRNOG00000003244	Ltc4s	leukotriene C4 synthase [Source:RGD Symbol;Acc:620677]	8.96	7.32	6.94	7.95	4.17	7.5	7.74	6.54
ENSRNOG00000003245	Cacng1	calcium voltage-gated channel auxiliary subunit gamma 1 [Source:RGD Symbol;Acc:2249]	0	0	0	0	0	0	0	0
ENSRNOG00000003247	Sde2	SDE2 telomere maintenance homolog [Source:RGD Symbol;Acc:1305572]	4.58	4.05	4.7	5.02	5.64	6.08	4.44333	5.58
ENSRNOG00000003248	Mpzl1	myelin protein zero-like 1 [Source:RGD Symbol;Acc:1359140]	16.63	15.92	17.97	20.48	17.07	19.73	16.84	19.0933
ENSRNOG00000003251	B3galt2	Beta-1,3-galactosyltransferase 2 [Source:RGD Symbol;Acc:1586615]	13.36	13.94	16.35	17.32	18.5	12.68	14.55	16.1667
ENSRNOG00000003253	Qdpr	quinoid dihydropteridine reductase [Source:RGD Symbol;Acc:619915]	145.2	148.16	174.23	179.25	144.8	164.1	155.863	162.717
ENSRNOG00000003254	Il23a	interleukin 23 subunit alpha [Source:RGD Symbol;Acc:620873]	0.39	0.86	0.73	0.48	0.36	0.72	0.66	0.52
ENSRNOG00000003256	Ccng1	cyclin G1 [Source:RGD Symbol;Acc:2295]	110	110.53	132.04	109	113.96	101.61	117.523	108.19
ENSRNOG00000003258	Cdc73	cell division cycle 73 [Source:RGD Symbol;Acc:1311766]	3.44	3.2	4.33	4.9	4.56	4.48	3.65667	4.64667
ENSRNOG00000003259	C1qtnf1	C1q and TNF related 1 [Source:RGD Symbol;Acc:1359204]	1.61	1.84	1.72	2.63	2.18	2.2	1.72333	2.33667
ENSRNOG00000003260	Nr1i3	nuclear receptor subfamily 1, group I, member 3 [Source:RGD Symbol;Acc:621400]	3.98	3.73	3.73	3.48	3.57	4.71	3.81333	3.92
ENSRNOG00000003261	Usp9x	ubiquitin specific peptidase 9, X-linked [Source:RGD Symbol;Acc:1560056]	16.17	15.35	17.28	17.33	17.32	17.18	16.2667	17.2767
ENSRNOG00000003262	Cacng4	calcium voltage-gated channel auxiliary subunit gamma 4 [Source:RGD Symbol;Acc:628804]	11.02	10.14	10.92	11.64	8.92	13.5	10.6933	11.3533
ENSRNOG00000003263	Lefty1	left right determination factor 1 [Source:RGD Symbol;Acc:1561867]	0	0	0	0	0.14	0.03	0	0.0566667
ENSRNOG00000003264	Nat9	N-acetyltransferase 9 [Source:RGD Symbol;Acc:1307096]	10.81	10.44	10.15	11.22	10.83	12.76	10.4667	11.6033
ENSRNOG00000003266	LOC100361655	rCG33642-like [Source:RGD Symbol;Acc:2319718]	0.76	0.72	1.24	1.19	2.07	1.22	0.906667	1.49333
ENSRNOG00000003267	Pycr2	pyrroline-5-carboxylate reductase 2 [Source:RGD Symbol;Acc:1310074]	8.63	9.56	9.88	11.3	12.35	10.92	9.35667	11.5233
ENSRNOG00000003268	Maml1	mastermind-like transcriptional coactivator 1 [Source:RGD Symbol;Acc:1308631]	1.02	0.85	0.85	1.27	1.05	1.05	0.906667	1.12333
ENSRNOG00000003269	Atp6v0e1	ATPase H+ transporting V0 subunit e1 [Source:RGD Symbol;Acc:621393]	35.31	41.64	40.5	44.35	40.32	40.72	39.15	41.7967
ENSRNOG00000003273	Spata20	spermatogenesis associated 20 [Source:RGD Symbol;Acc:735087]	0.15	0.12	0.07	0.18	0.18	0.32	0.113333	0.226667
ENSRNOG00000003275	Spata32	spermatogenesis associated 32 [Source:RGD Symbol;Acc:1359156]	0.17	0	0	0	0.15	0.34	0.0566667	0.163333
ENSRNOG00000003276	Myo1d	myosin ID [Source:RGD Symbol;Acc:621321]	1.29	1.46	1.67	2.52	2.16	2.36	1.47333	2.34667
ENSRNOG00000003278	Map3k14	mitogen-activated protein kinase kinase kinase 14 [Source:RGD Symbol;Acc:1310487]	2.44	1.72	2.01	2.07	1.88	1.83	2.05667	1.92667
ENSRNOG00000003279	Syce2	synaptonemal complex central element protein 2 [Source:RGD Symbol;Acc:1311867]	0.1	0.49	0.11	0.29	0.09	0.27	0.233333	0.216667
ENSRNOG00000003280	Grin2c	glutamate ionotropic receptor NMDA type subunit 2C [Source:RGD Symbol;Acc:2739]	9.72	8.76	8.7	9.25	8.32	11.18	9.06	9.58333
ENSRNOG00000003281	Mcm9	minichromosome maintenance 9 homologous recombination repair factor [Source:RGD Symbol;Acc:1560557]	1.89	1.4	1.91	1.76	1.37	1.72	1.73333	1.61667
ENSRNOG00000003283	Rcsd1	RCSD domain containing 1 [Source:RGD Symbol;Acc:1304715]	1.36	1.23	1.62	1.96	2	1.73	1.40333	1.89667
ENSRNOG00000003284	Epn3	epsin 3 [Source:RGD Symbol;Acc:1306416]	0.55	0.34	0.67	0.69	0.45	0.54	0.52	0.56
ENSRNOG00000003285	Mpv17l	MPV17 mitochondrial inner membrane protein like [Source:RGD Symbol;Acc:2324483]	20.05	21.13	22.36	22.75	23.15	22.93	21.18	22.9433
ENSRNOG00000003287	Fbxw10	F-box and WD-40 domain protein 10 [Source:MGI Symbol;Acc:MGI:3052463]	0.29	0.29	0.26	0.36	0.33	0.16	0.28	0.283333
ENSRNOG00000003288	Cacng5	calcium voltage-gated channel auxiliary subunit gamma 5 [Source:RGD Symbol;Acc:628805]	1.06	1.08	1.52	1.97	1.73	1.31	1.22	1.67
ENSRNOG00000003289	Lap3	leucine aminopeptidase 3 [Source:RGD Symbol;Acc:1307985]	30.41	29.76	27.8	32.33	29.75	32.84	29.3233	31.64
ENSRNOG00000003291	Creg1	cellular repressor of E1A-stimulated genes 1 [Source:RGD Symbol;Acc:1306804]	9.67	10.2	10.21	11.19	11.13	12.05	10.0267	11.4567
ENSRNOG00000003294	Cdrt4	CMT1A duplicated region transcript 4 [Source:RGD Symbol;Acc:2323961]	0	0	0	0	0	0	0	0
ENSRNOG00000003296	Dck	deoxycytidine kinase [Source:RGD Symbol;Acc:620667]	17.58	13.91	18.64	16.94	18.68	21.8	16.71	19.14
ENSRNOG00000003298	Cd247	Cd247 molecule [Source:RGD Symbol;Acc:2305]	0	0.2	0.12	0.13	0.16	0.12	0.106667	0.136667
ENSRNOG00000003300	Btg2	BTG anti-proliferation factor 2 [Source:RGD Symbol;Acc:2225]	21.73	18.24	20.29	11.03	8.54	14.14	20.0867	11.2367
ENSRNOG00000003302	Flcn	folliculin [Source:RGD Symbol;Acc:735088]	7.72	8.36	9.59	10.04	10.65	11.44	8.55667	10.71
ENSRNOG00000003304	Chad	chondroadherin [Source:RGD Symbol;Acc:2336]	0.02	0.11	0.03	0.17	0.04	0.08	0.0533333	0.0966667
ENSRNOG00000003305	Cxcr3	C-X-C motif chemokine receptor 3 [Source:RGD Symbol;Acc:621528]	0.11	0.14	0.12	0.03	0.03	0.03	0.123333	0.03
ENSRNOG00000003307	Gcdh	glutaryl-CoA dehydrogenase [Source:RGD Symbol;Acc:1308829]	19.45	21.08	21.27	22.97	23.07	24.31	20.6	23.45
ENSRNOG00000003310	Tmem63a	transmembrane protein 63a [Source:RGD Symbol;Acc:1306829]	1.03	1.59	1.45	1.75	1.32	2.23	1.35667	1.76667
ENSRNOG00000003313	Glra2	glycine receptor, alpha 2 [Source:RGD Symbol;Acc:2705]	2.54	2.28	2.68	2.91	3.17	2.19	2.5	2.75667
ENSRNOG00000003326	Rrn3	RRN3 homolog, RNA polymerase I transcription factor [Source:RGD Symbol;Acc:1305001]	8.86	9.16	11.86	12.32	11.97	10.52	9.96	11.6033
ENSRNOG00000003328	Cdip1	cell death-inducing p53 target 1 [Source:RGD Symbol;Acc:1310686]	34.9	41.67	40.68	56.23	46.33	55.48	39.0833	52.68
ENSRNOG00000003329	Ppm1d	protein phosphatase, Mg2+/Mn2+ dependent, 1D [Source:RGD Symbol;Acc:1305460]	8.78	9.56	9.3	12.32	12.9	11.97	9.21333	12.3967
ENSRNOG00000003330	Acsf2	acyl-CoA synthetase family member 2 [Source:RGD Symbol;Acc:1562656]	13.36	13.03	13.23	17.61	13.46	18.16	13.2067	16.41
ENSRNOG00000003332	Nt5m	5',3'-nucleotidase, mitochondrial [Source:RGD Symbol;Acc:1309622]	9.09	9.48	10.02	9.85	10.55	10.89	9.53	10.43
ENSRNOG00000003334	Klhl21	kelch-like family member 21 [Source:RGD Symbol;Acc:1305863]	1.87	2.39	2.32	2.7	3.1	2.57	2.19333	2.79
ENSRNOG00000003336	Mybph	myosin binding protein H [Source:RGD Symbol;Acc:620287]	0.95	0.93	0.55	0.47	1.12	0.54	0.81	0.71
ENSRNOG00000003338	Pmp22	peripheral myelin protein 22 [Source:RGD Symbol;Acc:3359]	11.43	11.3	10.94	11.96	10.84	11.62	11.2233	11.4733
ENSRNOG00000003342	AABR07037798.1	-	0	0	0	0.31	0	0	0	0.103333
ENSRNOG00000003343	Canx	calnexin [Source:RGD Symbol;Acc:2266]	93.67	98.02	100.49	108.32	102.48	103.98	97.3933	104.927
ENSRNOG00000003345	AABR07038690.1	-	0	0	0	0	0	0	0	0
ENSRNOG00000003346	Fancb	FA complementation group B [Source:RGD Symbol;Acc:1561555]	0.31	0.48	0.37	0.4	0.38	0.35	0.386667	0.376667
ENSRNOG00000003347	Olr1016	olfactory receptor 1016 [Source:RGD Symbol;Acc:1332909]	0	0	0	0	0	0	0	0
ENSRNOG00000003348	Rasd1	ras related dexamethasone induced 1 [Source:RGD Symbol;Acc:619727]	8.58	7.48	6.8	7.5	8.07	7.93	7.62	7.83333
ENSRNOG00000003349	LOC103693323	collagen alpha-1(XXIII) chain [Source:RGD Symbol;Acc:9310824]	1.33	2.32	1.34	4.02	1.24	2.07	1.66333	2.44333
ENSRNOG00000003350	Mospd2	motile sperm domain containing 2 [Source:RGD Symbol;Acc:1563952]	5.09	5.07	5.13	6.37	5.79	5.39	5.09667	5.85
ENSRNOG00000003354	Pabpc5	poly A binding protein, cytoplasmic 5 [Source:RGD Symbol;Acc:1587661]	0.34	0.05	0	0.37	0.26	0.15	0.13	0.26
ENSRNOG00000003357	Col3a1	collagen type III alpha 1 chain [Source:RGD Symbol;Acc:71029]	1.99	2.64	2.18	2.81	2.44	2.55	2.27	2.6
ENSRNOG00000003359	Ogt	O-linked N-acetylglucosamine (GlcNAc) transferase [Source:RGD Symbol;Acc:62060]	26.4	21.41	24.67	28.73	24.68	24.67	24.16	26.0267
ENSRNOG00000003365	Cadm3	cell adhesion molecule 3 [Source:RGD Symbol;Acc:1307035]	85.42	92.56	99.48	118.68	113.78	120.84	92.4867	117.767
ENSRNOG00000003367	Tmem220	transmembrane protein 220 [Source:RGD Symbol;Acc:1309576]	0.38	0.74	1.06	0.36	0.53	0.84	0.726667	0.576667
ENSRNOG00000003370	Otc	ornithine carbamoyltransferase [Source:RGD Symbol;Acc:3236]	0.21	0.17	0.23	0.1	0.19	0.46	0.203333	0.25
ENSRNOG00000003374	LOC103690141	coiled-coil domain-containing protein 85A-like [Source:RGD Symbol;Acc:9432491]	9.73	8.37	11.7	11.28	10.61	10.96	9.93333	10.95
ENSRNOG00000003377	Rbm31y	RNA binding motif 31, Y-linked [Source:RGD Symbol;Acc:1562219]	0	0	0	0	0	0	0	0
ENSRNOG00000003384	Hs3st3b1	heparan sulfate-glucosamine 3-sulfotransferase 3B1 [Source:RGD Symbol;Acc:1307326]	0.08	0.04	0.02	0.04	0.03	0.05	0.0466667	0.04
ENSRNOG00000003385	Glrx2	glutaredoxin 2 [Source:RGD Symbol;Acc:1307950]	148.65	158.8	157.18	152.37	155.76	134.67	154.877	147.6
ENSRNOG00000003386	Rbfox3	RNA binding fox-1 homolog 3 [Source:RGD Symbol;Acc:1560070]	80.01	82.83	101.7	101.44	94.65	102.05	88.18	99.38
ENSRNOG00000003388	Cenpf	centromere protein F [Source:RGD Symbol;Acc:628667]	0.1	0.07	0.07	0.08	0.04	0.08	0.08	0.0666667
ENSRNOG00000003392	Grsf1	G-rich RNA sequence binding factor 1 [Source:RGD Symbol;Acc:1310858]	36.03	35.58	38.22	37.3	38.1	36.51	36.61	37.3033
ENSRNOG00000003395	Cby3	chibby family member 3 [Source:NCBI gene;Acc:690544]	0.22	0.08	0.36	0.46	0.25	0.29	0.22	0.333333
ENSRNOG00000003397	Adprm	ADP-ribose/CDP-alcohol diphosphatase, manganese-dependent [Source:RGD Symbol;Acc:1309906]	13.31	12.22	13.77	11.36	12.71	13.33	13.1	12.4667
ENSRNOG00000003398	Tomm40l	translocase of outer mitochondrial membrane 40 like [Source:RGD Symbol;Acc:1562006]	22.71	19.84	23.87	23.87	23.86	22.84	22.14	23.5233
ENSRNOG00000003399	Hnrnph1	heterogeneous nuclear ribonucleoprotein H1 [Source:RGD Symbol;Acc:620840]	72.15	71.19	67.4	82.72	80.43	74.11	70.2467	79.0867
ENSRNOG00000003400	Fmo4	flavin containing monooxygenase 4 [Source:RGD Symbol;Acc:628601]	0.6	0.51	0.36	0.54	0.39	0.71	0.49	0.546667
ENSRNOG00000003401	AABR07029195.1	-	0.27	0.09	0.1	0.25	0.49	0.23	0.153333	0.323333
ENSRNOG00000003402	Stx6	syntaxin 6 [Source:RGD Symbol;Acc:61915]	34.25	28.6	33.15	51.1	31.26	29.75	32	37.37
ENSRNOG00000003403	Slc35f5	solute carrier family 35, member F5 [Source:RGD Symbol;Acc:1308125]	6.44	5.06	6.07	6	6.42	5.29	5.85667	5.90333
ENSRNOG00000003407	Ptpn14	protein tyrosine phosphatase, non-receptor type 14 [Source:RGD Symbol;Acc:1307885]	0.28	0.2	0.28	0.29	0.45	0.59	0.253333	0.443333
ENSRNOG00000003409	NEWGENE_1565644	leucine zipper down-regulated in cancer 1 [Source:RGD Symbol;Acc:11505382]	0	0	0.57	0.24	0	0.22	0.19	0.153333
ENSRNOG00000003424	Elac2	elaC ribonuclease Z 2 [Source:RGD Symbol;Acc:628882]	5.97	6.34	6.96	7.78	7.27	7.76	6.42333	7.60333
ENSRNOG00000003428	Rufy3	RUN and FYVE domain containing 3 [Source:RGD Symbol;Acc:1565242]	40.7	42.16	49.6	47.07	48.47	46.36	44.1533	47.3
ENSRNOG00000003430	F9	coagulation factor IX [Source:RGD Symbol;Acc:2589]	0	0	0	0	0	0.04	0	0.0133333
ENSRNOG00000003434	Ro60	Ro60, Y RNA binding protein [Source:RGD Symbol;Acc:1305083]	4.4	2.99	3.98	3.76	3.48	4.19	3.79	3.81
ENSRNOG00000003435	Mcf2	MCF.2 cell line derived transforming sequence [Source:RGD Symbol;Acc:1566098]	2.4	2.15	2.72	2.01	1.61	1.54	2.42333	1.72
ENSRNOG00000003439	Il15	interleukin 15 [Source:RGD Symbol;Acc:2887]	0.41	1.95	1.35	0.75	0	0.89	1.23667	0.546667
ENSRNOG00000003442	Adora1	adenosine A1 receptor [Source:RGD Symbol;Acc:2048]	39.66	34.6	43.1	36.67	32.46	40.28	39.12	36.47
ENSRNOG00000003443	Klf1	Kruppel like factor 1 [Source:RGD Symbol;Acc:1309398]	1.28	1.3	1.71	1.76	1.58	1.72	1.43	1.68667
ENSRNOG00000003452	Asb9	ankyrin repeat and SOCS box-containing 9 [Source:RGD Symbol;Acc:1560537]	0.68	1.03	1.17	1.45	0.88	0.77	0.96	1.03333
ENSRNOG00000003453	Lypd1	Ly6/Plaur domain containing 1 [Source:RGD Symbol;Acc:1549754]	17.31	19.45	20.94	22.54	24.73	24.97	19.2333	24.08
ENSRNOG00000003455	Zfp13	zinc finger protein 13 [Source:RGD Symbol;Acc:1304577]	3.31	3.92	3.97	4.87	3.8	4.73	3.73333	4.46667
ENSRNOG00000003456	Actrt1	actin-related protein T1 [Source:RGD Symbol;Acc:1359559]	0	0	0	0	0	0	0	0
ENSRNOG00000003457	Bicdl2	BICD family like cargo adaptor 2 [Source:RGD Symbol;Acc:1306729]	0.02	0.05	0.1	0.06	0.05	0.03	0.0566667	0.0466667
ENSRNOG00000003461	Zfp330	zinc finger protein 330 [Source:RGD Symbol;Acc:1307510]	26.59	25.69	28.16	28.11	29.7	27.59	26.8133	28.4667
ENSRNOG00000003463	Srebf1	sterol regulatory element binding transcription factor 1 [Source:RGD Symbol;Acc:69423]	4.99	5.54	4.75	7.87	6.43	8.65	5.09333	7.65
ENSRNOG00000003464	Hid1	HID1 domain containing [Source:RGD Symbol;Acc:1311422]	14.46	14.07	15.03	17.86	17.41	18.76	14.52	18.01
ENSRNOG00000003468	Capn8	calpain 8 [Source:RGD Symbol;Acc:620085]	0	0	0	0	0	0.02	0	0.00666667
ENSRNOG00000003469	MAST1	microtubule associated serine/threonine kinase 1 [Source:RGD Symbol;Acc:631372]	5.48	5.19	4.94	6.94	6.89	7.02	5.20333	6.95
ENSRNOG00000003470	Fundc1	FUN14 domain containing 1 [Source:RGD Symbol;Acc:1563372]	22.57	23.11	23.12	25.31	26.7	23.46	22.9333	25.1567
ENSRNOG00000003472	Atp11c	ATPase phospholipid transporting 11C [Source:RGD Symbol;Acc:1564481]	1.82	1.55	1.76	1.94	1.76	1.51	1.71	1.73667
ENSRNOG00000003476	Slc6a4	solute carrier family 6 member 4 [Source:RGD Symbol;Acc:3714]	0.02	0.03	0	0.02	0.02	0.03	0.0166667	0.0233333
ENSRNOG00000003479	Rnf150	ring finger protein 150 [Source:RGD Symbol;Acc:1304572]	5.78	5.03	6.33	7.24	5.59	6.16	5.71333	6.33
ENSRNOG00000003480	Aim2	absent in melanoma 2 [Source:RGD Symbol;Acc:1307283]	1.41	0.7	0.47	1.03	0.62	0.65	0.86	0.766667
ENSRNOG00000003486	Mnda	myeloid cell nuclear differentiation antigen [Source:RGD Symbol;Acc:1306089]	0.45	0.22	0.08	0.04	0.03	0.2	0.25	0.09
ENSRNOG00000003491	Prkca	protein kinase C, alpha [Source:RGD Symbol;Acc:3395]	27.75	27.81	34.29	29.84	28.75	31.78	29.95	30.1233
ENSRNOG00000003494	Ppfia4	PTPRF interacting protein alpha 4 [Source:RGD Symbol;Acc:620055]	4.09	3.7	4.05	4.83	3.78	4.84	3.94667	4.48333
ENSRNOG00000003495	Prpf8	pre-mRNA processing factor 8 [Source:RGD Symbol;Acc:1305467]	7.99	8.76	10.16	12.38	10.89	12.66	8.97	11.9767
ENSRNOG00000003496	Tbc1d9	TBC1 domain family member 9 [Source:RGD Symbol;Acc:1308221]	8.99	9.07	9.38	10.5	10.03	9.63	9.14667	10.0533
ENSRNOG00000003497	Thoc6	THO complex 6 [Source:RGD Symbol;Acc:708553]	3.75	4.92	3.92	5.58	5.53	5.95	4.19667	5.68667
ENSRNOG00000003498	Olr1585	olfactory receptor 1585 [Source:RGD Symbol;Acc:1333297]	0.07	0	0	0	0	0	0.0233333	0
ENSRNOG00000003500	Apoa2	apolipoprotein A2 [Source:RGD Symbol;Acc:2131]	0	0	0	0	0	0.44	0	0.146667
ENSRNOG00000003501	Lyzl6	lysozyme-like 6 [Source:RGD Symbol;Acc:1306968]	0	0	0	0	0	0	0	0
ENSRNOG00000003504	Rnaseh2a	ribonuclease H2, subunit A [Source:RGD Symbol;Acc:1307248]	25.41	22.35	26.13	28.03	26.07	26.34	24.63	26.8133
ENSRNOG00000003506	Gosr2	golgi SNAP receptor complex member 2 [Source:RGD Symbol;Acc:62079]	40.71	39.31	41.83	40.69	39.69	42.97	40.6167	41.1167
ENSRNOG00000003508	Ergic1	endoplasmic reticulum-golgi intermediate compartment 1 [Source:RGD Symbol;Acc:1585015]	18.2	17.61	21.18	19.64	19.11	20.48	18.9967	19.7433
ENSRNOG00000003509	Olr1588	olfactory receptor 1588 [Source:RGD Symbol;Acc:1333597]	0	0	0	0	0	0	0	0
ENSRNOG00000003510	Fmo2	flavin containing monooxygenase 2 [Source:RGD Symbol;Acc:628600]	0.35	0.35	0.38	0.4	0.28	0.28	0.36	0.32
ENSRNOG00000003512	Gabra1	gamma-aminobutyric acid type A receptor alpha1 subunit [Source:RGD Symbol;Acc:61855]	86.88	88.07	102.35	92.14	97.61	77.12	92.4333	88.9567
ENSRNOG00000003515	Ephx1	epoxide hydrolase 1 [Source:RGD Symbol;Acc:2557]	6.51	5.28	6.12	7.39	7.11	7.48	5.97	7.32667
ENSRNOG00000003517	Tbx2	T-box 2 [Source:RGD Symbol;Acc:1311014]	0.48	0.4	0.13	0.56	0.11	0.52	0.336667	0.396667
ENSRNOG00000003518	Olr1592	olfactory receptor 1592 [Source:RGD Symbol;Acc:1333957]	0.07	0	0.08	0	0	0	0.05	0
ENSRNOG00000003520	Prdx2	peroxiredoxin 2 [Source:RGD Symbol;Acc:3838]	223.08	233.24	259.87	273.52	268.42	280.52	238.73	274.153
ENSRNOG00000003521	Olr1593	olfactory receptor 1593 [Source:RGD Symbol;Acc:1332672]	0	0	0	0	0	0	0	0
ENSRNOG00000003522	Mr1	major histocompatibility complex, class I-related [Source:RGD Symbol;Acc:1593291]	0.42	0.33	0.17	0.18	0.14	0.27	0.306667	0.196667
ENSRNOG00000003524	Lrrc59	leucine rich repeat containing 59 [Source:RGD Symbol;Acc:1305092]	25.46	26.01	27.91	30.37	30.5	31.04	26.46	30.6367
ENSRNOG00000003526	Sytl4	synaptotagmin-like 4 [Source:RGD Symbol;Acc:620204]	0.35	0.18	0.18	0.11	0.13	0.1	0.236667	0.113333
ENSRNOG00000003531	LOC685789	hypothetical protein LOC685789 [Source:RGD Symbol;Acc:1590179]	0	0	0	0	0	0	0	0
ENSRNOG00000003532	Magea11	melanoma antigen family A, 11 [Source:RGD Symbol;Acc:1359246]	0	0	0	0	0	0	0	0
ENSRNOG00000003533	Clcn4	chloride voltage-gated channel 4 [Source:RGD Symbol;Acc:708381]	23.02	22.48	27	25.38	25.2	22.94	24.1667	24.5067
ENSRNOG00000003536	Rufy1	RUN and FYVE domain containing 1 [Source:RGD Symbol;Acc:1305099]	8.89	9.57	10.59	12.42	11.41	12.54	9.68333	12.1233
ENSRNOG00000003537	Spta1	spectrin, alpha, erythrocytic 1 [Source:RGD Symbol;Acc:1305194]	0.03	0.06	0.06	0.06	0.03	0.05	0.05	0.0466667
ENSRNOG00000003538	Adamts4	ADAM metallopeptidase with thrombospondin type 1 motif, 4 [Source:RGD Symbol;Acc:621242]	2.19	2.31	2.15	2.41	2.03	2.58	2.21667	2.34
ENSRNOG00000003541	Pggt1b	protein geranylgeranyltransferase type 1 subunit beta [Source:RGD Symbol;Acc:621754]	9.42	7.37	8.98	9.01	7.82	7.28	8.59	8.03667
ENSRNOG00000003542	AABR07029198.1	host cell factor C1 regulator 1 [Source:NCBI gene;Acc:287097]	128.08	153.97	149.67	183.63	184.1	175.33	143.907	181.02
ENSRNOG00000003543	Gpr143	G protein-coupled receptor 143 [Source:RGD Symbol;Acc:1565799]	0.26	0.39	0.33	0.21	0.51	0.13	0.326667	0.283333
ENSRNOG00000003544	Tbx4	T-box 4 [Source:RGD Symbol;Acc:1309057]	0.03	0.03	0	0	0	0	0.02	0
ENSRNOG00000003545	Uchl5	ubiquitin C-terminal hydrolase L5 [Source:RGD Symbol;Acc:1305414]	21.96	19.73	22.02	23.69	25.53	20.33	21.2367	23.1833
ENSRNOG00000003546	Tnfrsf12a	TNF receptor superfamily member 12A [Source:RGD Symbol;Acc:631329]	2.47	2.16	2.63	1.51	2.46	2.53	2.42	2.16667
ENSRNOG00000003548	AABR07059162.1	-	0	0	0	0	0	0	0	0
ENSRNOG00000003549	Cnpy2	canopy FGF signaling regulator 2 [Source:RGD Symbol;Acc:1589072]	46.41	44.68	56.04	57.53	55.93	47.53	49.0433	53.6633
ENSRNOG00000003550	Acbd6	acyl-CoA binding domain containing 6 [Source:RGD Symbol;Acc:1305030]	17.31	18.51	20.24	22.41	24.66	23.46	18.6867	23.51
ENSRNOG00000003551	B4galt3	beta-1,4-galactosyltransferase 3 [Source:RGD Symbol;Acc:1359221]	10.62	10.96	12.08	11.63	11.8	14.52	11.22	12.65
ENSRNOG00000003553	Efemp1	EGF containing fibulin extracellular matrix protein 1 [Source:RGD Symbol;Acc:1308528]	2.77	2.5	2.88	3.62	3.25	3.81	2.71667	3.56
ENSRNOG00000003554	Piga	phosphatidylinositol glycan anchor biosynthesis, class A [Source:RGD Symbol;Acc:1589723]	2.18	1.74	2.2	2.85	2.07	3	2.04	2.64
ENSRNOG00000003555	Olr1597	olfactory receptor 1597 [Source:RGD Symbol;Acc:1333906]	0	0	0	0	0	0	0	0
ENSRNOG00000003559	Ccdc112	coiled-coil domain containing 112 [Source:RGD Symbol;Acc:1561942]	3.25	2.78	3.41	3.23	3.62	3.21	3.14667	3.35333
ENSRNOG00000003560	LOC103693685	olfactory receptor 6P1 [Source:RGD Symbol;Acc:9072810]	0	0	0	0	0	0	0	0
ENSRNOG00000003562	Susd4	sushi domain containing 4 [Source:RGD Symbol;Acc:1564043]	27.1	26.88	31.12	29.89	27.6	30.49	28.3667	29.3267
ENSRNOG00000003563	Blmh	bleomycin hydrolase [Source:RGD Symbol;Acc:1304668]	14.94	14.01	15.09	17.4	19	18.29	14.68	18.23
ENSRNOG00000003566	Apoh	apolipoprotein H [Source:RGD Symbol;Acc:1310625]	0.1	0	0.11	0	0	0.18	0.07	0.06
ENSRNOG00000003567	Ppox	protoporphyrinogen oxidase [Source:RGD Symbol;Acc:1310543]	4.04	3.91	4.36	4.58	5.18	5.69	4.10333	5.15
ENSRNOG00000003569	Gabra6	gamma-aminobutyric acid type A receptor alpha 6 subunit [Source:RGD Symbol;Acc:61861]	0.09	0	0.02	0	0.02	0.06	0.0366667	0.0266667
ENSRNOG00000003575	Mospd4	motile sperm domain containing 4 [Source:RGD Symbol;Acc:1304785]	0.26	0	0.1	0.16	0	0.23	0.12	0.13
ENSRNOG00000003576	Ints2	integrator complex subunit 2 [Source:RGD Symbol;Acc:1305547]	2.77	4.13	4.62	3.91	3	2.19	3.84	3.03333
ENSRNOG00000003578	Fem1c	fem-1 homolog C [Source:RGD Symbol;Acc:1309322]	3.21	3.19	3.43	3.25	3.26	3.34	3.27667	3.28333
ENSRNOG00000003580	Ucp1	uncoupling protein 1 [Source:RGD Symbol;Acc:3931]	0	0	0	0	0	0	0	0
ENSRNOG00000003581	Pou2f1	POU class 2 homeobox 1 [Source:RGD Symbol;Acc:621689]	0.53	0.36	0.45	0.52	0.32	0.64	0.446667	0.493333
ENSRNOG00000003583	Smyd2	SET and MYND domain containing 2 [Source:RGD Symbol;Acc:727785]	50.31	57.04	60.03	54.28	57.22	56.92	55.7933	56.14
ENSRNOG00000003585	Sytl5	synaptotagmin-like 5 [Source:RGD Symbol;Acc:631342]	1.97	1.24	1.26	1.21	0.86	1.41	1.49	1.16
ENSRNOG00000003587	Vegfd	vascular endothelial growth factor D [Source:RGD Symbol;Acc:620695]	0.04	0.02	0.04	0.04	0.1	0.07	0.0333333	0.07
ENSRNOG00000003588	AABR07037960.1	-	0	0	0	0.09	0	0	0	0.03
ENSRNOG00000003590	Tom1l2	target of myb1 like 2 membrane trafficking protein [Source:RGD Symbol;Acc:1306728]	25.24	22.55	28.43	32.78	27.72	36.23	25.4067	32.2433
ENSRNOG00000003592	Med28	mediator complex subunit 28 [Source:RGD Symbol;Acc:1305875]	16.83	17.65	20.9	20.57	22.59	20.25	18.46	21.1367
ENSRNOG00000003594	Tmem183a	transmembrane protein 183A [Source:RGD Symbol;Acc:1309892]	73.41	65.09	76.96	67.57	66.07	63.01	71.82	65.55
ENSRNOG00000003595	Lhx4	LIM homeobox 4 [Source:RGD Symbol;Acc:1308044]	0.11	0.05	0	0	0	0.12	0.0533333	0.04
ENSRNOG00000003596	Itgb1bp2	integrin subunit beta 1 binding protein 2 [Source:RGD Symbol;Acc:1565015]	0.05	0.14	0.05	0	0.14	0.09	0.08	0.0766667
ENSRNOG00000003597	Tuba4a	tubulin, alpha 4A [Source:RGD Symbol;Acc:1359623]	152.05	162.16	175.97	182.17	187.41	184.38	163.393	184.653
ENSRNOG00000003599	Utp3	UTP3, small subunit processome component [Source:RGD Symbol;Acc:1308540]	15.54	16.02	17.39	16.75	17.27	16.6	16.3167	16.8733
ENSRNOG00000003600	Pnpt1	polyribonucleotide nucleotidyltransferase 1 [Source:RGD Symbol;Acc:1307987]	10.23	10.6	10.35	11.28	12.84	11.37	10.3933	11.83
ENSRNOG00000003601	RGD1564463	similar to Mdes protein [Source:RGD Symbol;Acc:1564463]	0	0.07	0	0	0	0	0.0233333	0
ENSRNOG00000003603	Arhgap44	Rho GTPase activating protein 44 [Source:RGD Symbol;Acc:1305664]	42.17	47.76	46.99	51.62	45.53	53.7	45.64	50.2833
ENSRNOG00000003606	AABR07014550.1	-	0.23	0	0.26	0.65	0	0.62	0.163333	0.423333
ENSRNOG00000003611	Dynlt3	dynein light chain Tctex-type 3 [Source:RGD Symbol;Acc:1549755]	109.04	106.92	108.29	105.97	107.78	82.88	108.083	98.8767
ENSRNOG00000003613	Mid1	midline 1 [Source:RGD Symbol;Acc:2640]	1.52	1.24	1.32	1.54	1.24	1.44	1.36	1.40667
ENSRNOG00000003614	Mgat5	alpha-1,6-mannosylglycoprotein 6-beta-N-acetylglucosaminyltransferase [Source:RGD Symbol;Acc:620100]	4.86	5.36	5.76	5.62	5.98	7.68	5.32667	6.42667
ENSRNOG00000003616	Grem2	gremlin 2, DAN family BMP antagonist [Source:RGD Symbol;Acc:1560008]	4.75	4.99	5.55	7.01	6	5.11	5.09667	6.04
ENSRNOG00000003620	Fmo3	flavin containing monooxygenase 3 [Source:RGD Symbol;Acc:619761]	0.09	0.26	0.1	0.25	0.02	0.29	0.15	0.186667
ENSRNOG00000003622	Cybb	cytochrome b-245 beta chain [Source:RGD Symbol;Acc:620574]	0.43	0.62	0.59	0.97	0.52	0.8	0.546667	0.763333
ENSRNOG00000003625	Ubxn4	UBX domain protein 4 [Source:RGD Symbol;Acc:1307451]	16.14	16.29	18.17	20.7	19.01	19.38	16.8667	19.6967
ENSRNOG00000003626	Atp5pd	ATP synthase peripheral stalk subunit d [Source:RGD Symbol;Acc:620083]	422.18	453.94	458.22	455.24	498.36	453.32	444.78	468.973
ENSRNOG00000003629	Nvl	nuclear VCP-like [Source:RGD Symbol;Acc:1311270]	2.36	2.55	2.96	2.26	2.84	2.21	2.62333	2.43667
ENSRNOG00000003633	Rcvrn	recoverin [Source:RGD Symbol;Acc:620258]	0.16	0.31	0	0.08	0.23	0.22	0.156667	0.176667
ENSRNOG00000003634	Zfp354a	zinc finger protein 354A [Source:RGD Symbol;Acc:2967]	2.75	3.08	3.73	3.46	3.42	1.94	3.18667	2.94
ENSRNOG00000003635	Disp1	dispatched RND transporter family member 1 [Source:RGD Symbol;Acc:1307675]	0.43	0.4	0.41	0.54	0.69	0.85	0.413333	0.693333
ENSRNOG00000003643	Tab3	TGF-beta activated kinase 1 (MAP3K7) binding protein 3 [Source:RGD Symbol;Acc:1594527]	2.21	1.98	2.29	2.54	2.6	2.33	2.16	2.49
ENSRNOG00000003645	Hnrnpab	heterogeneous nuclear ribonucleoprotein A/B [Source:RGD Symbol;Acc:69255]	69.91	68.56	69.01	81.94	81.59	83.74	69.16	82.4233
ENSRNOG00000003648	Cldn6	claudin 6 [Source:RGD Symbol;Acc:1308837]	0	0	0	0.04	0	0	0	0.0133333
ENSRNOG00000003649	Qsox1	quiescin sulfhydryl oxidase 1 [Source:RGD Symbol;Acc:68957]	4.27	4.65	4.06	6.55	5.06	6.05	4.32667	5.88667
ENSRNOG00000003650	Nt5c	5', 3'-nucleotidase, cytosolic [Source:RGD Symbol;Acc:2321875]	1.91	2.57	0.92	3.03	2.47	2.06	1.8	2.52
ENSRNOG00000003653	Fh	fumarate hydratase [Source:RGD Symbol;Acc:2614]	33.86	36.18	35.07	37.25	38.49	41.03	35.0367	38.9233
ENSRNOG00000003654	Cldn9	claudin 9 [Source:RGD Symbol;Acc:1308999]	0.43	0.74	0.38	0.44	0.71	0.68	0.516667	0.61
ENSRNOG00000003657	Pkmyt1	protein kinase, membrane associated tyrosine/threonine 1 [Source:RGD Symbol;Acc:1305434]	0.36	0.19	0.1	0.31	0.26	0.31	0.216667	0.293333
ENSRNOG00000003661	Jpt1	Jupiter microtubule associated homolog 1 [Source:RGD Symbol;Acc:1359325]	41.02	46.56	49.16	54.65	54.79	54.43	45.58	54.6233
ENSRNOG00000003666	Jchain	immunoglobulin joining chain [Source:MGI Symbol;Acc:MGI:96493]	0.84	0.81	1.17	0.39	0.19	1.11	0.94	0.563333
ENSRNOG00000003668	Olr1404	olfactory receptor 1404 [Source:RGD Symbol;Acc:1334321]	0	0	0	0	0	0	0	0
ENSRNOG00000003669	Myocd	myocardin [Source:RGD Symbol;Acc:631347]	0.04	0.02	0	0.04	0.02	0.04	0.02	0.0333333
ENSRNOG00000003670	Sumo2	small ubiquitin-like modifier 2 [Source:RGD Symbol;Acc:621761]	398.54	422.28	420.87	459.36	464.37	382.49	413.897	435.407
ENSRNOG00000003671	Prop1	PROP paired-like homeobox 1 [Source:RGD Symbol;Acc:628759]	0	0	0	0	0	0	0	0
ENSRNOG00000003672	Enam	enamelin [Source:RGD Symbol;Acc:1306796]	0	0	0	0	0	0	0	0
ENSRNOG00000003673	Nup85	nucleoporin 85 [Source:RGD Symbol;Acc:1311942]	6.01	5.95	6	8.27	7.65	7.28	5.98667	7.73333
ENSRNOG00000003674	Pir	pirin [Source:RGD Symbol;Acc:1359212]	7.35	6.17	5.31	9.69	5.67	6.61	6.27667	7.32333
ENSRNOG00000003675	Ptchd1	patched domain containing 1 [Source:RGD Symbol;Acc:1564527]	1.81	1.69	1.96	1.75	2.37	1.85	1.82	1.99
ENSRNOG00000003679	Med13	mediator complex subunit 13 [Source:RGD Symbol;Acc:1304829]	3.83	3.6	4.03	4.32	3.9	3.77	3.82	3.99667
ENSRNOG00000003680	Gabrb2	gamma-aminobutyric acid type A receptor beta 2 subunit [Source:RGD Symbol;Acc:2650]	14.16	10.24	15.09	13	12.26	11.86	13.1633	12.3733
ENSRNOG00000003681	Lct	lactase [Source:RGD Symbol;Acc:620823]	0	0	0.01	0	0.01	0	0.00333333	0.00333333
ENSRNOG00000003682	Hook2	hook microtubule-tethering protein 2 [Source:RGD Symbol;Acc:1310171]	3.22	1.43	1.9	3.2	1.97	2.69	2.18333	2.62
ENSRNOG00000003683	Glp2r	glucagon-like peptide 2 receptor [Source:RGD Symbol;Acc:620270]	0	0	0	0.03	0.03	0	0	0.02
ENSRNOG00000003686	Tbl1x	transducin (beta)-like 1 X-linked [Source:RGD Symbol;Acc:1563868]	10.9	10.34	12.1	12.72	11.06	12.53	11.1133	12.1033
ENSRNOG00000003687	Rgs2	regulator of G-protein signaling 2 [Source:RGD Symbol;Acc:621665]	43.75	41.07	51.09	47.51	55.08	41.01	45.3033	47.8667
ENSRNOG00000003688	4933400A11Rik	RIKEN cDNA 4933400A11 gene [Source:MGI Symbol;Acc:MGI:1913997]	0	0	0	0	0	0	0	0
ENSRNOG00000003689	Nono	non-POU domain containing, octamer-binding [Source:RGD Symbol;Acc:1549738]	33.81	34.88	36.36	47	44.98	44.42	35.0167	45.4667
ENSRNOG00000003691	Tmed7	transmembrane p24 trafficking protein 7 [Source:RGD Symbol;Acc:727954]	30.76	28.86	28.88	29.72	32.26	30.65	29.5	30.8767
ENSRNOG00000003694	Prox1	prospero homeobox 1 [Source:RGD Symbol;Acc:1306890]	0.79	0.55	0.55	1.09	0.77	0.78	0.63	0.88
ENSRNOG00000003695	Mgat4d	MGAT4 family, member D [Source:RGD Symbol;Acc:1310572]	0	0.04	0	0	0	0	0.0133333	0
ENSRNOG00000003698	Mroh9	maestro heat-like repeat family member 9 [Source:RGD Symbol;Acc:1564745]	0.04	0	0.02	0	0	0	0.02	0
ENSRNOG00000003699	Endov	endonuclease V [Source:RGD Symbol;Acc:1562414]	6.76	5.97	8.24	7.95	7	8.4	6.99	7.78333
ENSRNOG00000003703	Mcm6	minichromosome maintenance complex component 6 [Source:RGD Symbol;Acc:61967]	1.05	0.95	0.92	1.32	0.89	1.27	0.973333	1.16
ENSRNOG00000003704	Fam184b	family with sequence similarity 184, member B [Source:RGD Symbol;Acc:1564950]	0.89	0.91	1.25	0.85	1.25	1.18	1.01667	1.09333
ENSRNOG00000003705	Bmx	BMX non-receptor tyrosine kinase [Source:RGD Symbol;Acc:1565643]	0.36	0.51	0.39	0.36	0.24	0.13	0.42	0.243333
ENSRNOG00000003706	Ufc1	ubiquitin-fold modifier conjugating enzyme 1 [Source:RGD Symbol;Acc:1303313]	101.64	104.63	107.54	109.43	115.43	105.62	104.603	110.16
ENSRNOG00000003707	Zmym3	zinc finger MYM-type containing 3 [Source:RGD Symbol;Acc:1564967]	10.12	8.47	10.38	12.24	10	11.85	9.65667	11.3633
ENSRNOG00000003709	Kmo	kynurenine 3-monooxygenase [Source:RGD Symbol;Acc:620610]	0.31	0.11	0.06	0.18	0.08	0.12	0.16	0.126667
ENSRNOG00000003712	Ppp4r3b	protein phosphatase 4, regulatory subunit 3B [Source:RGD Symbol;Acc:1309450]	12.53	11.37	11.93	12.44	12.32	12.01	11.9433	12.2567
ENSRNOG00000003713	LOC103689993	probasin [Source:RGD Symbol;Acc:9388391]	0	0	0	0	0	0	0	0
ENSRNOG00000003714	Clk4	CDC-like kinase 4 [Source:RGD Symbol;Acc:1310274]	13.76	9.03	9.53	12.44	10.47	10.5	10.7733	11.1367
ENSRNOG00000003715	Srpx2	sushi-repeat-containing protein, X-linked 2 [Source:RGD Symbol;Acc:1562444]	0.21	0.23	0.23	0.43	0.34	0.07	0.223333	0.28
ENSRNOG00000003716	Batf3	basic leucine zipper ATF-like transcription factor 3 [Source:RGD Symbol;Acc:620501]	0.94	0.91	0	0.58	0	0.27	0.616667	0.283333
ENSRNOG00000003717	Cnih4	cornichon family AMPA receptor auxiliary protein 4 [Source:RGD Symbol;Acc:1559740]	10.29	10.3	11.87	10.73	10.32	9.86	10.82	10.3033
ENSRNOG00000003718	Ambn	ameloblastin [Source:RGD Symbol;Acc:2101]	0	0	0	0	0	0	0	0
ENSRNOG00000003719	Atpaf2	ATP synthase mitochondrial F1 complex assembly factor 2 [Source:RGD Symbol;Acc:1305161]	12.5	12.34	16.22	13.7	17.23	15.63	13.6867	15.52
ENSRNOG00000003720	Prrx1	paired related homeobox 1 [Source:RGD Symbol;Acc:628884]	2.9	3.6	3.63	4.68	3.47	4.93	3.37667	4.36
ENSRNOG00000003721	Paqr4	progestin and adipoQ receptor family member 4 [Source:RGD Symbol;Acc:1309533]	6.23	7.86	6.86	7.36	7.77	7.83	6.98333	7.65333
ENSRNOG00000003722	Dusp27	dual specificity phosphatase 27, atypical [Source:RGD Symbol;Acc:1560598]	0.03	0	0	0.03	0.05	0.02	0.01	0.0333333
ENSRNOG00000003723	Wdr26	WD repeat domain 26 [Source:RGD Symbol;Acc:1565589]	17.7	16.97	16.32	17.85	15.99	16.37	16.9967	16.7367
ENSRNOG00000003724	Mrpl27	mitochondrial ribosomal protein L27 [Source:RGD Symbol;Acc:1309090]	69.72	77.22	77.32	87.86	82.35	89.51	74.7533	86.5733
ENSRNOG00000003726	Scml2	Scm polycomb group protein like 2 [Source:RGD Symbol;Acc:1564289]	0.07	0.13	0.1	0.14	0.03	0.11	0.1	0.0933333
ENSRNOG00000003728	Xylt2	xylosyltransferase 2 [Source:RGD Symbol;Acc:619765]	4.69	4.58	4.4	5.09	4.4	5.57	4.55667	5.02
ENSRNOG00000003732	Flrt2	fibronectin leucine rich transmembrane protein 2 [Source:RGD Symbol;Acc:1308574]	5.29	5.58	6.03	6.47	6.32	6.41	5.63333	6.4
ENSRNOG00000003734	AABR07041600.1	-	0.3	0.31	0.96	0.52	0.61	0.2	0.523333	0.443333
ENSRNOG00000003736	Col5a2	collagen type V alpha 2 chain [Source:RGD Symbol;Acc:70921]	0.82	0.67	0.59	0.76	0.62	0.76	0.693333	0.713333
ENSRNOG00000003737	Best2	bestrophin 2 [Source:RGD Symbol;Acc:1305377]	0	0	0	0	0	0	0	0
ENSRNOG00000003738	Ush2a	usherin [Source:RGD Symbol;Acc:628777]	0.21	0.11	0.12	0.16	0.14	0.21	0.146667	0.17
ENSRNOG00000003740	Gpa33	glycoprotein A33 [Source:RGD Symbol;Acc:1306711]	0	0	0	0	0	0	0	0
ENSRNOG00000003741	Nptx1	neuronal pentraxin 1 [Source:RGD Symbol;Acc:628894]	29.39	32.41	30.86	42.94	41.42	48.78	30.8867	44.38
ENSRNOG00000003742	Cdkl5	cyclin-dependent kinase-like 5 [Source:RGD Symbol;Acc:2324133]	13.81	13.83	17.73	14.74	14.14	12.81	15.1233	13.8967
ENSRNOG00000003743	Dars	aspartyl-tRNA synthetase [Source:RGD Symbol;Acc:621167]	157.64	175.61	191.81	200.19	200.45	201.72	175.02	200.787
ENSRNOG00000003745	Atf3	activating transcription factor 3 [Source:RGD Symbol;Acc:2165]	2.36	1.21	1.53	0.35	0.6	6.75	1.7	2.56667
ENSRNOG00000003746	Gjb1	gap junction protein, beta 1 [Source:RGD Symbol;Acc:61926]	9.35	10.61	11.94	12.36	10.46	10.99	10.6333	11.27
ENSRNOG00000003747	Asna1	arsA arsenite transporter, ATP-binding, homolog 1 (bacterial) [Source:RGD Symbol;Acc:1307906]	67.37	60.66	72.49	71.28	75.37	77.19	66.84	74.6133
ENSRNOG00000003748	RGD1565785	similar to chromosome X open reading frame 21 [Source:RGD Symbol;Acc:1565785]	0.58	0.33	0.38	0.4	0.36	0.2	0.43	0.32
ENSRNOG00000003749	Xk	X-linked Kx blood group [Source:RGD Symbol;Acc:1359650]	1.3	1.42	1.46	1.55	1.49	1.62	1.39333	1.55333
ENSRNOG00000003755	Clgn	calmegin [Source:RGD Symbol;Acc:1592643]	0.58	0.7	0.58	0.59	0.48	0.73	0.62	0.6
ENSRNOG00000003756	Lancl3	LanC like 3 [Source:RGD Symbol;Acc:1563642]	0.25	0.43	0.38	0.7	0.55	0.83	0.353333	0.693333
ENSRNOG00000003759	Galc	galactosylceramidase [Source:RGD Symbol;Acc:1359384]	2.03	2.27	3.33	2.63	2.33	3.26	2.54333	2.74
ENSRNOG00000003762	Smarca1	SWI/SNF related, matrix associated, actin dependent regulator of chromatin, subfamily a, member 1 [Source:RGD Symbol;Acc:1561046]	4.76	3.75	4.22	5.43	4.61	4.32	4.24333	4.78667
ENSRNOG00000003763	Prdx4	peroxiredoxin 4 [Source:RGD Symbol;Acc:620043]	21.02	24.93	23.71	26.54	28.15	24.7	23.22	26.4633
ENSRNOG00000003765	Nr0b1	nuclear receptor subfamily 0, group B, member 1 [Source:RGD Symbol;Acc:62028]	0	0	0	0.03	0.03	0.03	0	0.03
ENSRNOG00000003767	Rps6kc1	ribosomal protein S6 kinase C1 [Source:RGD Symbol;Acc:1306578]	13.72	12.8	15.72	15.54	15.27	15.33	14.08	15.38
ENSRNOG00000003769	Tmem163	transmembrane protein 163 [Source:RGD Symbol;Acc:1306212]	6.27	7.08	6.78	8.68	8.6	7.93	6.71	8.40333
ENSRNOG00000003772	Csrp2	cysteine and glycine-rich protein 2 [Source:RGD Symbol;Acc:61950]	31.74	40.05	41.43	44.01	35.55	38.18	37.74	39.2467
ENSRNOG00000003773	Hmox2	heme oxygenase 2 [Source:RGD Symbol;Acc:67402]	32.52	34.37	40.46	41.52	42.54	40.34	35.7833	41.4667
ENSRNOG00000003776	Amtn	amelotin [Source:RGD Symbol;Acc:1592356]	0	0	0	0	0	0	0	0
ENSRNOG00000003777	Chrne	cholinergic receptor nicotinic epsilon subunit [Source:RGD Symbol;Acc:2353]	0.97	2.22	1.28	2.24	2.36	1.33	1.49	1.97667
ENSRNOG00000003778	Opn3	opsin 3 [Source:RGD Symbol;Acc:1594385]	3.13	4.93	4.09	4.58	4.72	4.41	4.05	4.57
ENSRNOG00000003779	Dedd	death effector domain-containing [Source:RGD Symbol;Acc:620050]	11.94	11.85	15.21	15.29	13.78	12.07	13	13.7133
ENSRNOG00000003781	Atp10b	ATPase phospholipid transporting 10B (putative) [Source:RGD Symbol;Acc:1565126]	7.74	0.11	0.17	10.2	0.11	0.2	2.67333	3.50333
ENSRNOG00000003782	Acot9	acyl-CoA thioesterase 9 [Source:RGD Symbol;Acc:1359188]	49.5	50.8	55.57	53.47	57.25	41.81	51.9567	50.8433
ENSRNOG00000003783	Fthl17e	ferritin, heavy polypeptide-like 17, member E [Source:RGD Symbol;Acc:1584678]	0	0	0	0	0	0	0	0
ENSRNOG00000003784	Rilp	Rab interacting lysosomal protein [Source:RGD Symbol;Acc:1307691]	1.78	2.89	2.66	1.71	1.25	2.23	2.44333	1.73
ENSRNOG00000003785	Usp43	ubiquitin specific peptidase 43 [Source:RGD Symbol;Acc:2303824]	0.46	0.34	0.39	0.51	0.72	0.53	0.396667	0.586667
ENSRNOG00000003786	Tspan6	tetraspanin 6 [Source:RGD Symbol;Acc:1560160]	21.24	21.82	21.26	20.11	23.76	20.9	21.44	21.59
ENSRNOG00000003787	Lcorl	ligand dependent nuclear receptor corepressor-like [Source:RGD Symbol;Acc:1561241]	3.01	2.84	2.64	3.4	2.72	2.07	2.83	2.73
ENSRNOG00000003789	RGD1564613	similar to MGC40405 protein [Source:RGD Symbol;Acc:1564613]	0	0	0	0	0	0	0	0
ENSRNOG00000003790	Mael	maelstrom spermatogenic transposon silencer [Source:RGD Symbol;Acc:1309333]	0.2	0.14	0.13	0.08	0.32	0.03	0.156667	0.143333
ENSRNOG00000003792	Med14	mediator complex subunit 14 [Source:RGD Symbol;Acc:1560170]	4.41	4.1	4.51	5.54	4.9	5.07	4.34	5.17
ENSRNOG00000003794	Nmral1	NmrA like redox sensor 1 [Source:RGD Symbol;Acc:1311451]	9.6	8	8.85	10.9	12.55	10.94	8.81667	11.4633
ENSRNOG00000003795	Angel2	angel homolog 2 [Source:RGD Symbol;Acc:1305056]	13.24	10.86	13.2	11.89	11.78	12.94	12.4333	12.2033
ENSRNOG00000003797	Mrps7	mitochondrial ribosomal protein S7 [Source:RGD Symbol;Acc:1309164]	58.82	59.47	66.46	67.98	66.89	64.56	61.5833	66.4767
ENSRNOG00000003800	Rgs9	regulator of G-protein signaling 9 [Source:RGD Symbol;Acc:3572]	0.87	1.01	0.56	1.2	1.05	1.72	0.813333	1.32333
ENSRNOG00000003802	Pttg1	pituitary tumor-transforming 1 [Source:RGD Symbol;Acc:68359]	0.25	0.85	0.83	0.65	0.52	0.56	0.643333	0.576667
ENSRNOG00000003803	Zdhhc17	zinc finger, DHHC-type containing 17 [Source:RGD Symbol;Acc:1595790]	16.22	14.29	20	19.18	19.39	18.11	16.8367	18.8933
ENSRNOG00000003805	Rnft1	ring finger protein, transmembrane 1 [Source:RGD Symbol;Acc:1562411]	5.14	4.04	5.56	3.94	4.41	3.89	4.91333	4.08
ENSRNOG00000003806	Gpr65	G-protein coupled receptor 65 [Source:RGD Symbol;Acc:1311832]	0.13	0.37	0.33	0.2	0.08	0.11	0.276667	0.13
ENSRNOG00000003807	Wnt9b	Wnt family member 9B [Source:RGD Symbol;Acc:1309574]	0.23	0.26	0.26	0.13	0.22	0.22	0.25	0.19
ENSRNOG00000003809	Sat1	spermidine/spermine N1-acetyl transferase 1 [Source:RGD Symbol;Acc:1586174]	107.28	105.17	123.92	130.54	118.22	111.82	112.123	120.193
ENSRNOG00000003812	Nlgn3	neuroligin 3 [Source:RGD Symbol;Acc:621119]	8.59	9.03	8.66	13.57	11.58	12.63	8.76	12.5933
ENSRNOG00000003813	Kcnk10	potassium two pore domain channel subfamily K member 10 [Source:RGD Symbol;Acc:619732]	0.36	0.24	0.24	0.37	0.4	0.29	0.28	0.353333
ENSRNOG00000003815	Slc25a11	solute carrier family 25 member 11 [Source:RGD Symbol;Acc:708476]	60.01	63.6	73.31	82.31	80.9	76.66	65.64	79.9567
ENSRNOG00000003816	Tada1	transcriptional adaptor 1 [Source:RGD Symbol;Acc:1306774]	8.92	10.18	8.88	10.23	9.4	9.52	9.32667	9.71667
ENSRNOG00000003821	Rptor	regulatory associated protein of MTOR, complex 1 [Source:RGD Symbol;Acc:1311784]	4.17	4.43	4.79	5.47	5.3	6.5	4.46333	5.75667
ENSRNOG00000003822	Slu7	SLU7 homolog, splicing factor [Source:RGD Symbol;Acc:631432]	18.29	16.08	17.75	19.66	18.62	20.85	17.3733	19.71
[truncated: 30,885 more rows]

## Sheet: DEGs in A1 cortex
Gene_id	Gene name	Gene description	FC(NE_A1/Con_A1)	Log2FC(NE_A1/Con_A1)	Pvalue	Padjust	Significant	Regulate	Con_A1_1	Con_A1_2	Con_A1_3	NE_A1_1	NE_A1_2	NE_A1_3	Con_A1	NE_A1
ENSRNOG00000000041	Slc26a1	solute carrier family 26 member 1 [Source:RGD Symbol;Acc:620136]	1.628	0.703408	0.0463211	1	yes	up	0.44	0.42	0.39	0.89	0.54	0.84	0.416667	0.756667
ENSRNOG00000000413	Pln	phospholamban [Source:RGD Symbol;Acc:619894]	0.655	-0.611038	0.0380543	1	yes	down	1.47	1.89	1.55	1.23	1.35	1	1.63667	1.19333
ENSRNOG00000000529	Pim1	Pim-1 proto-oncogene, serine/threonine kinase [Source:RGD Symbol;Acc:3330]	0.444	-1.16996	0.0201406	1	yes	down	1.11	1.52	1.11	0.54	0.88	0.42	1.24667	0.613333
ENSRNOG00000000640	Egr2	early growth response 2 [Source:RGD Symbol;Acc:621608]	0.315	-1.66818	4.78e-15	1	yes	down	5.31	3.72	3.28	1.55	1.44	1.33	4.10333	1.44
ENSRNOG00000000716	Htr1f	5-hydroxytryptamine receptor 1F [Source:RGD Symbol;Acc:71083]	0.327	-1.61406	0.0211507	1	yes	down	0.84	0.59	0.43	0.2	0.2	0.27	0.62	0.223333
ENSRNOG00000000811	Pkib	cAMP-dependent protein kinase inhibitor beta [Source:RGD Symbol;Acc:3335]	0.641	-0.641593	0.0438935	1	yes	down	2.95	4.7	2.54	1.8	3.09	2.36	3.39667	2.41667
ENSRNOG00000001006	Nptx2	neuronal pentraxin 2 [Source:RGD Symbol;Acc:1309447]	0.615	-0.70153	1.82e-07	3.15e-05	yes	down	15.84	15.62	12.43	10.4	9.95	8.81	14.63	9.72
ENSRNOG00000001130	Nos1	nitric oxide synthase 1 [Source:RGD Symbol;Acc:3184]	1.769	0.82293	1.46e-05	1	yes	up	1.78	1.58	1.88	4.14	3.07	3.15	1.74667	3.45333
ENSRNOG00000001189	Sik1	salt-inducible kinase 1 [Source:RGD Symbol;Acc:69407]	0.653	-0.615212	0.00473566	1	yes	down	2.25	1.87	1.73	1.13	1.22	1.91	1.95	1.42
ENSRNOG00000001302	Adora2a	adenosine A2a receptor [Source:RGD Symbol;Acc:2049]	0.666	-0.586242	0.0212153	1	yes	down	2.16	1.59	1.94	1.38	1.42	1.4	1.89667	1.4
ENSRNOG00000001607	Adamts1	ADAM metallopeptidase with thrombospondin type 1 motif, 1 [Source:RGD Symbol;Acc:621241]	0.656	-0.609273	0.00691793	1	yes	down	2.03	1.33	1.45	1.23	1.02	1.26	1.60333	1.17
ENSRNOG00000001739	Meltf	melanotransferrin [Source:RGD Symbol;Acc:1308155]	0.532	-0.910962	0.000123201	1	yes	down	2.47	2.78	2.18	1.27	1.7	1.23	2.47667	1.4
ENSRNOG00000001756	LOC100911374	UBX domain-containing protein 7-like [Source:RGD Symbol;Acc:6493076]	44.632	5.48001	0.000698728	1	yes	up	0	0	0	0.05	1.13	0.4	0	0.526667
ENSRNOG00000002525	Ptgs2	prostaglandin-endoperoxide synthase 2 [Source:RGD Symbol;Acc:620349]	0.645	-0.633012	0.000315034	0.0111597	yes	down	6.42	3.93	4.01	3.67	3.29	3.35	4.78667	3.43667
ENSRNOG00000002768	Tmem114	transmembrane protein 114 [Source:RGD Symbol;Acc:1560593]	0.587	-0.768216	0.0330426	1	yes	down	2.45	1.53	1.66	1.38	1.12	1.18	1.88	1.22667
ENSRNOG00000002800	Gdpd2	glycerophosphodiester phosphodiesterase domain containing 2 [Source:RGD Symbol;Acc:1560780]	2.041	1.02907	0.0483446	1	yes	up	0.23	0.32	0.51	1.28	0.55	0.55	0.353333	0.793333
ENSRNOG00000002976	Maats1	MYCBP associated and testis expressed 1 [Source:NCBI gene;Acc:303920]	1.798	0.846625	0.0192151	1	yes	up	1.54	1.67	1.41	2.65	1.33	2.83	1.54	2.27
ENSRNOG00000003300	Btg2	BTG anti-proliferation factor 2 [Source:RGD Symbol;Acc:2225]	0.503	-0.990481	1.07e-12	1.14e-09	yes	down	21.73	18.24	20.29	11.03	8.54	14.14	20.0867	11.2367
ENSRNOG00000003880	Tph2	tryptophan hydroxylase 2 [Source:RGD Symbol;Acc:631332]	0.541	-0.885599	0.00449996	1	yes	down	1.33	1.86	1.38	1.24	0.8	0.73	1.52333	0.923333
ENSRNOG00000003891	AC118957.1	Putative preoptic regulatory factor 1 [Source:UniProtKB/Swiss-Prot;Acc:P18889]	0.558	-0.842687	2.97e-05	1	yes	down	24.61	20.7	30.44	18.34	13.63	14.37	25.25	15.4467
ENSRNOG00000003924	Pi4k2b	phosphatidylinositol 4-kinase type 2 beta [Source:RGD Symbol;Acc:1359515]	0.615	-0.702451	0.00359563	1	yes	down	3.43	3.14	3.56	2.36	1.87	2.67	3.37667	2.3
ENSRNOG00000003977	Dusp1	dual specificity phosphatase 1 [Source:RGD Symbol;Acc:620897]	0.581	-0.78312	1.9e-19	7.06e-16	yes	down	48.68	46.2	47.69	30.94	28.12	33.38	47.5233	30.8133
ENSRNOG00000004100	Trib1	tribbles pseudokinase 1 [Source:RGD Symbol;Acc:621596]	0.55	-0.862636	0.000394986	1	yes	down	3.48	2.93	2.64	1.93	1.73	1.89	3.01667	1.85
ENSRNOG00000004133	Slc7a3	solute carrier family 7 member 3 [Source:RGD Symbol;Acc:68342]	1.572	0.652449	0.0179509	1	yes	up	1.34	0.83	1.13	2.02	1.7	1.85	1.1	1.85667
ENSRNOG00000004195	Dtl	denticleless E3 ubiquitin protein ligase homolog [Source:RGD Symbol;Acc:1310439]	0.508	-0.976579	0.00444554	1	yes	down	0.9	0.79	1	0.58	0.57	0.36	0.896667	0.503333
ENSRNOG00000004805	Stac2	SH3 and cysteine rich domain 2 [Source:RGD Symbol;Acc:1305548]	0.65	-0.621902	3.88e-11	2.41e-08	yes	down	45.45	40.36	41.87	30.81	26.86	34.55	42.56	30.74
ENSRNOG00000005229	Sec16b	SEC16 homolog B, endoplasmic reticulum export factor [Source:RGD Symbol;Acc:621658]	0.556	-0.846075	0.0140651	1	yes	down	0.47	0.71	0.72	0.34	0.41	0.42	0.633333	0.39
ENSRNOG00000005233	Lrrc6	leucine rich repeat containing 6 [Source:RGD Symbol;Acc:1559937]	0.569	-0.814038	0.028824	1	yes	down	1.53	1.85	1.88	1.37	1.29	0.75	1.75333	1.13667
ENSRNOG00000005883	Nek10	NIMA-related kinase 10 [Source:RGD Symbol;Acc:1564342]	0.655	-0.610802	0.00221031	1	yes	down	1.31	16.61	24.55	9.32	12.69	6.82	14.1567	9.61
ENSRNOG00000005960	RGD1311744	similar to RIKEN cDNA 5830475I06 [Source:RGD Symbol;Acc:1311744]	1.533	0.616799	0.00276894	1	yes	up	1.45	1.99	2.32	3.35	3.78	2.63	1.92	3.25333
ENSRNOG00000006236	Dsn1	DSN1 homolog, MIS12 kinetochore complex component [Source:RGD Symbol;Acc:1565179]	0.655	-0.61065	0.0244101	1	yes	down	7.29	1.27	2.5	1.43	3.64	0.96	3.68667	2.01
ENSRNOG00000006365	Asb15	ankyrin repeat and SOCS box containing 15 [Source:RGD Symbol;Acc:727860]	0.137	-2.87212	0.00121542	1	yes	down	1.53	1.49	1.95	0.59	0.06	0.11	1.65667	0.253333
ENSRNOG00000006670	Rai2	retinoic acid induced 2 [Source:RGD Symbol;Acc:1560139]	1.51	0.594563	0.0415986	1	yes	up	1.08	0.8	1.18	1.82	1.71	1.58	1.02	1.70333
ENSRNOG00000006860	Itk	IL2-inducible T-cell kinase [Source:RGD Symbol;Acc:1311618]	0.337	-1.57014	0.0411714	1	yes	down	0.27	0.1	0.12	0.05	0.04	0.1	0.163333	0.0633333
ENSRNOG00000007600	Igsf1	immunoglobulin superfamily, member 1 [Source:RGD Symbol;Acc:631402]	1.619	0.694682	6.01e-08	1.24e-05	yes	up	5.52	5.29	6.06	11.7	7.87	10.88	5.62333	10.15
ENSRNOG00000007607	Nr4a1	nuclear receptor subfamily 4, group A, member 1 [Source:RGD Symbol;Acc:620029]	0.595	-0.749849	8.98e-08	1.76e-05	yes	down	32.28	23.14	23.24	16.64	14.61	20.78	26.22	17.3433
ENSRNOG00000008015	Fos	Fos proto-oncogene, AP-1 transcription factor subunit [Source:RGD Symbol;Acc:2626]	0.526	-0.928121	1.55e-09	5.5e-07	yes	down	24.07	17.96	14.71	11.45	11.4	11.74	18.9133	11.53
ENSRNOG00000008165	Tpx2	TPX2, microtubule nucleation factor [Source:RGD Symbol;Acc:1311894]	0.66	-0.600107	0.000491583	1	yes	down	3.77	3.73	4.86	2.78	3	3.04	4.12	2.94
ENSRNOG00000008996	Dpysl5	dihydropyrimidinase-like 5 [Source:RGD Symbol;Acc:620467]	1.639	0.713214	0.0087308	1	yes	up	1.23	0.77	0.89	2.18	0.98	2.13	0.963333	1.76333
ENSRNOG00000009437	Ewsr1	EWS RNA-binding protein 1 [Source:RGD Symbol;Acc:1307258]	2.36	1.23852	0.00735531	1	yes	up	2.19	2.83	5.93	13.19	6.27	8.98	3.65	9.48
ENSRNOG00000009540	Gpr3	G protein-coupled receptor 3 [Source:RGD Symbol;Acc:628686]	0.601	-0.734394	0.0312292	1	yes	down	1.81	1.21	1.29	0.79	1.29	0.89	1.43667	0.99
ENSRNOG00000009656	Rspo1	R-spondin 1 [Source:RGD Symbol;Acc:1565558]	0.664	-0.590458	0.00693937	1	yes	down	3.49	3.4	3.76	2.24	2.4	2.73	3.55	2.45667
ENSRNOG00000009967	Otof	otoferlin [Source:RGD Symbol;Acc:620646]	1.508	0.59292	0.000541025	1	yes	up	1.21	1	1.39	1.86	1.74	2.31	1.2	1.97
ENSRNOG00000010528	Rpusd2	RNA pseudouridine synthase domain containing 2 [Source:RGD Symbol;Acc:1306147]	1.502	0.587335	0.00637757	1	yes	up	1.05	1.2	1.59	2.02	2.02	2.33	1.28	2.12333
ENSRNOG00000010791	Ripor3	RIPOR family member 3 [Source:RGD Symbol;Acc:1587669]	0.498	-1.00706	0.0175719	1	yes	down	0.36	0.3	0.24	0.14	0.23	0.15	0.3	0.173333
ENSRNOG00000010886	Nfe2l3	nuclear factor, erythroid 2-like 3 [Source:RGD Symbol;Acc:1307730]	0.403	-1.31201	0.0475755	1	yes	down	0.33	0.46	0.49	0.14	0.19	0.24	0.426667	0.19
ENSRNOG00000010911	Tmem108	transmembrane protein 108 [Source:NCBI gene;Acc:300967]	1.589	0.66808	0.0282375	1	yes	up	1.28	1.76	1.2	2.91	2.15	2.49	1.41333	2.51667
ENSRNOG00000010975	Adnp	activity-dependent neuroprotector homeobox [Source:RGD Symbol;Acc:71030]	1.582	0.66216	0.00274541	1	yes	up	1.18	1.77	2.14	2.51	2.16	4.2	1.69667	2.95667
ENSRNOG00000011000	Rims1	regulating synaptic membrane exocytosis 1 [Source:RGD Symbol;Acc:620000]	0.646	-0.629469	2.84e-10	1.41e-07	yes	down	76.49	55.94	67.89	49.51	41.75	50.97	66.7733	47.41
ENSRNOG00000011130	Calca	calcitonin-related polypeptide alpha [Source:RGD Symbol;Acc:2254]	0.473	-1.08115	0.00657423	1	yes	down	2.3	3	2.53	1.42	1.21	1.47	2.61	1.36667
ENSRNOG00000011238	Tiparp	TCDD-inducible poly(ADP-ribose) polymerase [Source:RGD Symbol;Acc:1306171]	0.615	-0.702266	0.000391153	1	yes	down	7.69	4.52	4.99	4.15	3.77	3.83	5.73333	3.91667
ENSRNOG00000011263	Plac9	placenta-specific 9 [Source:RGD Symbol;Acc:1306662]	3.14	1.65067	1.14e-09	1	yes	up	2.45	2.76	2.67	9.25	8.06	12.79	2.62667	10.0333
ENSRNOG00000011284	Sgms2	sphingomyelin synthase 2 [Source:RGD Symbol;Acc:1305778]	0.447	-1.16265	0.00120948	1	yes	down	1.78	1.11	1.43	0.88	0.53	0.8	1.44	0.736667
ENSRNOG00000011777	Spag5	sperm associated antigen 5 [Source:RGD Symbol;Acc:620152]	8.526	3.09181	2.51e-05	1	yes	up	0.02	0.12	0	0.54	0.51	0.27	0.0466667	0.44
ENSRNOG00000012155	Sox15	SRY box 15 [Source:RGD Symbol;Acc:1312022]	5.044	2.33453	0.0173268	1	yes	up	0.19	0.19	0.21	1.45	1.51	0.34	0.196667	1.1
ENSRNOG00000012645	Mecom	MDS1 and EVI1 complex locus [Source:RGD Symbol;Acc:1310997]	0.641	-0.641641	0.0102651	1	yes	down	1.21	0.98	0.97	0.92	0.62	0.72	1.05333	0.753333
ENSRNOG00000012818	Ksr1	kinase suppressor of ras 1 [Source:RGD Symbol;Acc:1308105]	1.507	0.591594	0.00367428	1	yes	up	0.8	0.82	1.42	1.55	1.3	1.78	1.01333	1.54333
ENSRNOG00000013090	Gadd45g	growth arrest and DNA-damage-inducible, gamma [Source:RGD Symbol;Acc:1311796]	0.44	-1.18482	1.63e-10	1	yes	down	16.39	17.44	12.49	8.05	7.15	7.52	15.44	7.57333
ENSRNOG00000013101	Pcdh8	protocadherin 8 [Source:RGD Symbol;Acc:69350]	1.543	0.626166	2.56e-06	0.000254045	yes	up	3.75	3.44	4.57	6.92	6.53	6.81	3.92	6.75333
ENSRNOG00000013397	Foxo1	forkhead box O1 [Source:RGD Symbol;Acc:620283]	1.696	0.761732	0.00604289	1	yes	up	1.04	0.88	1.35	2.47	1.54	2.12	1.09	2.04333
ENSRNOG00000013577	Kdelr3	KDEL endoplasmic reticulum protein retention receptor 3 [Source:RGD Symbol;Acc:1311536]	0.547	-0.869343	0.00787278	1	yes	down	4.21	3.01	4.34	2.97	1.67	2.16	3.85333	2.26667
ENSRNOG00000013681	Kcns1	potassium voltage-gated channel, modifier subfamily S, member 1 [Source:RGD Symbol;Acc:621524]	0.646	-0.631424	0.000151645	1	yes	down	5.68	4.51	4.74	3.59	3.12	4.04	4.97667	3.58333
ENSRNOG00000013862	Dusp2	dual specificity phosphatase 2 [Source:RGD Symbol;Acc:1305804]	0.491	-1.02701	0.00350824	1	yes	down	2.25	1.9	1.7	1.38	1.08	0.74	1.95	1.06667
ENSRNOG00000014130	Cks2	CDC28 protein kinase regulatory subunit 2 [Source:RGD Symbol;Acc:1562047]	0.544	-0.879355	5.46e-07	1	yes	down	4.48	4.76	5.3	3.62	3.22	3.09	4.84667	3.31
ENSRNOG00000014350	Ccn1	cellular communication network factor 1 [Source:RGD Symbol;Acc:620763]	0.52	-0.944433	0.000130828	1	yes	down	7.47	7.47	6.34	3.25	2.61	6.47	7.09333	4.11
ENSRNOG00000014465	Oca2	OCA2 melanosomal transmembrane protein [Source:RGD Symbol;Acc:2318412]	0.366	-1.44982	0.0181342	1	yes	down	0.38	0.36	0.35	0.14	0.19	0.11	0.363333	0.146667
ENSRNOG00000014739	Wfdc2	WAP four-disulfide core domain 2 [Source:RGD Symbol;Acc:628757]	1.578	0.65801	0.0418814	1	yes	up	5.29	6.51	5.7	10.59	9.12	11.15	5.83333	10.2867
ENSRNOG00000015322	Zfp78	zinc finger protein 78 [Source:RGD Symbol;Acc:1586242]	0.475	-1.07539	0.0352586	1	yes	down	0.95	0.56	1.04	0.48	0.48	0.39	0.85	0.45
ENSRNOG00000015791	Zdhhc12	zinc finger, DHHC-type containing 12 [Source:RGD Symbol;Acc:1306593]	1.555	0.63707	0.0263378	1	yes	up	2.08	2.77	2.67	4.56	3.88	4.52	2.50667	4.32
ENSRNOG00000016180	Pdp1	pyruvate dehyrogenase phosphatase catalytic subunit 1 [Source:RGD Symbol;Acc:620393]	0.658	-0.603412	1.14e-06	0.000130009	yes	down	46.05	32.04	35	27.84	30.35	24.96	37.6967	27.7167
ENSRNOG00000016294	Cd4	Cd4 molecule [Source:RGD Symbol;Acc:2306]	1.594	0.672216	0.0292969	1	yes	up	1.12	1.45	1.7	3.06	1.74	2.76	1.42333	2.52
ENSRNOG00000016421	Tyr	tyrosinase [Source:RGD Symbol;Acc:1589755]	0.444	-1.17287	0.0353295	1	yes	down	0.18	0.47	0.6	0.21	0.17	0.24	0.416667	0.206667
ENSRNOG00000016794	Phyhd1	phytanoyl-CoA dioxygenase domain containing 1 [Source:RGD Symbol;Acc:1310377]	1.531	0.614101	0.00697036	1	yes	up	3.8	4.63	3.17	6.75	6.46	6.61	3.86667	6.60667
ENSRNOG00000017187	LOC108348173	protein arginine N-methyltransferase 6 [Source:RGD Symbol;Acc:11469917]	0.591	-0.758893	0.0168631	1	yes	down	0.98	2.6	1.62	1.06	1.25	1.12	1.73333	1.14333
ENSRNOG00000017712	Cartpt	CART prepropeptide [Source:RGD Symbol;Acc:2272]	0.432	-1.20951	7.98e-10	1	yes	down	18.67	27.44	29.69	9.75	13.82	12.61	25.2667	12.06
ENSRNOG00000017987	Ucma	upper zone of growth plate and cartilage matrix associated [Source:RGD Symbol;Acc:1308977]	0.469	-1.09356	0.00416707	1	yes	down	3.01	6.73	4.21	2.72	2.17	2.4	4.65	2.43
ENSRNOG00000018215	Slc22a6	solute carrier family 22 member 6 [Source:RGD Symbol;Acc:69338]	1.619	0.695185	0.04414	1	yes	up	0.59	0.93	0.75	1.58	1.34	1.19	0.756667	1.37
ENSRNOG00000018399	Cpne6	copine 6 [Source:RGD Symbol;Acc:1583895]	1.645	0.717776	6.4e-12	4.95e-09	yes	up	13.05	12.78	13.23	24.61	24.5	22.34	13.02	23.8167
ENSRNOG00000019422	Egr1	early growth response 1 [Source:RGD Symbol;Acc:2544]	0.641	-0.640598	1.32e-08	3.5e-06	yes	down	38.01	32.19	28.09	25.23	22.84	22.2	32.7633	23.4233
ENSRNOG00000019573	Lcat	lecithin cholesterol acyltransferase [Source:RGD Symbol;Acc:2993]	1.74	0.799323	0.000855224	1	yes	up	2.41	2.43	2.99	4.92	4.76	5.38	2.61	5.02
ENSRNOG00000019736	Nfs1	NFS1 cysteine desulfurase [Source:RGD Symbol;Acc:620912]	0.544	-0.878269	0.0100534	1	yes	down	2.35	2.76	2.82	0.83	1.81	2.11	2.64333	1.58333
ENSRNOG00000019822	Gadd45b	growth arrest and DNA-damage-inducible, beta [Source:RGD Symbol;Acc:1309080]	0.609	-0.716043	0.00037828	1	yes	down	8.19	7.13	7.48	5.65	5.56	4.18	7.6	5.13
ENSRNOG00000020009	Npas4	neuronal PAS domain protein 4 [Source:RGD Symbol;Acc:628866]	0.429	-1.22137	0.00772953	1	yes	down	7.02	4.99	3.62	3.2	2.89	1.39	5.21	2.49333
ENSRNOG00000020013	Psrc1	proline and serine rich coiled-coil 1 [Source:RGD Symbol;Acc:1585037]	1.603	0.680336	0.0038736	1	yes	up	1.69	2.68	2.62	4.35	4.24	3.9	2.33	4.16333
ENSRNOG00000020084	Pcdhb5	protocadherin beta 5 [Source:RGD Symbol;Acc:1304665]	1.646	0.718709	0.00672827	1	yes	up	1.14	1.04	0.98	2.11	1.9	1.76	1.05333	1.92333
ENSRNOG00000020489	Tmem145	transmembrane protein 145 [Source:RGD Symbol;Acc:1595911]	1.606	0.683048	0.000422688	1	yes	up	4.99	3.7	2.97	7.78	6.48	6.58	3.88667	6.94667
ENSRNOG00000020774	LOC103690163	zinc finger protein 420 [Source:RGD Symbol;Acc:9421075]	2.223	1.15231	0.00545611	1	yes	up	0.31	0.37	0.39	0.95	0.56	1.13	0.356667	0.88
ENSRNOG00000021027	Dbp	D-box binding PAR bZIP transcription factor [Source:RGD Symbol;Acc:2491]	1.571	0.651805	9.87e-09	2.83e-06	yes	up	52.6	57.39	77.27	102.32	93.45	110.48	62.42	102.083
ENSRNOG00000021234	Slc4a11	solute carrier family 4 member 11 [Source:RGD Symbol;Acc:1310188]	1.631	0.705885	0.0388573	1	yes	up	0.91	0.64	0.46	1.03	1.37	1.47	0.67	1.29
ENSRNOG00000021345	Timd2	T-cell immunoglobulin and mucin domain containing 2 [Source:RGD Symbol;Acc:1359571]	0.156	-2.68406	0.0225338	1	yes	down	0.23	0.19	0.29	0.03	0.1	0	0.236667	0.0433333
ENSRNOG00000021401	Lpar5	lysophosphatidic acid receptor 5 [Source:RGD Symbol;Acc:1562580]	3.468	1.79421	0.0231693	1	yes	up	0.12	0.15	0.13	0.51	0.47	0.55	0.133333	0.51
ENSRNOG00000021474	Siglec5	sialic acid binding Ig-like lectin 5 [Source:RGD Symbol;Acc:1305432]	1.575	0.655379	0.0169978	1	yes	up	1.29	1.11	0.88	1.57	2.04	2.14	1.09333	1.91667
ENSRNOG00000022957	Ctxn3	cortexin 3 [Source:RGD Symbol;Acc:2300148]	0.593	-0.754651	0.00761601	1	yes	down	4.91	4.3	2.85	2.66	3.38	2.16	4.02	2.73333
ENSRNOG00000023465	Depp1	DEPP1, autophagy regulator [Source:RGD Symbol;Acc:1565700]	0.521	-0.940351	0.0110853	1	yes	down	2.77	1.66	2.49	1.29	1	1.69	2.30667	1.32667
ENSRNOG00000023935	Nrsn2	neurensin 2 [Source:RGD Symbol;Acc:1586322]	1.558	0.639959	6.7e-10	2.93e-07	yes	up	19.91	20.71	23.24	39.98	34.63	35.79	21.2867	36.8
ENSRNOG00000024114	Zdbf2	zinc finger, DBF-type containing 2 [Source:RGD Symbol;Acc:1560005]	0.645	-0.631598	1.64e-05	0.00106122	yes	down	2.65	1.75	2.13	1.52	1.51	1.72	2.17667	1.58333
ENSRNOG00000024197	AABR07049149.1	-	0.05	-4.3274	0.0425504	1	yes	down	1.62	0.51	0	0	0	0	0.71	0
ENSRNOG00000024594	Fhdc1	FH2 domain containing 1 [Source:RGD Symbol;Acc:1311955]	1.51	0.594406	0.0179272	1	yes	up	0.83	0.76	0.74	1.48	1.07	1.37	0.776667	1.30667
ENSRNOG00000025641	Gml	glycosylphosphatidylinositol anchored molecule like [Source:RGD Symbol;Acc:1307850]	0.204	-2.29498	0.0405608	1	yes	down	0.5	0.2	0.14	0.1	0.16	0.02	0.28	0.0933333
ENSRNOG00000026150	Zar1	zygote arrest 1 [Source:RGD Symbol;Acc:727972]	0.101	-3.30992	0.0269689	1	yes	down	0.25	0.09	0.48	0.05	0.04	0	0.273333	0.03
ENSRNOG00000027220	Pcdhgb8	protocadherin gamma subfamily B, 8 [Source:MGI Symbol;Acc:MGI:1935200]	1.616	0.692415	0.0286124	1	yes	up	0.89	0.65	0.9	1.39	1.28	1.69	0.813333	1.45333
ENSRNOG00000027296	Pcdhga6	protocadherin gamma subfamily A, 6 [Source:MGI Symbol;Acc:MGI:1935218]	1.525	0.609255	0.0324994	1	yes	up	0.78	1.23	1.51	2.19	1.88	1.87	1.17333	1.98
ENSRNOG00000027309	AABR07026805.1	-	1.658	0.729557	0.000986375	1	yes	up	0.85	0.98	1.12	1.7	2.09	1.52	0.983333	1.77
ENSRNOG00000027410	Ccdc125	coiled-coil domain containing 125 [Source:RGD Symbol;Acc:1561673]	0.642	-0.6394	0.0236171	1	yes	down	1.43	1.43	1.74	1.39	1.08	0.96	1.53333	1.14333
ENSRNOG00000027801	Zpbp	zona pellucida binding protein [Source:RGD Symbol;Acc:1563985]	0.598	-0.740767	0.000586857	1	yes	down	2.12	1.79	1.99	1.37	1.45	1.13	1.96667	1.31667
ENSRNOG00000028382	Rfxapl1	regulatory factor X-associated protein-like 1 [Source:RGD Symbol;Acc:9303218]	448.789	8.80989	0.0241624	1	yes	up	0	0	0	0.97	0	9.17	0	3.38
ENSRNOG00000028708	Ntsr1	neurotensin receptor 1 [Source:RGD Symbol;Acc:1306076]	3.102	1.63298	0.0215224	1	yes	up	0.05	0.06	0.21	0.36	0.19	0.23	0.106667	0.26
ENSRNOG00000028996	Krt1	keratin 1 [Source:RGD Symbol;Acc:1359664]	2.909	1.54053	0.0465372	1	yes	up	0.09	0.07	0.13	0.26	0.43	0.23	0.0966667	0.306667
ENSRNOG00000029939	Gypc	glycophorin C (Gerbich blood group) [Source:RGD Symbol;Acc:1310295]	0.568	-0.815941	0.00110215	1	yes	down	3.17	2.3	2.6	1.39	1.8	1.88	2.69	1.69
ENSRNOG00000030530	Gzmm	granzyme M [Source:RGD Symbol;Acc:620022]	1.704	0.76855	0.00147919	1	yes	up	3.23	4.51	5.22	8.27	8.25	8.03	4.32	8.18333
ENSRNOG00000031067	Si	sucrase-isomaltase [Source:RGD Symbol;Acc:3675]	0.349	-1.51962	0.0097829	1	yes	down	0.16	0.25	0.18	0.09	0.04	0.09	0.196667	0.0733333
ENSRNOG00000031249	Slco1a2	solute carrier organic anion transporter family, member 1A2 [Source:RGD Symbol;Acc:70985]	0.038	-4.73207	0.0133824	1	yes	down	0.02	0.17	0.02	0	0	0	0.07	0
ENSRNOG00000031643	Dchs1	dachsous cadherin-related 1 [Source:RGD Symbol;Acc:1309878]	1.632	0.706814	0.00397278	1	yes	up	0.26	0.25	0.32	0.53	0.47	0.49	0.276667	0.496667
ENSRNOG00000032443	Lmod3	leiomodin 3 [Source:RGD Symbol;Acc:1564924]	0.254	-1.97618	0.0191829	1	yes	down	0.19	0.34	0.23	0.09	0.09	0.04	0.253333	0.0733333
ENSRNOG00000032626	Mmp3	matrix metallopeptidase 3 [Source:RGD Symbol;Acc:621317]	0.23	-2.11825	0.0460282	1	yes	down	0.19	0.46	0.35	0.13	0.04	0.08	0.333333	0.0833333
ENSRNOG00000032885	Cycs	cytochrome c, somatic [Source:RGD Symbol;Acc:2451]	0.646	-0.630381	9.41e-05	1	yes	down	145.45	188.58	233.38	134.88	133.62	122.55	189.137	130.35
ENSRNOG00000032925	AC118414.1	-	0.643	-0.637979	0.0471325	1	yes	down	28.96	28.22	24.19	16.51	16.83	23.29	27.1233	18.8767
ENSRNOG00000033567	Musk	muscle associated receptor tyrosine kinase [Source:RGD Symbol;Acc:3211]	7.867	2.97579	0.0148614	1	yes	up	0.02	0.73	0	1.74	4.58	3	0.25	3.10667
ENSRNOG00000034030	AC130162.1	-	0.632	-0.660937	0.0179815	1	yes	down	1.94	3.19	3.91	2.04	2.4	1.13	3.01333	1.85667
ENSRNOG00000034126	Pcdhga2	protocadherin gamma subfamily A, 2 [Source:MGI Symbol;Acc:MGI:1935214]	1.757	0.813431	0.0232955	1	yes	up	0.7	0.8	0.54	1.85	1.05	1.12	0.68	1.34
ENSRNOG00000035476	Mir212	microRNA 212 [Source:RGD Symbol;Acc:2325376]	0.337	-1.57072	7.46e-16	1.39e-12	yes	down	8.57	5.64	4.37	2.31	2.18	2.5	6.19333	2.33
ENSRNOG00000036865	Krt77	keratin 77 [Source:RGD Symbol;Acc:1302968]	2.481	1.31077	0.0114545	1	yes	up	0.13	0.14	0.35	0.46	0.55	0.67	0.206667	0.56
ENSRNOG00000036942	Tnfrsf9	TNF receptor superfamily member 9 [Source:RGD Symbol;Acc:1598208]	0.617	-0.696359	0.0366666	1	yes	down	2.83	3	2.28	1.32	1.88	2.38	2.70333	1.86
ENSRNOG00000037082	Mybphl	myosin binding protein H-like [Source:RGD Symbol;Acc:1310511]	0.041	-4.60549	2.03e-07	1	yes	down	0.79	1.1	0.98	0	0.09	0.02	0.956667	0.0366667
ENSRNOG00000037206	Ccdc77	coiled-coil domain containing 77 [Source:RGD Symbol;Acc:1310710]	1.591	0.670183	0.0112782	1	yes	up	1.2	1.71	1.81	2.46	3.58	2.26	1.57333	2.76667
ENSRNOG00000037214	Spag5	sperm associated antigen 5 [Source:RGD Symbol;Acc:620152]	0.368	-1.44263	0.0138897	1	yes	down	2.84	3.89	2.99	1.15	0.95	1.46	3.24	1.18667
ENSRNOG00000037541	Sdhaf1	succinate dehydrogenase complex assembly factor 1 [Source:RGD Symbol;Acc:1562079]	4.959	2.30991	0.00073665	1	yes	up	0	1.04	6.29	9.5	14.32	13.03	2.44333	12.2833
ENSRNOG00000037923	Dmrtc1c1	DMRT-like family C1c1 [Source:RGD Symbol;Acc:1359563]	16.26	4.02327	0.0391696	1	yes	up	0	0	0	0.08	0.22	0.11	0	0.136667
ENSRNOG00000038087	AC110846.1	-	29.384	4.87694	0.00293577	1	yes	up	0	0	0	1.62	1.38	0.96	0	1.32
ENSRNOG00000039457	Pcdhgb5	protocadherin gamma subfamily B, 5 [Source:RGD Symbol;Acc:1591752]	1.81	0.856316	0.0210144	1	yes	up	0.45	0.75	0.54	1.26	0.93	1.33	0.58	1.17333
ENSRNOG00000042787	Fam229a	family with sequence similarity 229, member A [Source:RGD Symbol;Acc:1564163]	11.275	3.49508	0.0432069	1	yes	up	0.09	0	0	0.75	0.25	0.24	0.03	0.413333
ENSRNOG00000042838	Junb	JunB proto-oncogene, AP-1 transcription factor subunit [Source:RGD Symbol;Acc:2944]	0.584	-0.776943	4.92e-12	4.58e-09	yes	down	57.54	49.67	46.47	36.49	34.13	29.1	51.2267	33.24
ENSRNOG00000043031	Rd3l	retinal degeneration 3-like [Source:RGD Symbol;Acc:1305627]	0.6	-0.736704	0.0317636	1	yes	down	1.75	2.63	2.15	1.18	1.48	1.69	2.17667	1.45
ENSRNOG00000043465	Arc	activity-regulated cytoskeleton-associated protein [Source:RGD Symbol;Acc:62037]	0.444	-1.16994	1.84e-20	1.37e-16	yes	down	60.72	38.64	44.21	24.47	21.6	24.82	47.8567	23.63
ENSRNOG00000045554	LOC102551901	protein lifeguard 2-like [Source:RGD Symbol;Acc:7636626]	3.018	1.5935	0.0231912	1	yes	up	2.03	3	8.7	9.62	21.02	11.15	4.57667	13.93
ENSRNOG00000046006	LOC100362783	Uncharacterized protein C7orf61 homolog [Source:RGD Symbol;Acc:2324075]	0.079	-3.66923	0.0373163	1	yes	down	0.35	0.4	0.72	0	0	0.09	0.49	0.03
ENSRNOG00000046022	Wdr77	WD repeat domain 77 [Source:RGD Symbol;Acc:1310479]	3.81	1.92967	7.8e-05	1	yes	up	0.5	0.29	0.17	0.82	1.26	2.1	0.32	1.39333
ENSRNOG00000046382	Gatd1	glutamine amidotransferase like class 1 domain containing 1 [Source:RGD Symbol;Acc:1304836]	1.622	0.69774	0.0348515	1	yes	up	3.65	3.31	2.17	5.51	3.93	7.08	3.04333	5.50667
ENSRNOG00000046414	Vwa5a	von Willebrand factor A domain containing 5A [Source:RGD Symbol;Acc:735145]	281.669	8.13786	0.0373167	1	yes	up	0	0	0	1.2	0	1.37	0	0.856667
ENSRNOG00000046663	LOC100911825	low affinity immunoglobulin gamma Fc region receptor III-like [Source:RGD Symbol;Acc:6490558]	0.652	-0.616694	0.000857922	1	yes	down	16.28	11.1	10.66	9.78	9.65	8.31	12.68	9.24667
ENSRNOG00000046836	AC133403.1	-	0.04	-4.64041	0.0191616	1	yes	down	0.17	0	0.22	0	0	0	0.13	0
ENSRNOG00000046845	AABR07028887.1	-	0.045	-4.47843	0.0192095	1	yes	down	0.07	0.21	0.06	0	0	0	0.113333	0
ENSRNOG00000046915	Ceacam9	carcinoembryonic antigen-related cell adhesion molecule 9 [Source:RGD Symbol;Acc:70954]	33.938	5.08483	0.00148786	1	yes	up	0	0	0	0.64	0.57	0.24	0	0.483333
ENSRNOG00000047466	Bdnf	brain-derived neurotrophic factor [Source:RGD Symbol;Acc:2202]	0.589	-0.762832	1.07e-08	2.94e-06	yes	down	7.06	6.77	6.54	4.66	4.82	3.78	6.79	4.42
ENSRNOG00000047604	Kbtbd6	kelch repeat and BTB domain containing 6 [Source:RGD Symbol;Acc:1305086]	1.633	0.707512	0.0425653	1	yes	up	1.08	0.94	0.86	1.9	2.02	1.32	0.96	1.74667
ENSRNOG00000047812	Triap1	TP53 regulated inhibitor of apoptosis 1 [Source:RGD Symbol;Acc:1586233]	0.45	-1.15191	0.0186892	1	yes	down	38.89	57.66	42.01	17.05	30.67	28.84	46.1867	25.52
ENSRNOG00000047971	Mrpl36	mitochondrial ribosomal protein L36 [Source:RGD Symbol;Acc:1306375]	7.878	2.97782	0.000892093	1	yes	up	2.73	0.75	0.45	6.52	12.11	21.16	1.31	13.2633
ENSRNOG00000048589	Ncbp2	nuclear cap binding protein subunit 2 [Source:RGD Symbol;Acc:1596188]	0.586	-0.770366	0.00017649	1	yes	down	1.71	1.24	1.49	0.8	1.01	5.37	1.48	2.39333
ENSRNOG00000048656	AABR07007853.1	-	29.65	4.88996	0.00318418	1	yes	up	0	0.03	0	0.88	2.06	0.64	0.01	1.19333
ENSRNOG00000048750	AABR07047576.1	-	0.425	-1.23611	0.000151073	1	yes	down	1.75	0.99	1.47	0.72	0.63	0.59	1.40333	0.646667
ENSRNOG00000048996	Prmt6	protein arginine methyltransferase 6 [Source:RGD Symbol;Acc:1304701]	1.53	0.6132	0.0358585	1	yes	up	1.7	1.04	2.55	2.67	2.73	2.45	1.76333	2.61667
ENSRNOG00000049178	AABR07028414.1	-	0.572	-0.807141	0.0163467	1	yes	down	0.54	0.47	0.57	0.43	0.26	0.33	0.526667	0.34
ENSRNOG00000049248	AABR07007905.1	-	0.024	-5.40865	0.000927777	1	yes	down	0.51	2.11	1.29	0	0	0	1.30333	0
ENSRNOG00000049495	Krt71	keratin 71 [Source:RGD Symbol;Acc:1584538]	2.107	1.07521	0.0478881	1	yes	up	0.3	0.24	0.24	0.69	0.58	0.56	0.26	0.61
ENSRNOG00000049964	Gsto2	glutathione S-transferase omega 2 [Source:RGD Symbol;Acc:1310764]	4.339	2.11739	0.0336252	1	yes	up	0.17	0.22	0	0.74	0.25	1.28	0.13	0.756667
ENSRNOG00000050714	Islr2	immunoglobulin superfamily containing leucine-rich repeat 2 [Source:RGD Symbol;Acc:6497037]	1.5	0.585067	1.2e-05	0.000849599	yes	up	4.29	5.32	4.14	8.11	7.18	7.98	4.58333	7.75667
ENSRNOG00000050780	Fpgs	folylpolyglutamate synthase [Source:RGD Symbol;Acc:1587713]	1.538	0.620987	0.0428281	1	yes	up	1.31	0.86	1.21	1.88	1.69	2.2	1.12667	1.92333
ENSRNOG00000050805	LOC102550456	TSC22 domain family protein 4-like [Source:RGD Symbol;Acc:7605479]	1.546	0.628771	0.00361123	1	yes	up	2.22	2.05	2.45	3.77	3.5	4.01	2.24	3.76
ENSRNOG00000051193	AABR07010030.2	-	0.595	-0.74822	0.0443113	1	yes	down	2.27	2	1.31	1.53	1.23	0.95	1.86	1.23667
ENSRNOG00000051578	Zfp54	zinc finger protein 54 [Source:RGD Symbol;Acc:1307738]	0.531	-0.912321	0.0110602	1	yes	down	1.17	1.09	1.5	0.91	0.64	0.66	1.25333	0.736667
ENSRNOG00000051927	RF00607	small nucleolar RNA, C/D box 98 [Source:MGI Symbol;Acc:MGI:3819569]	0.04	-4.63732	0.0193029	1	yes	down	0.14	0	0.13	0	0	0	0.09	0
ENSRNOG00000052192	LOC103694079	vacuolar ATPase assembly integral membrane protein Vma21-like [Source:RGD Symbol;Acc:9104485]	0.151	-2.72607	5.46e-07	1	yes	down	8.66	1.76	6.53	10.87	9.02	9.93	5.65	9.94
ENSRNOG00000052199	RGD1566138	similar to Zinc finger, CW type with PWWP domain 1 [Source:RGD Symbol;Acc:1566138]	0.115	-3.11893	0.00125992	1	yes	down	0.18	0.39	0.77	0.14	0.02	0	0.446667	0.0533333
ENSRNOG00000052421	AABR07012475.2	mCG16729-like [Source:NCBI gene;Acc:100363520]	0.378	-1.40522	0.00774606	1	yes	down	1.81	1.46	1.35	1.07	0.54	0.13	1.54	0.58
ENSRNOG00000052453	AABR07019254.1	-	0.024	-5.40718	0.000932026	1	yes	down	1.32	0.7	0.3	0	0	0	0.773333	0
ENSRNOG00000052880	Prph	peripherin [Source:RGD Symbol;Acc:3414]	1.593	0.672007	0.0241995	1	yes	up	1.19	1.39	1.48	3.02	1.97	2.2	1.35333	2.39667
ENSRNOG00000053058	AABR07014885.1	-	0.492	-1.02253	0.0183481	1	yes	down	8.86	10.82	7.88	4.91	4.83	5.16	9.18667	4.96667
ENSRNOG00000053095	AC094348.3	-	0.147	-2.76783	5.69e-05	1	yes	down	5.19	2.75	1.95	0.99	0	0.67	3.29667	0.553333
ENSRNOG00000054493	Rpph1	ribonuclease P RNA component H1 [Source:RGD Symbol;Acc:3580]	0.462	-1.11355	0.00224794	1	yes	down	26.19	43.77	41.99	21.18	19.5	14.45	37.3167	18.3767
ENSRNOG00000055261	AC122968.1	-	0.577	-0.794142	0.00121144	1	yes	down	4.66	4.81	16.42	3.71	3.65	3.26	8.63	3.54
ENSRNOG00000055836	AABR07000402.1	-	0.438	-1.19225	0.00980352	0.103887	yes	down	53.36	139.74	71.33	44.79	48.92	35.16	88.1433	42.9567
ENSRNOG00000056490	AABR07013566.1	-	0.655	-0.610074	0.00812039	1	yes	down	1.72	1.18	1.25	1.27	0.77	0.99	1.38333	1.01
ENSRNOG00000056575	AABR07030086.2	-	0.401	-1.31775	0.0485241	1	yes	down	0.3	0.25	0.24	0.12	0.07	0.16	0.263333	0.116667
ENSRNOG00000056701	Gtf2a2	general transcription factor 2A subunit 2 [Source:RGD Symbol;Acc:620720]	0.326	-1.61485	0.0302039	1	yes	down	3.89	0.39	6.87	0.45	0.51	0.63	3.71667	0.53
ENSRNOG00000057110	AABR07003944.1	-	0.394	-1.34523	0.023439	1	yes	down	0.21	0.42	0.31	0.16	0.24	0.02	0.313333	0.14
ENSRNOG00000057396	AABR07005581.1	-	0.339	-1.55946	0.0176311	1	yes	down	0.2	0.09	0.25	0.07	0.09	0.04	0.18	0.0666667
ENSRNOG00000057619	LOC100912068	hypermethylated in cancer 1 protein-like [Source:RGD Symbol;Acc:6488990]	0.323	-1.62904	0.0362132	1	yes	down	0.41	0.32	0.38	0.24	0	0.17	0.37	0.136667
ENSRNOG00000057724	AC118957.2	-	0.645	-0.632827	0.00309968	0.0509017	yes	down	25.72	19.99	21.03	14.76	13.17	19.98	22.2467	15.97
ENSRNOG00000058005	AABR07013914.1	-	1.998	0.99887	0.0204569	1	yes	up	0.72	0.83	0.6	1.69	1.77	1.63	0.716667	1.69667
ENSRNOG00000058424	AABR07057150.1	transmembrane protein 19-like [Source:NCBI gene;Acc:100912615]	2.044	1.03154	0.0250561	1	yes	up	0.46	1.03	1.05	1.87	1.71	2.7	0.846667	2.09333
ENSRNOG00000058555	RF00100	RNA, 7SK, nuclear [Source:MGI Symbol;Acc:MGI:103186]	0.347	-1.52785	6.29e-09	1	yes	down	123.18	79.84	156.82	46.98	24.43	62.09	119.947	44.5
ENSRNOG00000058645	Tnc	tenascin C [Source:RGD Symbol;Acc:621057]	1.505	0.590199	0.022515	1	yes	up	1.27	1	0.96	1.85	1.26	1.79	1.07667	1.63333
ENSRNOG00000058883	NEWGENE_1589866	family with sequence similarity 124B [Source:RGD Symbol;Acc:9095683]	0.066	-3.93127	0.00394527	1	yes	down	0.33	0.31	0.18	0	0.06	0	0.273333	0.02
ENSRNOG00000059297	LOC108348202	disintegrin and metalloproteinase domain-containing protein 21-like [Source:RGD Symbol;Acc:11439298]	20.001	4.32202	0.0225247	1	yes	up	0	0	0	0.09	0.02	0.18	0	0.0966667
ENSRNOG00000059412	Rnf113a1	ring finger protein 113A1 [Source:RGD Symbol;Acc:1359693]	28.502	4.83298	0.00590264	1	yes	up	0	0.01	0	0.22	0.04	0.76	0.00333333	0.34
ENSRNOG00000059922	AABR07019442.2	-	0.056	-4.16292	0.03918	1	yes	down	0.32	0.31	0.24	0	0	0	0.29	0
ENSRNOG00000059956	Bcl6b	BCL6B, transcription repressor [Source:RGD Symbol;Acc:1563179]	0.504	-0.988305	0.00365381	1	yes	down	1.3	1.1	0.74	0.55	0.44	0.78	1.04667	0.59
ENSRNOG00000060228	AABR07034750.1	-	0.617	-0.695766	8.41e-05	1	yes	down	2.06	2.14	2.02	1.38	1.62	1.27	2.07333	1.42333
ENSRNOG00000060951	AABR07052613.1	-	0.43	-1.21594	0.00114613	1	yes	down	1.39	1.7	2.62	1.12	0.87	0.73	1.90333	0.906667
ENSRNOG00000061484	Adamts2	ADAM metallopeptidase with thrombospondin type 1 motif, 2 [Source:RGD Symbol;Acc:1565950]	2.007	1.00528	3.62e-05	1	yes	up	0.88	1.01	0.95	1.99	2.29	2.87	0.946667	2.38333
ENSRNOG00000061538	AABR07049892.1	-	0.629	-0.668626	1.21e-06	0.000134546	yes	down	12.81	9.67	16.08	14.48	7.27	9.95	12.8533	10.5667
ENSRNOG00000061595	Tfec	transcription factor EC [Source:RGD Symbol;Acc:3846]	0.153	-2.70752	0.0469166	1	yes	down	0.07	0.25	0.28	0.03	0.07	0	0.2	0.0333333
ENSRNOG00000061900	AABR07047771.1	-	0.642	-0.638304	0.00233156	1	yes	down	1.49	1.24	1.49	1.1	0.8	1.1	1.40667	1
ENSRNOG00000061989	Nkrf	NFKB repressing factor [Source:RGD Symbol;Acc:6500424]	0.503	-0.99259	0.0145871	1	yes	down	2.49	1.48	2.4	1.51	0.86	1.15	2.12333	1.17333
ENSRNOG00000062053	AABR07030527.2	-	0.329	-1.60424	0.0182463	1	yes	down	1.87	1.11	1.12	0.89	0.08	0.6	1.36667	0.523333
ENSRNOG00000062101	Ace	angiotensin I converting enzyme [Source:RGD Symbol;Acc:2493]	1.686	0.753621	0.0125091	1	yes	up	0.58	0.68	0.63	1.1	1.26	1.24	0.63	1.2
ENSRNOG00000062103	AABR07020966.2	-	0.522	-0.939102	2.21e-07	1	yes	down	2.04	2.07	2	1.45	1.14	0.97	2.03667	1.18667
