# Supplementary material for: Selective Synaptic Remodeling in Rat Auditory and Visual Cortices Following Noise‐Induced Permanent Hearing Loss in Adulthood
Source: Neural Plast. 2026 May 18;2026:8852865. doi: 10.1155/np/8852865 (PMC13182752; doi:10.1155/np/8852865)
Supplement: Supplementary file 1 — Supporting Information In addition to the main content of this manuscript, supporting materials have been provided to enhance the understanding and rigor of our study. These include: Table S1: Gene expression patterns and DEGs in the A1 cortex. Table S2: Gene expression pattern and DEGs in V1 cortex. Table S3: The primers used for qPCR verification. Table S4: GO analysis of DEGs in A1 cortex. Table S5: KEGG analysis of DEGs in the A1 cortex. Table S6: GO analysis of DEGs in V1 cortex. Table S7: KEGG analysis of DEGs in V1 cortex. Table S8: Gene expression pattern and DEGs in A1 cortex (DEGs were screened using an adjusted p‐value). Table S9: Gene expression pattern and DEGs in V1 cortex (DEGs were screened using an adjusted p‐value). Table S10: GO analysis of DEGs in A1 cortex (DEGs were screened using an adjusted p‐value). Table S11: KEGG analysis of DEGs in A1 cortex (DEGs were screened using an adjusted p‐value). Table S12: GO analysis of DEGs in V1 cortex (DEGs were screened using an adjusted p‐value). Table S13: KEGG analysis of DEGs in V1 cortex (DEGs were screened using an adjusted p‐value). These supporting files contain critical data sets and analyses that were integral to our research findings. Figure S1: The up‐ and downregulated genes in the A1 cortex based on adjusted p‐value screening, corresponding to Table S8. Figure S2: The up‐ and downregulated genes in the V1 cortex based on adjusted p‐value screening, corresponding to Table S9. Figure S3: qPCR validation of selected DEGs identified from the adjusted p‐value‐based transcriptomic results. Figure S4: GO and KEGG enrichment analyses of adjusted p‐value‐screened DEGs in the A1 cortex, corresponding to Tables S10 and S11. Figure S5: GO and KEGG enrichment analyses of adjusted p‐value‐screened DEGs in the V1 cortex, corresponding to Tables S12 and S13. [file NP-2026-8852865-s001.zip › 8852865.f1/Table S4.xlsx]

## Sheet: GO analysis of DEGs in A1
Table S4: GO analysis of DEGs in A1 cortex.
Number	GO ID	Term Type	Description	Ratio_in_study	Ratio_in_pop	Rich factor	Pvalue	Padjust	Gene_ids	Gene_names
19	GO:0045859	BP	regulation of protein kinase activity	19/ 160	777/ 23253	0.024453	1.78222e-06	0.0271699	ENSRNOG00000000811;ENSRNOG00000001302;ENSRNOG00000003977;ENSRNOG00000004100;ENSRNOG00000005883;ENSRNOG00000008165;ENSRNOG00000010975;ENSRNOG00000011130;ENSRNOG00000013090;ENSRNOG00000013862;ENSRNOG00000014130;ENSRNOG00000014350;ENSRNOG00000016294;ENSRNOG00000017712;ENSRNOG00000019422;ENSRNOG00000019822;ENSRNOG00000020013;ENSRNOG00000047466;ENSRNOG00000062101	Pkib;Adora2a;Dusp1;Trib1;Nek10;Tpx2;Adnp;Calca;Gadd45g;Dusp2;Cks2;Ccn1;Cd4;Cartpt;Egr1;Gadd45b;Psrc1;Bdnf;Ace
19	GO:0043549	BP	regulation of kinase activity	19/ 160	852/ 23253	0.0223005	6.73223e-06	0.0373076	ENSRNOG00000000811;ENSRNOG00000001302;ENSRNOG00000003977;ENSRNOG00000004100;ENSRNOG00000005883;ENSRNOG00000008165;ENSRNOG00000010975;ENSRNOG00000011130;ENSRNOG00000013090;ENSRNOG00000013862;ENSRNOG00000014130;ENSRNOG00000014350;ENSRNOG00000016294;ENSRNOG00000017712;ENSRNOG00000019422;ENSRNOG00000019822;ENSRNOG00000020013;ENSRNOG00000047466;ENSRNOG00000062101	Pkib;Adora2a;Dusp1;Trib1;Nek10;Tpx2;Adnp;Calca;Gadd45g;Dusp2;Cks2;Ccn1;Cd4;Cartpt;Egr1;Gadd45b;Psrc1;Bdnf;Ace
10	GO:0007611	BP	learning or memory	10/ 160	245/ 23253	0.0408163	8.01916e-06	0.0373076	ENSRNOG00000000640;ENSRNOG00000001006;ENSRNOG00000002525;ENSRNOG00000003300;ENSRNOG00000008015;ENSRNOG00000010975;ENSRNOG00000013101;ENSRNOG00000020009;ENSRNOG00000028708;ENSRNOG00000043465	Egr2;Nptx2;Ptgs2;Btg2;Fos;Adnp;Pcdh8;Npas4;Ntsr1;Arc
14	GO:0045860	BP	positive regulation of protein kinase activity	14/ 160	502/ 23253	0.0278884	1.03488e-05	0.0373076	ENSRNOG00000005883;ENSRNOG00000008165;ENSRNOG00000010975;ENSRNOG00000011130;ENSRNOG00000013090;ENSRNOG00000014130;ENSRNOG00000014350;ENSRNOG00000016294;ENSRNOG00000017712;ENSRNOG00000019422;ENSRNOG00000019822;ENSRNOG00000020013;ENSRNOG00000047466;ENSRNOG00000062101	Nek10;Tpx2;Adnp;Calca;Gadd45g;Cks2;Ccn1;Cd4;Cartpt;Egr1;Gadd45b;Psrc1;Bdnf;Ace
25	GO:0001932	BP	regulation of protein phosphorylation	25/ 160	1462/ 23253	0.0170999	2.25879e-05	0.0373076	ENSRNOG00000000811;ENSRNOG00000001130;ENSRNOG00000001302;ENSRNOG00000002525;ENSRNOG00000003977;ENSRNOG00000004100;ENSRNOG00000005883;ENSRNOG00000008165;ENSRNOG00000009656;ENSRNOG00000010975;ENSRNOG00000011130;ENSRNOG00000012645;ENSRNOG00000013090;ENSRNOG00000013397;ENSRNOG00000013862;ENSRNOG00000014130;ENSRNOG00000014350;ENSRNOG00000016294;ENSRNOG00000017712;ENSRNOG00000019422;ENSRNOG00000019822;…	Pkib;Nos1;Adora2a;Ptgs2;Dusp1;Trib1;Nek10;Tpx2;Rspo1;Adnp;Calca;Mecom;Gadd45g;Foxo1;Dusp2;Cks2;Ccn1;Cd4;Cartpt;Egr1;Gadd45b;Psrc1;Musk;Bdnf;Ace
10	GO:0050890	BP	cognition	10/ 160	277/ 23253	0.0361011	2.31886e-05	0.0373076	ENSRNOG00000000640;ENSRNOG00000001006;ENSRNOG00000002525;ENSRNOG00000003300;ENSRNOG00000008015;ENSRNOG00000010975;ENSRNOG00000013101;ENSRNOG00000020009;ENSRNOG00000028708;ENSRNOG00000043465	Egr2;Nptx2;Ptgs2;Btg2;Fos;Adnp;Pcdh8;Npas4;Ntsr1;Arc
14	GO:0033674	BP	positive regulation of kinase activity	14/ 160	542/ 23253	0.0258303	2.42308e-05	0.0373076	ENSRNOG00000005883;ENSRNOG00000008165;ENSRNOG00000010975;ENSRNOG00000011130;ENSRNOG00000013090;ENSRNOG00000014130;ENSRNOG00000014350;ENSRNOG00000016294;ENSRNOG00000017712;ENSRNOG00000019422;ENSRNOG00000019822;ENSRNOG00000020013;ENSRNOG00000047466;ENSRNOG00000062101	Nek10;Tpx2;Adnp;Calca;Gadd45g;Cks2;Ccn1;Cd4;Cartpt;Egr1;Gadd45b;Psrc1;Bdnf;Ace
5	GO:0035914	BP	skeletal muscle cell differentiation	5/ 160	51/ 23253	0.0980392	2.63569e-05	0.0373076	ENSRNOG00000000640;ENSRNOG00000003300;ENSRNOG00000007607;ENSRNOG00000008015;ENSRNOG00000019422	Egr2;Btg2;Nr4a1;Fos;Egr1
46	GO:0009893	BP	positive regulation of metabolic process	46/ 160	3662/ 23253	0.0125614	2.75668e-05	0.0373076	ENSRNOG00000000529;ENSRNOG00000000640;ENSRNOG00000000811;ENSRNOG00000001130;ENSRNOG00000001739;ENSRNOG00000002525;ENSRNOG00000003300;ENSRNOG00000004100;ENSRNOG00000004195;ENSRNOG00000005229;ENSRNOG00000005883;ENSRNOG00000007607;ENSRNOG00000008015;ENSRNOG00000008165;ENSRNOG00000009540;ENSRNOG00000009656;ENSRNOG00000010886;ENSRNOG00000010975;ENSRNOG00000011000;ENSRNOG00000011130;ENSRNOG00000011238;…	Pim1;Egr2;Pkib;Nos1;Meltf;Ptgs2;Btg2;Trib1;Dtl;Sec16b;Nek10;Nr4a1;Fos;Tpx2;Gpr3;Rspo1;Nfe2l3;Adnp;Rims1;Calca;Tiparp;Mecom;Gadd45g;Foxo1;Cks2;Ccn1;Cd4;Cartpt;Egr1;Gadd45b;Npas4;Psrc1;Dbp;Rfxapl1;Ntsr1;Cycs;Musk;Junb;Bdnf;Triap1;Ncbp2;AABR07012475.2;Gtf2a2;Tnc;Tfec;Ace
15	GO:0051347	BP	positive regulation of transferase activity	15/ 160	627/ 23253	0.0239234	2.99191e-05	0.0373076	ENSRNOG00000000811;ENSRNOG00000005883;ENSRNOG00000008165;ENSRNOG00000010975;ENSRNOG00000011130;ENSRNOG00000013090;ENSRNOG00000014130;ENSRNOG00000014350;ENSRNOG00000016294;ENSRNOG00000017712;ENSRNOG00000019422;ENSRNOG00000019822;ENSRNOG00000020013;ENSRNOG00000047466;ENSRNOG00000062101	Pkib;Nek10;Tpx2;Adnp;Calca;Gadd45g;Cks2;Ccn1;Cd4;Cartpt;Egr1;Gadd45b;Psrc1;Bdnf;Ace
43	GO:0010604	BP	positive regulation of macromolecule metabolic process	43/ 160	3294/ 23253	0.013054	3.04173e-05	0.0373076	ENSRNOG00000000529;ENSRNOG00000000640;ENSRNOG00000000811;ENSRNOG00000001130;ENSRNOG00000001739;ENSRNOG00000002525;ENSRNOG00000003300;ENSRNOG00000004100;ENSRNOG00000004195;ENSRNOG00000005229;ENSRNOG00000005883;ENSRNOG00000007607;ENSRNOG00000008015;ENSRNOG00000008165;ENSRNOG00000009656;ENSRNOG00000010886;ENSRNOG00000010975;ENSRNOG00000011000;ENSRNOG00000011130;ENSRNOG00000011238;ENSRNOG00000012645;…	Pim1;Egr2;Pkib;Nos1;Meltf;Ptgs2;Btg2;Trib1;Dtl;Sec16b;Nek10;Nr4a1;Fos;Tpx2;Rspo1;Nfe2l3;Adnp;Rims1;Calca;Tiparp;Mecom;Gadd45g;Foxo1;Cks2;Ccn1;Cd4;Cartpt;Egr1;Gadd45b;Npas4;Psrc1;Dbp;Rfxapl1;Musk;Junb;Bdnf;Triap1;Ncbp2;AABR07012475.2;Gtf2a2;Tnc;Tfec;Ace
4	GO:0033280	BP	response to vitamin D	4/ 160	27/ 23253	0.148148	3.34886e-05	0.0373076	ENSRNOG00000002525;ENSRNOG00000016294;ENSRNOG00000016421;ENSRNOG00000058645	Ptgs2;Cd4;Tyr;Tnc
19	GO:0051338	BP	regulation of transferase activity	19/ 160	963/ 23253	0.01973	3.67081e-05	0.0373076	ENSRNOG00000000811;ENSRNOG00000001302;ENSRNOG00000003977;ENSRNOG00000004100;ENSRNOG00000005883;ENSRNOG00000008165;ENSRNOG00000010975;ENSRNOG00000011130;ENSRNOG00000013090;ENSRNOG00000013862;ENSRNOG00000014130;ENSRNOG00000014350;ENSRNOG00000016294;ENSRNOG00000017712;ENSRNOG00000019422;ENSRNOG00000019822;ENSRNOG00000020013;ENSRNOG00000047466;ENSRNOG00000062101	Pkib;Adora2a;Dusp1;Trib1;Nek10;Tpx2;Adnp;Calca;Gadd45g;Dusp2;Cks2;Ccn1;Cd4;Cartpt;Egr1;Gadd45b;Psrc1;Bdnf;Ace
14	GO:0007610	BP	behavior	14/ 160	593/ 23253	0.0236088	6.40822e-05	0.0528547	ENSRNOG00000000640;ENSRNOG00000001006;ENSRNOG00000001302;ENSRNOG00000002525;ENSRNOG00000003300;ENSRNOG00000008015;ENSRNOG00000010975;ENSRNOG00000011130;ENSRNOG00000013101;ENSRNOG00000017712;ENSRNOG00000019422;ENSRNOG00000020009;ENSRNOG00000028708;ENSRNOG00000043465	Egr2;Nptx2;Adora2a;Ptgs2;Btg2;Fos;Adnp;Calca;Pcdh8;Cartpt;Egr1;Npas4;Ntsr1;Arc
7	GO:0007156	BP	homophilic cell adhesion via plasma membrane adhesion molecules	7/ 160	145/ 23253	0.0482759	6.67762e-05	0.0528547	ENSRNOG00000013101;ENSRNOG00000020084;ENSRNOG00000027220;ENSRNOG00000027296;ENSRNOG00000031643;ENSRNOG00000034126;ENSRNOG00000039457	Pcdh8;Pcdhb5;Pcdhgb8;Pcdhga6;Dchs1;Pcdhga2;Pcdhgb5
7	GO:0007612	BP	learning	7/ 160	147/ 23253	0.047619	7.28074e-05	0.0528547	ENSRNOG00000001006;ENSRNOG00000002525;ENSRNOG00000003300;ENSRNOG00000008015;ENSRNOG00000020009;ENSRNOG00000028708;ENSRNOG00000043465	Nptx2;Ptgs2;Btg2;Fos;Npas4;Ntsr1;Arc
25	GO:0042325	BP	regulation of phosphorylation	25/ 160	1584/ 23253	0.0157828	9.53379e-05	0.0631925	ENSRNOG00000000811;ENSRNOG00000001130;ENSRNOG00000001302;ENSRNOG00000002525;ENSRNOG00000003977;ENSRNOG00000004100;ENSRNOG00000005883;ENSRNOG00000008165;ENSRNOG00000009656;ENSRNOG00000010975;ENSRNOG00000011130;ENSRNOG00000012645;ENSRNOG00000013090;ENSRNOG00000013397;ENSRNOG00000013862;ENSRNOG00000014130;ENSRNOG00000014350;ENSRNOG00000016294;ENSRNOG00000017712;ENSRNOG00000019422;ENSRNOG00000019822;…	Pkib;Nos1;Adora2a;Ptgs2;Dusp1;Trib1;Nek10;Tpx2;Rspo1;Adnp;Calca;Mecom;Gadd45g;Foxo1;Dusp2;Cks2;Ccn1;Cd4;Cartpt;Egr1;Gadd45b;Psrc1;Musk;Bdnf;Ace
2	GO:0070611	MF	histone methyltransferase activity (H3-R2 specific)	2/ 160	2/ 23253	1	4.7052e-05	0.0799705	ENSRNOG00000017187;ENSRNOG00000048996	LOC108348173;Prmt6
2	GO:0070612	MF	histone methyltransferase activity (H2A-R3 specific)	2/ 160	2/ 23253	1	4.7052e-05	0.0799705	ENSRNOG00000017187;ENSRNOG00000048996	LOC108348173;Prmt6
2	GO:0034970	BP	histone H3-R2 methylation	2/ 160	3/ 23253	0.666667	0.000140516	0.0892572	ENSRNOG00000017187;ENSRNOG00000048996	LOC108348173;Prmt6
39	GO:0051173	BP	positive regulation of nitrogen compound metabolic process	39/ 160	3137/ 23253	0.0124323	0.000175227	0.106853	ENSRNOG00000000529;ENSRNOG00000000640;ENSRNOG00000000811;ENSRNOG00000001130;ENSRNOG00000001739;ENSRNOG00000002525;ENSRNOG00000003300;ENSRNOG00000004100;ENSRNOG00000004195;ENSRNOG00000005883;ENSRNOG00000007607;ENSRNOG00000008015;ENSRNOG00000008165;ENSRNOG00000009656;ENSRNOG00000010886;ENSRNOG00000010975;ENSRNOG00000011130;ENSRNOG00000011238;ENSRNOG00000012645;ENSRNOG00000013090;ENSRNOG00000013397;…	Pim1;Egr2;Pkib;Nos1;Meltf;Ptgs2;Btg2;Trib1;Dtl;Nek10;Nr4a1;Fos;Tpx2;Rspo1;Nfe2l3;Adnp;Calca;Tiparp;Mecom;Gadd45g;Foxo1;Cks2;Ccn1;Cd4;Cartpt;Egr1;Gadd45b;Npas4;Psrc1;Dbp;Rfxapl1;Musk;Junb;Bdnf;Triap1;Ncbp2;Gtf2a2;Tfec;Ace
18	GO:0001934	BP	positive regulation of protein phosphorylation	18/ 160	1002/ 23253	0.0179641	0.000192669	0.109287	ENSRNOG00000001130;ENSRNOG00000002525;ENSRNOG00000005883;ENSRNOG00000008165;ENSRNOG00000009656;ENSRNOG00000010975;ENSRNOG00000011130;ENSRNOG00000013090;ENSRNOG00000014130;ENSRNOG00000014350;ENSRNOG00000016294;ENSRNOG00000017712;ENSRNOG00000019422;ENSRNOG00000019822;ENSRNOG00000020013;ENSRNOG00000033567;ENSRNOG00000047466;ENSRNOG00000062101	Nos1;Ptgs2;Nek10;Tpx2;Rspo1;Adnp;Calca;Gadd45g;Cks2;Ccn1;Cd4;Cartpt;Egr1;Gadd45b;Psrc1;Musk;Bdnf;Ace
11	GO:0050804	BP	modulation of chemical synaptic transmission	11/ 160	429/ 23253	0.025641	0.00019674	0.109287	ENSRNOG00000000640;ENSRNOG00000001006;ENSRNOG00000001302;ENSRNOG00000002525;ENSRNOG00000010911;ENSRNOG00000010975;ENSRNOG00000011000;ENSRNOG00000013101;ENSRNOG00000020009;ENSRNOG00000028708;ENSRNOG00000043465	Egr2;Nptx2;Adora2a;Ptgs2;Tmem108;Adnp;Rims1;Pcdh8;Npas4;Ntsr1;Arc
11	GO:0099177	BP	regulation of trans-synaptic signaling	11/ 160	430/ 23253	0.0255814	0.000200724	0.109287	ENSRNOG00000000640;ENSRNOG00000001006;ENSRNOG00000001302;ENSRNOG00000002525;ENSRNOG00000010911;ENSRNOG00000010975;ENSRNOG00000011000;ENSRNOG00000013101;ENSRNOG00000020009;ENSRNOG00000028708;ENSRNOG00000043465	Egr2;Nptx2;Adora2a;Ptgs2;Tmem108;Adnp;Rims1;Pcdh8;Npas4;Ntsr1;Arc
26	GO:0019220	BP	regulation of phosphate metabolic process	26/ 160	1764/ 23253	0.0147392	0.000223464	0.114219	ENSRNOG00000000811;ENSRNOG00000001130;ENSRNOG00000001302;ENSRNOG00000002525;ENSRNOG00000003977;ENSRNOG00000004100;ENSRNOG00000005883;ENSRNOG00000008165;ENSRNOG00000009656;ENSRNOG00000010975;ENSRNOG00000011130;ENSRNOG00000012645;ENSRNOG00000013090;ENSRNOG00000013397;ENSRNOG00000013862;ENSRNOG00000014130;ENSRNOG00000014350;ENSRNOG00000016294;ENSRNOG00000017712;ENSRNOG00000019422;ENSRNOG00000019822;…	Pkib;Nos1;Adora2a;Ptgs2;Dusp1;Trib1;Nek10;Tpx2;Rspo1;Adnp;Calca;Mecom;Gadd45g;Foxo1;Dusp2;Cks2;Ccn1;Cd4;Cartpt;Egr1;Gadd45b;Psrc1;Ntsr1;Musk;Bdnf;Ace
26	GO:0051174	BP	regulation of phosphorus metabolic process	26/ 160	1765/ 23253	0.0147309	0.000224766	0.114219	ENSRNOG00000000811;ENSRNOG00000001130;ENSRNOG00000001302;ENSRNOG00000002525;ENSRNOG00000003977;ENSRNOG00000004100;ENSRNOG00000005883;ENSRNOG00000008165;ENSRNOG00000009656;ENSRNOG00000010975;ENSRNOG00000011130;ENSRNOG00000012645;ENSRNOG00000013090;ENSRNOG00000013397;ENSRNOG00000013862;ENSRNOG00000014130;ENSRNOG00000014350;ENSRNOG00000016294;ENSRNOG00000017712;ENSRNOG00000019422;ENSRNOG00000019822;…	Pkib;Nos1;Adora2a;Ptgs2;Dusp1;Trib1;Nek10;Tpx2;Rspo1;Adnp;Calca;Mecom;Gadd45g;Foxo1;Dusp2;Cks2;Ccn1;Cd4;Cartpt;Egr1;Gadd45b;Psrc1;Ntsr1;Musk;Bdnf;Ace
19	GO:0010562	BP	positive regulation of phosphorus metabolic process	19/ 160	1122/ 23253	0.016934	0.00026856	0.127944	ENSRNOG00000001130;ENSRNOG00000002525;ENSRNOG00000005883;ENSRNOG00000008165;ENSRNOG00000009656;ENSRNOG00000010975;ENSRNOG00000011130;ENSRNOG00000013090;ENSRNOG00000014130;ENSRNOG00000014350;ENSRNOG00000016294;ENSRNOG00000017712;ENSRNOG00000019422;ENSRNOG00000019822;ENSRNOG00000020013;ENSRNOG00000028708;ENSRNOG00000033567;ENSRNOG00000047466;ENSRNOG00000062101	Nos1;Ptgs2;Nek10;Tpx2;Rspo1;Adnp;Calca;Gadd45g;Cks2;Ccn1;Cd4;Cartpt;Egr1;Gadd45b;Psrc1;Ntsr1;Musk;Bdnf;Ace
19	GO:0045937	BP	positive regulation of phosphate metabolic process	19/ 160	1122/ 23253	0.016934	0.00026856	0.127944	ENSRNOG00000001130;ENSRNOG00000002525;ENSRNOG00000005883;ENSRNOG00000008165;ENSRNOG00000009656;ENSRNOG00000010975;ENSRNOG00000011130;ENSRNOG00000013090;ENSRNOG00000014130;ENSRNOG00000014350;ENSRNOG00000016294;ENSRNOG00000017712;ENSRNOG00000019422;ENSRNOG00000019822;ENSRNOG00000020013;ENSRNOG00000028708;ENSRNOG00000033567;ENSRNOG00000047466;ENSRNOG00000062101	Nos1;Ptgs2;Nek10;Tpx2;Rspo1;Adnp;Calca;Gadd45g;Cks2;Ccn1;Cd4;Cartpt;Egr1;Gadd45b;Psrc1;Ntsr1;Musk;Bdnf;Ace
8	GO:0048511	BP	rhythmic process	8/ 160	246/ 23253	0.0325203	0.000313949	0.145035	ENSRNOG00000000640;ENSRNOG00000001189;ENSRNOG00000001607;ENSRNOG00000003880;ENSRNOG00000010975;ENSRNOG00000017712;ENSRNOG00000019422;ENSRNOG00000021027	Egr2;Sik1;Adamts1;Tph2;Adnp;Cartpt;Egr1;Dbp
18	GO:0042327	BP	positive regulation of phosphorylation	18/ 160	1052/ 23253	0.0171103	0.000346969	0.152207	ENSRNOG00000001130;ENSRNOG00000002525;ENSRNOG00000005883;ENSRNOG00000008165;ENSRNOG00000009656;ENSRNOG00000010975;ENSRNOG00000011130;ENSRNOG00000013090;ENSRNOG00000014130;ENSRNOG00000014350;ENSRNOG00000016294;ENSRNOG00000017712;ENSRNOG00000019422;ENSRNOG00000019822;ENSRNOG00000020013;ENSRNOG00000033567;ENSRNOG00000047466;ENSRNOG00000062101	Nos1;Ptgs2;Nek10;Tpx2;Rspo1;Adnp;Calca;Gadd45g;Cks2;Ccn1;Cd4;Cartpt;Egr1;Gadd45b;Psrc1;Musk;Bdnf;Ace
6	GO:0031644	BP	regulation of nervous system process	6/ 160	135/ 23253	0.0444444	0.000349512	0.152207	ENSRNOG00000001006;ENSRNOG00000010911;ENSRNOG00000011000;ENSRNOG00000011130;ENSRNOG00000017712;ENSRNOG00000028708	Nptx2;Tmem108;Rims1;Calca;Cartpt;Ntsr1
4	GO:0051926	BP	negative regulation of calcium ion transport	4/ 160	49/ 23253	0.0816327	0.000359427	0.152207	ENSRNOG00000000413;ENSRNOG00000001130;ENSRNOG00000002525;ENSRNOG00000028708	Pln;Nos1;Ptgs2;Ntsr1
18	GO:0051726	BP	regulation of cell cycle	18/ 160	1065/ 23253	0.0169014	0.000401508	0.165432	ENSRNOG00000000529;ENSRNOG00000001189;ENSRNOG00000001607;ENSRNOG00000002525;ENSRNOG00000003300;ENSRNOG00000003977;ENSRNOG00000004195;ENSRNOG00000005883;ENSRNOG00000007607;ENSRNOG00000008165;ENSRNOG00000009540;ENSRNOG00000011777;ENSRNOG00000012645;ENSRNOG00000013090;ENSRNOG00000014130;ENSRNOG00000019822;ENSRNOG00000020013;ENSRNOG00000042838	Pim1;Sik1;Adamts1;Ptgs2;Btg2;Dusp1;Dtl;Nek10;Nr4a1;Tpx2;Gpr3;Spag5;Mecom;Gadd45g;Cks2;Gadd45b;Psrc1;Junb
7	GO:0009266	BP	response to temperature stimulus	7/ 160	200/ 23253	0.035	0.000482499	0.193571	ENSRNOG00000001130;ENSRNOG00000002525;ENSRNOG00000008015;ENSRNOG00000011130;ENSRNOG00000013397;ENSRNOG00000028708;ENSRNOG00000061595	Nos1;Ptgs2;Fos;Calca;Foxo1;Ntsr1;Tfec
11	GO:0071900	BP	regulation of protein serine/threonine kinase activity	11/ 160	481/ 23253	0.022869	0.000517797	0.202406	ENSRNOG00000000811;ENSRNOG00000003977;ENSRNOG00000004100;ENSRNOG00000005883;ENSRNOG00000013090;ENSRNOG00000013862;ENSRNOG00000014130;ENSRNOG00000017712;ENSRNOG00000019822;ENSRNOG00000020013;ENSRNOG00000047466	Pkib;Dusp1;Trib1;Nek10;Gadd45g;Dusp2;Cks2;Cartpt;Gadd45b;Psrc1;Bdnf
3	GO:0042311	BP	vasodilation	3/ 160	25/ 23253	0.12	0.00065791	0.250746	ENSRNOG00000001130;ENSRNOG00000001302;ENSRNOG00000011130	Nos1;Adora2a;Calca
2	GO:0042438	BP	melanin biosynthetic process	2/ 160	6/ 23253	0.333333	0.000693087	0.253179	ENSRNOG00000014465;ENSRNOG00000016421	Oca2;Tyr
50	GO:0010468	BP	regulation of gene expression	50/ 160	4656/ 23253	0.0107388	0.000697508	0.253179	ENSRNOG00000000529;ENSRNOG00000000640;ENSRNOG00000001130;ENSRNOG00000001189;ENSRNOG00000001302;ENSRNOG00000001739;ENSRNOG00000003300;ENSRNOG00000004100;ENSRNOG00000005229;ENSRNOG00000007600;ENSRNOG00000007607;ENSRNOG00000008015;ENSRNOG00000009437;ENSRNOG00000010886;ENSRNOG00000010975;ENSRNOG00000011000;ENSRNOG00000011130;ENSRNOG00000011238;ENSRNOG00000012645;ENSRNOG00000013397;ENSRNOG00000014130;…	Pim1;Egr2;Nos1;Sik1;Adora2a;Meltf;Btg2;Trib1;Sec16b;Igsf1;Nr4a1;Fos;Ewsr1;Nfe2l3;Adnp;Rims1;Calca;Tiparp;Mecom;Foxo1;Cks2;Ccn1;Zfp78;Cd4;LOC108348173;Cartpt;Egr1;Npas4;Psrc1;LOC103690163;Dbp;Rfxapl1;Dmrtc1c1;Junb;Bdnf;Triap1;Ncbp2;AABR07007853.1;Prmt6;AABR07007905.1;LOC102550456;Zfp54;AABR07012475.2;Gtf2a2;LOC100912068;Tnc;Bcl6b;Tfec;Nkrf;Ace
7	GO:0098742	BP	cell-cell adhesion via plasma-membrane adhesion molecules	7/ 160	217/ 23253	0.0322581	0.000781759	0.277161	ENSRNOG00000013101;ENSRNOG00000020084;ENSRNOG00000027220;ENSRNOG00000027296;ENSRNOG00000031643;ENSRNOG00000034126;ENSRNOG00000039457	Pcdh8;Pcdhb5;Pcdhgb8;Pcdhga6;Dchs1;Pcdhga2;Pcdhgb5
7	GO:0051924	BP	regulation of calcium ion transport	7/ 160	223/ 23253	0.0313901	0.000916863	0.288739	ENSRNOG00000000413;ENSRNOG00000001130;ENSRNOG00000001302;ENSRNOG00000002525;ENSRNOG00000004805;ENSRNOG00000016294;ENSRNOG00000028708	Pln;Nos1;Adora2a;Ptgs2;Stac2;Cd4;Ntsr1
3	GO:0046189	BP	phenol-containing compound biosynthetic process	3/ 160	28/ 23253	0.107143	0.000923028	0.288739	ENSRNOG00000003880;ENSRNOG00000014465;ENSRNOG00000016421	Tph2;Oca2;Tyr
39	GO:0031325	BP	positive regulation of cellular metabolic process	39/ 160	3365/ 23253	0.0115899	0.000942024	0.288739	ENSRNOG00000000529;ENSRNOG00000000640;ENSRNOG00000000811;ENSRNOG00000001130;ENSRNOG00000001739;ENSRNOG00000002525;ENSRNOG00000003300;ENSRNOG00000004100;ENSRNOG00000005883;ENSRNOG00000007607;ENSRNOG00000008015;ENSRNOG00000008165;ENSRNOG00000009656;ENSRNOG00000010886;ENSRNOG00000010975;ENSRNOG00000011130;ENSRNOG00000012645;ENSRNOG00000013090;ENSRNOG00000013397;ENSRNOG00000014130;ENSRNOG00000014350;…	Pim1;Egr2;Pkib;Nos1;Meltf;Ptgs2;Btg2;Trib1;Nek10;Nr4a1;Fos;Tpx2;Rspo1;Nfe2l3;Adnp;Calca;Mecom;Gadd45g;Foxo1;Cks2;Ccn1;Cd4;Cartpt;Egr1;Gadd45b;Npas4;Psrc1;Dbp;Rfxapl1;Ntsr1;Cycs;Musk;Junb;Bdnf;Triap1;Ncbp2;Gtf2a2;Tfec;Ace
68	GO:0019222	BP	regulation of metabolic process	68/ 160	6999/ 23253	0.00971567	0.00094907	0.288739	ENSRNOG00000000529;ENSRNOG00000000640;ENSRNOG00000000811;ENSRNOG00000001130;ENSRNOG00000001189;ENSRNOG00000001302;ENSRNOG00000001739;ENSRNOG00000002525;ENSRNOG00000003300;ENSRNOG00000003977;ENSRNOG00000004100;ENSRNOG00000004195;ENSRNOG00000005229;ENSRNOG00000005883;ENSRNOG00000007600;ENSRNOG00000007607;ENSRNOG00000008015;ENSRNOG00000008165;ENSRNOG00000009437;ENSRNOG00000009540;ENSRNOG00000009656;…	Pim1;Egr2;Pkib;Nos1;Sik1;Adora2a;Meltf;Ptgs2;Btg2;Dusp1;Trib1;Dtl;Sec16b;Nek10;Igsf1;Nr4a1;Fos;Tpx2;Ewsr1;Gpr3;Rspo1;Nfe2l3;Adnp;Rims1;Calca;Tiparp;Mecom;Gadd45g;Foxo1;Dusp2;Cks2;Ccn1;Wfdc2;Zfp78;Cd4;LOC108348173;Cartpt;Egr1;Gadd45b;Npas4;Psrc1;LOC103690163;Dbp;Depp1;Rfxapl1;Ntsr1;Mmp3;Cycs;Musk;Dmrtc1c1;Junb;Arc;Bdnf;Triap1;Ncbp2;AABR07007853.1;Prmt6;AABR07007905.1;LOC102550456;Zfp54;AABR0701247…
2	GO:0010727	BP	negative regulation of hydrogen peroxide metabolic process	2/ 160	7/ 23253	0.285714	0.000965935	0.288739	ENSRNOG00000032626;ENSRNOG00000032885	Mmp3;Cycs
2	GO:0097151	BP	positive regulation of inhibitory postsynaptic potential	2/ 160	7/ 23253	0.285714	0.000965935	0.288739	ENSRNOG00000011000;ENSRNOG00000028708	Rims1;Ntsr1
2	GO:0051195	BP	negative regulation of cofactor metabolic process	2/ 160	7/ 23253	0.285714	0.000965935	0.288739	ENSRNOG00000032626;ENSRNOG00000032885	Mmp3;Cycs
2	GO:0098828	BP	modulation of inhibitory postsynaptic potential	2/ 160	7/ 23253	0.285714	0.000965935	0.288739	ENSRNOG00000011000;ENSRNOG00000028708	Rims1;Ntsr1
25	GO:0031399	BP	regulation of protein modification process	25/ 160	1844/ 23253	0.0135575	0.00102032	0.299129	ENSRNOG00000000811;ENSRNOG00000001130;ENSRNOG00000001302;ENSRNOG00000002525;ENSRNOG00000003977;ENSRNOG00000004100;ENSRNOG00000005883;ENSRNOG00000008165;ENSRNOG00000009656;ENSRNOG00000010975;ENSRNOG00000011130;ENSRNOG00000012645;ENSRNOG00000013090;ENSRNOG00000013397;ENSRNOG00000013862;ENSRNOG00000014130;ENSRNOG00000014350;ENSRNOG00000016294;ENSRNOG00000017712;ENSRNOG00000019422;ENSRNOG00000019822;…	Pkib;Nos1;Adora2a;Ptgs2;Dusp1;Trib1;Nek10;Tpx2;Rspo1;Adnp;Calca;Mecom;Gadd45g;Foxo1;Dusp2;Cks2;Ccn1;Cd4;Cartpt;Egr1;Gadd45b;Psrc1;Musk;Bdnf;Ace
11	GO:0044057	BP	regulation of system process	11/ 160	528/ 23253	0.0208333	0.00110787	0.312768	ENSRNOG00000000413;ENSRNOG00000001006;ENSRNOG00000001130;ENSRNOG00000001302;ENSRNOG00000002525;ENSRNOG00000010911;ENSRNOG00000011000;ENSRNOG00000011130;ENSRNOG00000013397;ENSRNOG00000017712;ENSRNOG00000028708	Pln;Nptx2;Nos1;Adora2a;Ptgs2;Tmem108;Rims1;Calca;Foxo1;Cartpt;Ntsr1
3	GO:0001659	BP	temperature homeostasis	3/ 160	30/ 23253	0.1	0.00113246	0.313896	ENSRNOG00000013397;ENSRNOG00000019422;ENSRNOG00000028708	Foxo1;Egr1;Ntsr1
5	GO:0007613	BP	memory	5/ 160	115/ 23253	0.0434783	0.00120994	0.324081	ENSRNOG00000002525;ENSRNOG00000010975;ENSRNOG00000013101;ENSRNOG00000020009;ENSRNOG00000043465	Ptgs2;Adnp;Pcdh8;Npas4;Arc
14	GO:0009725	BP	response to hormone	14/ 160	794/ 23253	0.0176322	0.00121172	0.324081	ENSRNOG00000000413;ENSRNOG00000000640;ENSRNOG00000001189;ENSRNOG00000002525;ENSRNOG00000003300;ENSRNOG00000003880;ENSRNOG00000003977;ENSRNOG00000007607;ENSRNOG00000008015;ENSRNOG00000013397;ENSRNOG00000016294;ENSRNOG00000019422;ENSRNOG00000020009;ENSRNOG00000058645	Pln;Egr2;Sik1;Ptgs2;Btg2;Tph2;Dusp1;Nr4a1;Fos;Foxo1;Cd4;Egr1;Npas4;Tnc
6	GO:0048639	BP	positive regulation of developmental growth	6/ 160	172/ 23253	0.0348837	0.00124457	0.324474	ENSRNOG00000000529;ENSRNOG00000010975;ENSRNOG00000011000;ENSRNOG00000018399;ENSRNOG00000047466;ENSRNOG00000050714	Pim1;Adnp;Rims1;Cpne6;Bdnf;Islr2
2	GO:0043985	BP	histone H4-R3 methylation	2/ 160	8/ 23253	0.25	0.00128209	0.324474	ENSRNOG00000017187;ENSRNOG00000048996	LOC108348173;Prmt6
9	GO:0010959	BP	regulation of metal ion transport	9/ 160	379/ 23253	0.0237467	0.0012857	0.324474	ENSRNOG00000000413;ENSRNOG00000001130;ENSRNOG00000001189;ENSRNOG00000001302;ENSRNOG00000002525;ENSRNOG00000004805;ENSRNOG00000013681;ENSRNOG00000016294;ENSRNOG00000028708	Pln;Nos1;Sik1;Adora2a;Ptgs2;Stac2;Kcns1;Cd4;Ntsr1
4	GO:0018958	BP	phenol-containing compound metabolic process	4/ 160	69/ 23253	0.057971	0.0013184	0.324474	ENSRNOG00000003880;ENSRNOG00000014465;ENSRNOG00000016421;ENSRNOG00000057724	Tph2;Oca2;Tyr;AC118957.2
15	GO:0014070	BP	response to organic cyclic compound	15/ 160	894/ 23253	0.0167785	0.00133052	0.324474	ENSRNOG00000000413;ENSRNOG00000001130;ENSRNOG00000001302;ENSRNOG00000002525;ENSRNOG00000003300;ENSRNOG00000003880;ENSRNOG00000003977;ENSRNOG00000008015;ENSRNOG00000011238;ENSRNOG00000013397;ENSRNOG00000016294;ENSRNOG00000016421;ENSRNOG00000018215;ENSRNOG00000020009;ENSRNOG00000058645	Pln;Nos1;Adora2a;Ptgs2;Btg2;Tph2;Dusp1;Fos;Tiparp;Foxo1;Cd4;Tyr;Slc22a6;Npas4;Tnc
63	GO:0060255	BP	regulation of macromolecule metabolic process	63/ 160	6434/ 23253	0.00979173	0.00134089	0.324474	ENSRNOG00000000529;ENSRNOG00000000640;ENSRNOG00000000811;ENSRNOG00000001130;ENSRNOG00000001189;ENSRNOG00000001302;ENSRNOG00000001739;ENSRNOG00000002525;ENSRNOG00000003300;ENSRNOG00000003977;ENSRNOG00000004100;ENSRNOG00000004195;ENSRNOG00000005229;ENSRNOG00000005883;ENSRNOG00000007600;ENSRNOG00000007607;ENSRNOG00000008015;ENSRNOG00000008165;ENSRNOG00000009437;ENSRNOG00000009656;ENSRNOG00000010886;…	Pim1;Egr2;Pkib;Nos1;Sik1;Adora2a;Meltf;Ptgs2;Btg2;Dusp1;Trib1;Dtl;Sec16b;Nek10;Igsf1;Nr4a1;Fos;Tpx2;Ewsr1;Rspo1;Nfe2l3;Adnp;Rims1;Calca;Tiparp;Mecom;Gadd45g;Foxo1;Dusp2;Cks2;Ccn1;Wfdc2;Zfp78;Cd4;LOC108348173;Cartpt;Egr1;Gadd45b;Npas4;Psrc1;LOC103690163;Dbp;Rfxapl1;Musk;Dmrtc1c1;Junb;Arc;Bdnf;Triap1;Ncbp2;AABR07007853.1;Prmt6;AABR07007905.1;LOC102550456;Zfp54;AABR07012475.2;Gtf2a2;LOC100912068;Tnc…
39	GO:0006355	BP	regulation of transcription, DNA-templated	39/ 160	3449/ 23253	0.0113076	0.00159054	0.357378	ENSRNOG00000000529;ENSRNOG00000000640;ENSRNOG00000001130;ENSRNOG00000001189;ENSRNOG00000001302;ENSRNOG00000003300;ENSRNOG00000004100;ENSRNOG00000007600;ENSRNOG00000007607;ENSRNOG00000008015;ENSRNOG00000009437;ENSRNOG00000010886;ENSRNOG00000011130;ENSRNOG00000012645;ENSRNOG00000013397;ENSRNOG00000014130;ENSRNOG00000014350;ENSRNOG00000015322;ENSRNOG00000016294;ENSRNOG00000017187;ENSRNOG00000019422;…	Pim1;Egr2;Nos1;Sik1;Adora2a;Btg2;Trib1;Igsf1;Nr4a1;Fos;Ewsr1;Nfe2l3;Calca;Mecom;Foxo1;Cks2;Ccn1;Zfp78;Cd4;LOC108348173;Egr1;Npas4;Psrc1;LOC103690163;Dbp;Rfxapl1;Dmrtc1c1;Junb;Bdnf;Triap1;Prmt6;LOC102550456;Zfp54;AABR07012475.2;Gtf2a2;LOC100912068;Bcl6b;Tfec;Nkrf
23	GO:0051247	BP	positive regulation of protein metabolic process	23/ 160	1651/ 23253	0.013931	0.00159867	0.357378	ENSRNOG00000001130;ENSRNOG00000001739;ENSRNOG00000002525;ENSRNOG00000004100;ENSRNOG00000004195;ENSRNOG00000005883;ENSRNOG00000008165;ENSRNOG00000009656;ENSRNOG00000010975;ENSRNOG00000011130;ENSRNOG00000011238;ENSRNOG00000013090;ENSRNOG00000013397;ENSRNOG00000014130;ENSRNOG00000014350;ENSRNOG00000016294;ENSRNOG00000017712;ENSRNOG00000019422;ENSRNOG00000019822;ENSRNOG00000020013;ENSRNOG00000033567;…	Nos1;Meltf;Ptgs2;Trib1;Dtl;Nek10;Tpx2;Rspo1;Adnp;Calca;Tiparp;Gadd45g;Foxo1;Cks2;Ccn1;Cd4;Cartpt;Egr1;Gadd45b;Psrc1;Musk;Bdnf;Ace
2	GO:0006582	BP	melanin metabolic process	2/ 160	9/ 23253	0.222222	0.00164096	0.357378	ENSRNOG00000014465;ENSRNOG00000016421	Oca2;Tyr
2	GO:0007614	BP	short-term memory	2/ 160	9/ 23253	0.222222	0.00164096	0.357378	ENSRNOG00000010975;ENSRNOG00000020009	Adnp;Npas4
2	GO:1902033	BP	regulation of hematopoietic stem cell proliferation	2/ 160	9/ 23253	0.222222	0.00164096	0.357378	ENSRNOG00000000529;ENSRNOG00000062101	Pim1;Ace
2	GO:0019919	BP	peptidyl-arginine methylation, to asymmetrical-dimethyl arginine	2/ 160	9/ 23253	0.222222	0.00164096	0.357378	ENSRNOG00000017187;ENSRNOG00000048996	LOC108348173;Prmt6
39	GO:1903506	BP	regulation of nucleic acid-templated transcription	39/ 160	3484/ 23253	0.011194	0.00170138	0.361	ENSRNOG00000000529;ENSRNOG00000000640;ENSRNOG00000001130;ENSRNOG00000001189;ENSRNOG00000001302;ENSRNOG00000003300;ENSRNOG00000004100;ENSRNOG00000007600;ENSRNOG00000007607;ENSRNOG00000008015;ENSRNOG00000009437;ENSRNOG00000010886;ENSRNOG00000011130;ENSRNOG00000012645;ENSRNOG00000013397;ENSRNOG00000014130;ENSRNOG00000014350;ENSRNOG00000015322;ENSRNOG00000016294;ENSRNOG00000017187;ENSRNOG00000019422;…	Pim1;Egr2;Nos1;Sik1;Adora2a;Btg2;Trib1;Igsf1;Nr4a1;Fos;Ewsr1;Nfe2l3;Calca;Mecom;Foxo1;Cks2;Ccn1;Zfp78;Cd4;LOC108348173;Egr1;Npas4;Psrc1;LOC103690163;Dbp;Rfxapl1;Dmrtc1c1;Junb;Bdnf;Triap1;Prmt6;LOC102550456;Zfp54;AABR07012475.2;Gtf2a2;LOC100912068;Bcl6b;Tfec;Nkrf
39	GO:2001141	BP	regulation of RNA biosynthetic process	39/ 160	3487/ 23253	0.0111844	0.00171329	0.361	ENSRNOG00000000529;ENSRNOG00000000640;ENSRNOG00000001130;ENSRNOG00000001189;ENSRNOG00000001302;ENSRNOG00000003300;ENSRNOG00000004100;ENSRNOG00000007600;ENSRNOG00000007607;ENSRNOG00000008015;ENSRNOG00000009437;ENSRNOG00000010886;ENSRNOG00000011130;ENSRNOG00000012645;ENSRNOG00000013397;ENSRNOG00000014130;ENSRNOG00000014350;ENSRNOG00000015322;ENSRNOG00000016294;ENSRNOG00000017187;ENSRNOG00000019422;…	Pim1;Egr2;Nos1;Sik1;Adora2a;Btg2;Trib1;Igsf1;Nr4a1;Fos;Ewsr1;Nfe2l3;Calca;Mecom;Foxo1;Cks2;Ccn1;Zfp78;Cd4;LOC108348173;Egr1;Npas4;Psrc1;LOC103690163;Dbp;Rfxapl1;Dmrtc1c1;Junb;Bdnf;Triap1;Prmt6;LOC102550456;Zfp54;AABR07012475.2;Gtf2a2;LOC100912068;Bcl6b;Tfec;Nkrf
7	GO:0098656	BP	anion transmembrane transport	7/ 160	249/ 23253	0.0281124	0.00172863	0.361	ENSRNOG00000000041;ENSRNOG00000004133;ENSRNOG00000014465;ENSRNOG00000018215;ENSRNOG00000021234;ENSRNOG00000028708;ENSRNOG00000053095	Slc26a1;Slc7a3;Oca2;Slc22a6;Slc4a11;Ntsr1;AC094348.3
3	GO:0007616	BP	long-term memory	3/ 160	35/ 23253	0.0857143	0.00178024	0.366754	ENSRNOG00000013101;ENSRNOG00000020009;ENSRNOG00000043465	Pcdh8;Npas4;Arc
45	GO:0031326	BP	regulation of cellular biosynthetic process	45/ 160	4206/ 23253	0.010699	0.00183153	0.372289	ENSRNOG00000000529;ENSRNOG00000000640;ENSRNOG00000000811;ENSRNOG00000001130;ENSRNOG00000001189;ENSRNOG00000001302;ENSRNOG00000002525;ENSRNOG00000003300;ENSRNOG00000003977;ENSRNOG00000004100;ENSRNOG00000007600;ENSRNOG00000007607;ENSRNOG00000008015;ENSRNOG00000009437;ENSRNOG00000010886;ENSRNOG00000011130;ENSRNOG00000012645;ENSRNOG00000013397;ENSRNOG00000014130;ENSRNOG00000014350;ENSRNOG00000015322;…	Pim1;Egr2;Pkib;Nos1;Sik1;Adora2a;Ptgs2;Btg2;Dusp1;Trib1;Igsf1;Nr4a1;Fos;Ewsr1;Nfe2l3;Calca;Mecom;Foxo1;Cks2;Ccn1;Zfp78;Cd4;LOC108348173;Egr1;Npas4;Psrc1;LOC103690163;Dbp;Rfxapl1;Ntsr1;Cycs;Dmrtc1c1;Junb;Bdnf;Triap1;Ncbp2;Prmt6;LOC102550456;Zfp54;AABR07012475.2;Gtf2a2;LOC100912068;Bcl6b;Tfec;Nkrf
3	GO:0031434	MF	mitogen-activated protein kinase kinase binding	3/ 160	20/ 23253	0.15	0.000334429	0.379744	ENSRNOG00000004100;ENSRNOG00000012818;ENSRNOG00000062101	Trib1;Ksr1;Ace
8	GO:0043405	BP	regulation of MAP kinase activity	8/ 160	325/ 23253	0.0246154	0.00190232	0.381591	ENSRNOG00000003977;ENSRNOG00000004100;ENSRNOG00000005883;ENSRNOG00000013090;ENSRNOG00000013862;ENSRNOG00000017712;ENSRNOG00000019822;ENSRNOG00000047466	Dusp1;Trib1;Nek10;Gadd45g;Dusp2;Cartpt;Gadd45b;Bdnf
18	GO:0031401	BP	positive regulation of protein modification process	18/ 160	1213/ 23253	0.0148392	0.00195516	0.387097	ENSRNOG00000001130;ENSRNOG00000002525;ENSRNOG00000005883;ENSRNOG00000008165;ENSRNOG00000009656;ENSRNOG00000010975;ENSRNOG00000011130;ENSRNOG00000013090;ENSRNOG00000014130;ENSRNOG00000014350;ENSRNOG00000016294;ENSRNOG00000017712;ENSRNOG00000019422;ENSRNOG00000019822;ENSRNOG00000020013;ENSRNOG00000033567;ENSRNOG00000047466;ENSRNOG00000062101	Nos1;Ptgs2;Nek10;Tpx2;Rspo1;Adnp;Calca;Gadd45g;Cks2;Ccn1;Cd4;Cartpt;Egr1;Gadd45b;Psrc1;Musk;Bdnf;Ace
2	GO:0060080	BP	inhibitory postsynaptic potential	2/ 160	10/ 23253	0.2	0.00204195	0.398715	ENSRNOG00000001302;ENSRNOG00000020009	Adora2a;Npas4
7	GO:0031668	BP	cellular response to extracellular stimulus	7/ 160	257/ 23253	0.0272374	0.00206666	0.398715	ENSRNOG00000001189;ENSRNOG00000002525;ENSRNOG00000008015;ENSRNOG00000010975;ENSRNOG00000013397;ENSRNOG00000017712;ENSRNOG00000058645	Sik1;Ptgs2;Fos;Adnp;Foxo1;Cartpt;Tnc
3	GO:0051954	BP	positive regulation of amine transport	3/ 160	37/ 23253	0.0810811	0.00209231	0.398715	ENSRNOG00000001302;ENSRNOG00000017712;ENSRNOG00000028708	Adora2a;Cartpt;Ntsr1
60	GO:0048518	BP	positive regulation of biological process	60/ 160	6147/ 23253	0.00976086	0.00212671	0.400268	ENSRNOG00000000529;ENSRNOG00000000640;ENSRNOG00000000811;ENSRNOG00000001130;ENSRNOG00000001302;ENSRNOG00000001607;ENSRNOG00000001739;ENSRNOG00000002525;ENSRNOG00000002800;ENSRNOG00000003300;ENSRNOG00000003977;ENSRNOG00000004100;ENSRNOG00000004195;ENSRNOG00000004805;ENSRNOG00000005229;ENSRNOG00000005883;ENSRNOG00000006860;ENSRNOG00000007607;ENSRNOG00000008015;ENSRNOG00000008165;ENSRNOG00000009540;…	Pim1;Egr2;Pkib;Nos1;Adora2a;Adamts1;Meltf;Ptgs2;Gdpd2;Btg2;Dusp1;Trib1;Dtl;Stac2;Sec16b;Nek10;Itk;Nr4a1;Fos;Tpx2;Gpr3;Rspo1;Nfe2l3;Tmem108;Adnp;Rims1;Calca;Tiparp;Mecom;Gadd45g;Foxo1;Cks2;Ccn1;Cd4;Cartpt;Cpne6;Egr1;Gadd45b;Npas4;Psrc1;Dbp;Rfxapl1;Ntsr1;Krt1;Lmod3;Mmp3;Cycs;Musk;Junb;Arc;Bdnf;Triap1;Ncbp2;Islr2;AABR07012475.2;Gtf2a2;Tnc;AABR07034750.1;Tfec;Ace
6	GO:0051384	BP	response to glucocorticoid	6/ 160	192/ 23253	0.03125	0.00217295	0.403983	ENSRNOG00000002525;ENSRNOG00000003880;ENSRNOG00000003977;ENSRNOG00000008015;ENSRNOG00000013397;ENSRNOG00000020009	Ptgs2;Tph2;Dusp1;Fos;Foxo1;Npas4
3	GO:0051590	BP	positive regulation of neurotransmitter transport	3/ 160	38/ 23253	0.0789474	0.00226027	0.415154	ENSRNOG00000001302;ENSRNOG00000011000;ENSRNOG00000028708	Adora2a;Rims1;Ntsr1
12	GO:0010942	BP	positive regulation of cell death	12/ 160	670/ 23253	0.0179104	0.00237658	0.43132	ENSRNOG00000001302;ENSRNOG00000002525;ENSRNOG00000003977;ENSRNOG00000007607;ENSRNOG00000008015;ENSRNOG00000013090;ENSRNOG00000013397;ENSRNOG00000014350;ENSRNOG00000019422;ENSRNOG00000019822;ENSRNOG00000028708;ENSRNOG00000047466	Adora2a;Ptgs2;Dusp1;Nr4a1;Fos;Gadd45g;Foxo1;Ccn1;Egr1;Gadd45b;Ntsr1;Bdnf
2	GO:0000185	BP	activation of MAPKKK activity	2/ 160	11/ 23253	0.181818	0.00248446	0.441284	ENSRNOG00000013090;ENSRNOG00000019822	Gadd45g;Gadd45b
50	GO:0032502	BP	developmental process	50/ 160	4912/ 23253	0.0101792	0.00248937	0.441284	ENSRNOG00000000413;ENSRNOG00000000529;ENSRNOG00000000640;ENSRNOG00000001189;ENSRNOG00000001302;ENSRNOG00000001607;ENSRNOG00000002525;ENSRNOG00000003300;ENSRNOG00000003977;ENSRNOG00000005233;ENSRNOG00000005960;ENSRNOG00000006860;ENSRNOG00000007607;ENSRNOG00000008015;ENSRNOG00000008996;ENSRNOG00000010911;ENSRNOG00000011130;ENSRNOG00000011238;ENSRNOG00000013090;ENSRNOG00000013101;ENSRNOG00000013397;…	Pln;Pim1;Egr2;Sik1;Adora2a;Adamts1;Ptgs2;Btg2;Dusp1;Lrrc6;RGD1311744;Itk;Nr4a1;Fos;Dpysl5;Tmem108;Calca;Tiparp;Gadd45g;Pcdh8;Foxo1;Dusp2;Ccn1;Oca2;Cd4;Tyr;LOC108348173;Egr1;Gadd45b;Npas4;Dbp;Nrsn2;Zar1;Slco1a2;Dchs1;Lmod3;Musk;Tnfrsf9;Junb;Arc;LOC102551901;Bdnf;Prmt6;Krt71;Fpgs;Tnc;Bcl6b;AABR07034750.1;Adamts2;Ace
3	GO:1900744	BP	regulation of p38MAPK cascade	3/ 160	40/ 23253	0.075	0.00262071	0.459227	ENSRNOG00000003977;ENSRNOG00000013090;ENSRNOG00000019822	Dusp1;Gadd45g;Gadd45b
54	GO:0048522	BP	positive regulation of cellular process	54/ 160	5443/ 23253	0.009921	0.00266457	0.461607	ENSRNOG00000000529;ENSRNOG00000000640;ENSRNOG00000000811;ENSRNOG00000001130;ENSRNOG00000001302;ENSRNOG00000001607;ENSRNOG00000001739;ENSRNOG00000002525;ENSRNOG00000002800;ENSRNOG00000003300;ENSRNOG00000003977;ENSRNOG00000004100;ENSRNOG00000004195;ENSRNOG00000005883;ENSRNOG00000007607;ENSRNOG00000008015;ENSRNOG00000008165;ENSRNOG00000009656;ENSRNOG00000010886;ENSRNOG00000010911;ENSRNOG00000010975;…	Pim1;Egr2;Pkib;Nos1;Adora2a;Adamts1;Meltf;Ptgs2;Gdpd2;Btg2;Dusp1;Trib1;Dtl;Nek10;Nr4a1;Fos;Tpx2;Rspo1;Nfe2l3;Tmem108;Adnp;Rims1;Calca;Mecom;Gadd45g;Foxo1;Cks2;Ccn1;Cd4;Cartpt;Cpne6;Egr1;Gadd45b;Npas4;Psrc1;Dbp;Rfxapl1;Ntsr1;Lmod3;Mmp3;Cycs;Musk;Junb;Arc;Bdnf;Triap1;Ncbp2;Islr2;AABR07012475.2;Gtf2a2;Tnc;AABR07034750.1;Tfec;Ace
45	GO:0009889	BP	regulation of biosynthetic process	45/ 160	4280/ 23253	0.010514	0.00278043	0.465377	ENSRNOG00000000529;ENSRNOG00000000640;ENSRNOG00000000811;ENSRNOG00000001130;ENSRNOG00000001189;ENSRNOG00000001302;ENSRNOG00000002525;ENSRNOG00000003300;ENSRNOG00000003977;ENSRNOG00000004100;ENSRNOG00000007600;ENSRNOG00000007607;ENSRNOG00000008015;ENSRNOG00000009437;ENSRNOG00000010886;ENSRNOG00000011130;ENSRNOG00000012645;ENSRNOG00000013397;ENSRNOG00000014130;ENSRNOG00000014350;ENSRNOG00000015322;…	Pim1;Egr2;Pkib;Nos1;Sik1;Adora2a;Ptgs2;Btg2;Dusp1;Trib1;Igsf1;Nr4a1;Fos;Ewsr1;Nfe2l3;Calca;Mecom;Foxo1;Cks2;Ccn1;Zfp78;Cd4;LOC108348173;Egr1;Npas4;Psrc1;LOC103690163;Dbp;Rfxapl1;Ntsr1;Cycs;Dmrtc1c1;Junb;Bdnf;Triap1;Ncbp2;Prmt6;LOC102550456;Zfp54;AABR07012475.2;Gtf2a2;LOC100912068;Bcl6b;Tfec;Nkrf
24	GO:0030154	BP	cell differentiation	24/ 160	1861/ 23253	0.0128963	0.00293854	0.465377	ENSRNOG00000000640;ENSRNOG00000001189;ENSRNOG00000002525;ENSRNOG00000003300;ENSRNOG00000005960;ENSRNOG00000006860;ENSRNOG00000007607;ENSRNOG00000008015;ENSRNOG00000008996;ENSRNOG00000011238;ENSRNOG00000013090;ENSRNOG00000013397;ENSRNOG00000014350;ENSRNOG00000014465;ENSRNOG00000016294;ENSRNOG00000019422;ENSRNOG00000019822;ENSRNOG00000020009;ENSRNOG00000031643;ENSRNOG00000033567;ENSRNOG00000042838;…	Egr2;Sik1;Ptgs2;Btg2;RGD1311744;Itk;Nr4a1;Fos;Dpysl5;Tiparp;Gadd45g;Foxo1;Ccn1;Oca2;Cd4;Egr1;Gadd45b;Npas4;Dchs1;Musk;Junb;LOC102551901;Tnc;Bcl6b
12	GO:0007154	BP	cell communication	12/ 160	688/ 23253	0.0174419	0.00294727	0.465377	ENSRNOG00000000716;ENSRNOG00000001130;ENSRNOG00000001189;ENSRNOG00000001302;ENSRNOG00000002525;ENSRNOG00000008015;ENSRNOG00000010975;ENSRNOG00000013101;ENSRNOG00000013397;ENSRNOG00000014350;ENSRNOG00000017712;ENSRNOG00000058645	Htr1f;Nos1;Sik1;Adora2a;Ptgs2;Fos;Adnp;Pcdh8;Foxo1;Ccn1;Cartpt;Tnc
5	GO:2001257	BP	regulation of cation channel activity	5/ 160	141/ 23253	0.035461	0.00295558	0.465377	ENSRNOG00000000413;ENSRNOG00000004805;ENSRNOG00000013681;ENSRNOG00000028708;ENSRNOG00000043465	Pln;Stac2;Kcns1;Ntsr1;Arc
2	GO:0045779	BP	negative regulation of bone resorption	2/ 160	12/ 23253	0.166667	0.00296791	0.465377	ENSRNOG00000011130;ENSRNOG00000017712	Calca;Cartpt
2	GO:0014049	BP	positive regulation of glutamate secretion	2/ 160	12/ 23253	0.166667	0.00296791	0.465377	ENSRNOG00000001302;ENSRNOG00000028708	Adora2a;Ntsr1
2	GO:0035247	BP	peptidyl-arginine omega-N-methylation	2/ 160	12/ 23253	0.166667	0.00296791	0.465377	ENSRNOG00000017187;ENSRNOG00000048996	LOC108348173;Prmt6
2	GO:0001706	BP	endoderm formation	2/ 160	12/ 23253	0.166667	0.00296791	0.465377	ENSRNOG00000003977;ENSRNOG00000013862	Dusp1;Dusp2
17	GO:0009628	BP	response to abiotic stimulus	17/ 160	1160/ 23253	0.0146552	0.00297382	0.465377	ENSRNOG00000001130;ENSRNOG00000001189;ENSRNOG00000002525;ENSRNOG00000003300;ENSRNOG00000003977;ENSRNOG00000004195;ENSRNOG00000008015;ENSRNOG00000011130;ENSRNOG00000013397;ENSRNOG00000016421;ENSRNOG00000019422;ENSRNOG00000028708;ENSRNOG00000032885;ENSRNOG00000047812;ENSRNOG00000050805;ENSRNOG00000058645;ENSRNOG00000061595	Nos1;Sik1;Ptgs2;Btg2;Dusp1;Dtl;Fos;Calca;Foxo1;Tyr;Egr1;Ntsr1;Cycs;Triap1;LOC102550456;Tnc;Tfec
7	GO:0032147	BP	activation of protein kinase activity	7/ 160	275/ 23253	0.0254545	0.00301361	0.465377	ENSRNOG00000008165;ENSRNOG00000010975;ENSRNOG00000011130;ENSRNOG00000013090;ENSRNOG00000017712;ENSRNOG00000019822;ENSRNOG00000047466	Tpx2;Adnp;Calca;Gadd45g;Cartpt;Gadd45b;Bdnf
42	GO:2000112	BP	regulation of cellular macromolecule biosynthetic process	42/ 160	3965/ 23253	0.0105927	0.00302213	0.465377	ENSRNOG00000000529;ENSRNOG00000000640;ENSRNOG00000000811;ENSRNOG00000001130;ENSRNOG00000001189;ENSRNOG00000001302;ENSRNOG00000003300;ENSRNOG00000003977;ENSRNOG00000004100;ENSRNOG00000007600;ENSRNOG00000007607;ENSRNOG00000008015;ENSRNOG00000009437;ENSRNOG00000010886;ENSRNOG00000011130;ENSRNOG00000012645;ENSRNOG00000013397;ENSRNOG00000014130;ENSRNOG00000014350;ENSRNOG00000015322;ENSRNOG00000016294;…	Pim1;Egr2;Pkib;Nos1;Sik1;Adora2a;Btg2;Dusp1;Trib1;Igsf1;Nr4a1;Fos;Ewsr1;Nfe2l3;Calca;Mecom;Foxo1;Cks2;Ccn1;Zfp78;Cd4;LOC108348173;Egr1;Npas4;Psrc1;LOC103690163;Dbp;Rfxapl1;Dmrtc1c1;Junb;Bdnf;Triap1;Ncbp2;Prmt6;LOC102550456;Zfp54;AABR07012475.2;Gtf2a2;LOC100912068;Bcl6b;Tfec;Nkrf
4	GO:0043154	BP	negative regulation of cysteine-type endopeptidase activity involved in apoptotic process	4/ 160	87/ 23253	0.045977	0.00308554	0.47039	ENSRNOG00000001302;ENSRNOG00000002525;ENSRNOG00000007607;ENSRNOG00000047812	Adora2a;Ptgs2;Nr4a1;Triap1
5	GO:0051592	BP	response to calcium ion	5/ 160	143/ 23253	0.034965	0.00313992	0.473941	ENSRNOG00000003880;ENSRNOG00000003977;ENSRNOG00000008015;ENSRNOG00000018399;ENSRNOG00000042838	Tph2;Dusp1;Fos;Cpne6;Junb
3	GO:0070303	BP	negative regulation of stress-activated protein kinase signaling cascade	3/ 160	43/ 23253	0.0697674	0.0032246	0.477272	ENSRNOG00000003977;ENSRNOG00000012645;ENSRNOG00000013397	Dusp1;Mecom;Foxo1
3	GO:0032873	BP	negative regulation of stress-activated MAPK cascade	3/ 160	43/ 23253	0.0697674	0.0032246	0.477272	ENSRNOG00000003977;ENSRNOG00000012645;ENSRNOG00000013397	Dusp1;Mecom;Foxo1
2	GO:0031404	MF	chloride ion binding	2/ 160	6/ 23253	0.333333	0.000693087	0.480144	ENSRNOG00000018215;ENSRNOG00000062101	Slc22a6;Ace
2	GO:0044020	MF	histone methyltransferase activity (H4-R3 specific)	2/ 160	6/ 23253	0.333333	0.000693087	0.480144	ENSRNOG00000017187;ENSRNOG00000048996	LOC108348173;Prmt6
3	GO:0051019	MF	mitogen-activated protein kinase binding	3/ 160	26/ 23253	0.115385	0.000739984	0.480144	ENSRNOG00000003977;ENSRNOG00000013862;ENSRNOG00000062101	Dusp1;Dusp2;Ace
40	GO:0051252	BP	regulation of RNA metabolic process	40/ 160	3731/ 23253	0.010721	0.00332191	0.483921	ENSRNOG00000000529;ENSRNOG00000000640;ENSRNOG00000001130;ENSRNOG00000001189;ENSRNOG00000001302;ENSRNOG00000003300;ENSRNOG00000004100;ENSRNOG00000007600;ENSRNOG00000007607;ENSRNOG00000008015;ENSRNOG00000009437;ENSRNOG00000010886;ENSRNOG00000011130;ENSRNOG00000012645;ENSRNOG00000013397;ENSRNOG00000014130;ENSRNOG00000014350;ENSRNOG00000015322;ENSRNOG00000016294;ENSRNOG00000017187;ENSRNOG00000019422;…	Pim1;Egr2;Nos1;Sik1;Adora2a;Btg2;Trib1;Igsf1;Nr4a1;Fos;Ewsr1;Nfe2l3;Calca;Mecom;Foxo1;Cks2;Ccn1;Zfp78;Cd4;LOC108348173;Egr1;Npas4;Psrc1;LOC103690163;Dbp;Rfxapl1;Dmrtc1c1;Junb;Bdnf;Triap1;Ncbp2;Prmt6;LOC102550456;Zfp54;AABR07012475.2;Gtf2a2;LOC100912068;Bcl6b;Tfec;Nkrf
17	GO:0009719	BP	response to endogenous stimulus	17/ 160	1180/ 23253	0.0144068	0.00345215	0.483921	ENSRNOG00000000413;ENSRNOG00000000640;ENSRNOG00000001130;ENSRNOG00000001189;ENSRNOG00000002525;ENSRNOG00000003300;ENSRNOG00000003880;ENSRNOG00000003977;ENSRNOG00000007607;ENSRNOG00000008015;ENSRNOG00000010911;ENSRNOG00000011130;ENSRNOG00000013397;ENSRNOG00000016294;ENSRNOG00000019422;ENSRNOG00000020009;ENSRNOG00000058645	Pln;Egr2;Nos1;Sik1;Ptgs2;Btg2;Tph2;Dusp1;Nr4a1;Fos;Tmem108;Calca;Foxo1;Cd4;Egr1;Npas4;Tnc
33	GO:0051246	BP	regulation of protein metabolic process	33/ 160	2876/ 23253	0.0114743	0.00346041	0.483921	ENSRNOG00000000811;ENSRNOG00000001130;ENSRNOG00000001302;ENSRNOG00000001739;ENSRNOG00000002525;ENSRNOG00000003300;ENSRNOG00000003977;ENSRNOG00000004100;ENSRNOG00000004195;ENSRNOG00000005883;ENSRNOG00000007607;ENSRNOG00000008165;ENSRNOG00000009656;ENSRNOG00000010975;ENSRNOG00000011130;ENSRNOG00000011238;ENSRNOG00000012645;ENSRNOG00000013090;ENSRNOG00000013397;ENSRNOG00000013862;ENSRNOG00000014130;…	Pkib;Nos1;Adora2a;Meltf;Ptgs2;Btg2;Dusp1;Trib1;Dtl;Nek10;Nr4a1;Tpx2;Rspo1;Adnp;Calca;Tiparp;Mecom;Gadd45g;Foxo1;Dusp2;Cks2;Ccn1;Wfdc2;Cd4;Cartpt;Egr1;Gadd45b;Psrc1;Musk;Bdnf;Triap1;Ncbp2;Ace
6	GO:0031960	BP	response to corticosteroid	6/ 160	211/ 23253	0.028436	0.00346698	0.483921	ENSRNOG00000002525;ENSRNOG00000003880;ENSRNOG00000003977;ENSRNOG00000008015;ENSRNOG00000013397;ENSRNOG00000020009	Ptgs2;Tph2;Dusp1;Fos;Foxo1;Npas4
6	GO:0071241	BP	cellular response to inorganic substance	6/ 160	211/ 23253	0.028436	0.00346698	0.483921	ENSRNOG00000002525;ENSRNOG00000003880;ENSRNOG00000008015;ENSRNOG00000013397;ENSRNOG00000018399;ENSRNOG00000042838	Ptgs2;Tph2;Fos;Foxo1;Cpne6;Junb
2	GO:0009629	BP	response to gravity	2/ 160	13/ 23253	0.153846	0.00349172	0.483921	ENSRNOG00000008015;ENSRNOG00000032885	Fos;Cycs
2	GO:0035970	BP	peptidyl-threonine dephosphorylation	2/ 160	13/ 23253	0.153846	0.00349172	0.483921	ENSRNOG00000003977;ENSRNOG00000016180	Dusp1;Pdp1
58	GO:0080090	BP	regulation of primary metabolic process	58/ 160	6039/ 23253	0.00960424	0.0037423	0.513451	ENSRNOG00000000529;ENSRNOG00000000640;ENSRNOG00000000811;ENSRNOG00000001130;ENSRNOG00000001189;ENSRNOG00000001302;ENSRNOG00000001739;ENSRNOG00000002525;ENSRNOG00000003300;ENSRNOG00000003977;ENSRNOG00000004100;ENSRNOG00000004195;ENSRNOG00000005883;ENSRNOG00000007600;ENSRNOG00000007607;ENSRNOG00000008015;ENSRNOG00000008165;ENSRNOG00000009437;ENSRNOG00000009656;ENSRNOG00000010886;ENSRNOG00000010975;…	Pim1;Egr2;Pkib;Nos1;Sik1;Adora2a;Meltf;Ptgs2;Btg2;Dusp1;Trib1;Dtl;Nek10;Igsf1;Nr4a1;Fos;Tpx2;Ewsr1;Rspo1;Nfe2l3;Adnp;Calca;Tiparp;Mecom;Gadd45g;Foxo1;Dusp2;Cks2;Ccn1;Wfdc2;Zfp78;Cd4;LOC108348173;Cartpt;Egr1;Gadd45b;Npas4;Psrc1;LOC103690163;Dbp;Rfxapl1;Ntsr1;Musk;Dmrtc1c1;Junb;Bdnf;Triap1;Ncbp2;Prmt6;LOC102550456;Zfp54;AABR07012475.2;Gtf2a2;LOC100912068;Bcl6b;Tfec;Nkrf;Ace
4	GO:0007631	BP	feeding behavior	4/ 160	92/ 23253	0.0434783	0.00377216	0.513451	ENSRNOG00000001302;ENSRNOG00000008015;ENSRNOG00000011130;ENSRNOG00000017712	Adora2a;Fos;Calca;Cartpt
3	GO:0010518	BP	positive regulation of phospholipase activity	3/ 160	46/ 23253	0.0652174	0.00390722	0.527128	ENSRNOG00000006860;ENSRNOG00000014350;ENSRNOG00000047466	Itk;Ccn1;Bdnf
31	GO:0032268	BP	regulation of cellular protein metabolic process	31/ 160	2695/ 23253	0.0115028	0.0039982	0.528406	ENSRNOG00000000811;ENSRNOG00000001130;ENSRNOG00000001302;ENSRNOG00000001739;ENSRNOG00000002525;ENSRNOG00000003300;ENSRNOG00000003977;ENSRNOG00000004100;ENSRNOG00000005883;ENSRNOG00000007607;ENSRNOG00000008165;ENSRNOG00000009656;ENSRNOG00000010975;ENSRNOG00000011130;ENSRNOG00000012645;ENSRNOG00000013090;ENSRNOG00000013397;ENSRNOG00000013862;ENSRNOG00000014130;ENSRNOG00000014350;ENSRNOG00000014739;…	Pkib;Nos1;Adora2a;Meltf;Ptgs2;Btg2;Dusp1;Trib1;Nek10;Nr4a1;Tpx2;Rspo1;Adnp;Calca;Mecom;Gadd45g;Foxo1;Dusp2;Cks2;Ccn1;Wfdc2;Cd4;Cartpt;Egr1;Gadd45b;Psrc1;Musk;Bdnf;Triap1;Ncbp2;Ace
36	GO:0065009	BP	regulation of molecular function	36/ 160	3276/ 23253	0.010989	0.00404141	0.528406	ENSRNOG00000000413;ENSRNOG00000000529;ENSRNOG00000000811;ENSRNOG00000001006;ENSRNOG00000001130;ENSRNOG00000001189;ENSRNOG00000001302;ENSRNOG00000002525;ENSRNOG00000003891;ENSRNOG00000003977;ENSRNOG00000004100;ENSRNOG00000004805;ENSRNOG00000005883;ENSRNOG00000006860;ENSRNOG00000007607;ENSRNOG00000008165;ENSRNOG00000010975;ENSRNOG00000011130;ENSRNOG00000013090;ENSRNOG00000013681;ENSRNOG00000013862;…	Pln;Pim1;Pkib;Nptx2;Nos1;Sik1;Adora2a;Ptgs2;AC118957.1;Dusp1;Trib1;Stac2;Nek10;Itk;Nr4a1;Tpx2;Adnp;Calca;Gadd45g;Kcns1;Dusp2;Cks2;Ccn1;Wfdc2;Cd4;Cartpt;Egr1;Gadd45b;Psrc1;Ccdc125;Ntsr1;Arc;Bdnf;Triap1;Gtf2a2;Ace
2	GO:0046851	BP	negative regulation of bone remodeling	2/ 160	14/ 23253	0.142857	0.00405533	0.528406	ENSRNOG00000011130;ENSRNOG00000017712	Calca;Cartpt
2	GO:0035246	BP	peptidyl-arginine N-methylation	2/ 160	14/ 23253	0.142857	0.00405533	0.528406	ENSRNOG00000017187;ENSRNOG00000048996	LOC108348173;Prmt6
42	GO:0019219	BP	regulation of nucleobase-containing compound metabolic process	42/ 160	3980/ 23253	0.0105528	0.00416711	0.538369	ENSRNOG00000000529;ENSRNOG00000000640;ENSRNOG00000000811;ENSRNOG00000001130;ENSRNOG00000001189;ENSRNOG00000001302;ENSRNOG00000003300;ENSRNOG00000003977;ENSRNOG00000004100;ENSRNOG00000007600;ENSRNOG00000007607;ENSRNOG00000008015;ENSRNOG00000009437;ENSRNOG00000010886;ENSRNOG00000011130;ENSRNOG00000012645;ENSRNOG00000013397;ENSRNOG00000014130;ENSRNOG00000014350;ENSRNOG00000015322;ENSRNOG00000016294;…	Pim1;Egr2;Pkib;Nos1;Sik1;Adora2a;Btg2;Dusp1;Trib1;Igsf1;Nr4a1;Fos;Ewsr1;Nfe2l3;Calca;Mecom;Foxo1;Cks2;Ccn1;Zfp78;Cd4;LOC108348173;Egr1;Npas4;Psrc1;LOC103690163;Dbp;Rfxapl1;Dmrtc1c1;Junb;Bdnf;Triap1;Ncbp2;Prmt6;LOC102550456;Zfp54;AABR07012475.2;Gtf2a2;LOC100912068;Bcl6b;Tfec;Nkrf
60	GO:0031323	BP	regulation of cellular metabolic process	60/ 160	6326/ 23253	0.00948467	0.00425566	0.541472	ENSRNOG00000000529;ENSRNOG00000000640;ENSRNOG00000000811;ENSRNOG00000001130;ENSRNOG00000001189;ENSRNOG00000001302;ENSRNOG00000001739;ENSRNOG00000002525;ENSRNOG00000003300;ENSRNOG00000003977;ENSRNOG00000004100;ENSRNOG00000005883;ENSRNOG00000007600;ENSRNOG00000007607;ENSRNOG00000008015;ENSRNOG00000008165;ENSRNOG00000009437;ENSRNOG00000009656;ENSRNOG00000010886;ENSRNOG00000010975;ENSRNOG00000011130;…	Pim1;Egr2;Pkib;Nos1;Sik1;Adora2a;Meltf;Ptgs2;Btg2;Dusp1;Trib1;Nek10;Igsf1;Nr4a1;Fos;Tpx2;Ewsr1;Rspo1;Nfe2l3;Adnp;Calca;Mecom;Gadd45g;Foxo1;Dusp2;Cks2;Ccn1;Wfdc2;Zfp78;Cd4;LOC108348173;Cartpt;Egr1;Gadd45b;Npas4;Psrc1;LOC103690163;Dbp;Depp1;Rfxapl1;Ntsr1;Mmp3;Cycs;Musk;Dmrtc1c1;Junb;Arc;Bdnf;Triap1;Ncbp2;Prmt6;LOC102550456;Zfp54;AABR07012475.2;Gtf2a2;LOC100912068;Bcl6b;Tfec;Nkrf;Ace
7	GO:0043270	BP	positive regulation of ion transport	7/ 160	293/ 23253	0.0238908	0.00426216	0.541472	ENSRNOG00000001130;ENSRNOG00000001302;ENSRNOG00000004805;ENSRNOG00000016294;ENSRNOG00000028708;ENSRNOG00000043465;ENSRNOG00000047812	Nos1;Adora2a;Stac2;Cd4;Ntsr1;Arc;Triap1
9	GO:0001933	BP	negative regulation of protein phosphorylation	9/ 160	454/ 23253	0.0198238	0.00430073	0.541856	ENSRNOG00000000811;ENSRNOG00000001130;ENSRNOG00000001302;ENSRNOG00000003977;ENSRNOG00000004100;ENSRNOG00000012645;ENSRNOG00000013397;ENSRNOG00000013862;ENSRNOG00000019822	Pkib;Nos1;Adora2a;Dusp1;Trib1;Mecom;Foxo1;Dusp2;Gadd45b
2	GO:0035241	MF	protein-arginine omega-N monomethyltransferase activity	2/ 160	7/ 23253	0.285714	0.000965935	0.54841	ENSRNOG00000017187;ENSRNOG00000048996	LOC108348173;Prmt6
5	GO:0008217	BP	regulation of blood pressure	5/ 160	155/ 23253	0.0322581	0.00442423	0.552848	ENSRNOG00000002525;ENSRNOG00000011130;ENSRNOG00000017712;ENSRNOG00000028708;ENSRNOG00000062101	Ptgs2;Calca;Cartpt;Ntsr1;Ace
57	GO:0051171	BP	regulation of nitrogen compound metabolic process	57/ 160	5907/ 23253	0.00964957	0.004519	0.559163	ENSRNOG00000000529;ENSRNOG00000000640;ENSRNOG00000000811;ENSRNOG00000001130;ENSRNOG00000001189;ENSRNOG00000001302;ENSRNOG00000001739;ENSRNOG00000002525;ENSRNOG00000003300;ENSRNOG00000003977;ENSRNOG00000004100;ENSRNOG00000004195;ENSRNOG00000005883;ENSRNOG00000007600;ENSRNOG00000007607;ENSRNOG00000008015;ENSRNOG00000008165;ENSRNOG00000009437;ENSRNOG00000009656;ENSRNOG00000010886;ENSRNOG00000010975;…	Pim1;Egr2;Pkib;Nos1;Sik1;Adora2a;Meltf;Ptgs2;Btg2;Dusp1;Trib1;Dtl;Nek10;Igsf1;Nr4a1;Fos;Tpx2;Ewsr1;Rspo1;Nfe2l3;Adnp;Calca;Tiparp;Mecom;Gadd45g;Foxo1;Dusp2;Cks2;Ccn1;Wfdc2;Zfp78;Cd4;LOC108348173;Cartpt;Egr1;Gadd45b;Npas4;Psrc1;LOC103690163;Dbp;Rfxapl1;Musk;Dmrtc1c1;Junb;Bdnf;Triap1;Ncbp2;Prmt6;LOC102550456;Zfp54;AABR07012475.2;Gtf2a2;LOC100912068;Bcl6b;Tfec;Nkrf;Ace
2	GO:0050961	BP	detection of temperature stimulus involved in sensory perception	2/ 160	15/ 23253	0.133333	0.00465817	0.559163	ENSRNOG00000011130;ENSRNOG00000028708	Calca;Ntsr1
2	GO:0034969	BP	histone arginine methylation	2/ 160	15/ 23253	0.133333	0.00465817	0.559163	ENSRNOG00000017187;ENSRNOG00000048996	LOC108348173;Prmt6
2	GO:0045986	BP	negative regulation of smooth muscle contraction	2/ 160	15/ 23253	0.133333	0.00465817	0.559163	ENSRNOG00000002525;ENSRNOG00000011130	Ptgs2;Calca
2	GO:0050965	BP	detection of temperature stimulus involved in sensory perception of pain	2/ 160	15/ 23253	0.133333	0.00465817	0.559163	ENSRNOG00000011130;ENSRNOG00000028708	Calca;Ntsr1
8	GO:0010038	BP	response to metal ion	8/ 160	382/ 23253	0.0209424	0.00506522	0.579549	ENSRNOG00000000413;ENSRNOG00000002525;ENSRNOG00000003880;ENSRNOG00000003977;ENSRNOG00000008015;ENSRNOG00000018399;ENSRNOG00000032885;ENSRNOG00000042838	Pln;Ptgs2;Tph2;Dusp1;Fos;Cpne6;Cycs;Junb
10	GO:0009991	BP	response to extracellular stimulus	10/ 160	554/ 23253	0.0180505	0.0051271	0.579549	ENSRNOG00000001189;ENSRNOG00000002525;ENSRNOG00000003880;ENSRNOG00000008015;ENSRNOG00000010975;ENSRNOG00000013397;ENSRNOG00000016294;ENSRNOG00000016421;ENSRNOG00000017712;ENSRNOG00000058645	Sik1;Ptgs2;Tph2;Fos;Adnp;Foxo1;Cd4;Tyr;Cartpt;Tnc
4	GO:0033273	BP	response to vitamin	4/ 160	101/ 23253	0.039604	0.00525614	0.579549	ENSRNOG00000002525;ENSRNOG00000016294;ENSRNOG00000016421;ENSRNOG00000058645	Ptgs2;Cd4;Tyr;Tnc
14	GO:0033993	BP	response to lipid	14/ 160	886/ 23253	0.0158014	0.00526423	0.579549	ENSRNOG00000000413;ENSRNOG00000002525;ENSRNOG00000003880;ENSRNOG00000003977;ENSRNOG00000004100;ENSRNOG00000008015;ENSRNOG00000013397;ENSRNOG00000016294;ENSRNOG00000016421;ENSRNOG00000020009;ENSRNOG00000028708;ENSRNOG00000036942;ENSRNOG00000042838;ENSRNOG00000058645	Pln;Ptgs2;Tph2;Dusp1;Trib1;Fos;Foxo1;Cd4;Tyr;Npas4;Ntsr1;Tnfrsf9;Junb;Tnc
2	GO:0044550	BP	secondary metabolite biosynthetic process	2/ 160	16/ 23253	0.125	0.00529967	0.579549	ENSRNOG00000014465;ENSRNOG00000016421	Oca2;Tyr
20	GO:1901700	BP	response to oxygen-containing compound	20/ 160	1526/ 23253	0.0131062	0.00556308	0.579549	ENSRNOG00000000413;ENSRNOG00000000640;ENSRNOG00000001130;ENSRNOG00000002525;ENSRNOG00000003300;ENSRNOG00000003977;ENSRNOG00000004100;ENSRNOG00000007607;ENSRNOG00000008015;ENSRNOG00000010975;ENSRNOG00000013397;ENSRNOG00000016294;ENSRNOG00000016421;ENSRNOG00000018215;ENSRNOG00000019422;ENSRNOG00000020009;ENSRNOG00000032885;ENSRNOG00000036942;ENSRNOG00000042838;ENSRNOG00000058645	Pln;Egr2;Nos1;Ptgs2;Btg2;Dusp1;Trib1;Nr4a1;Fos;Adnp;Foxo1;Cd4;Tyr;Slc22a6;Egr1;Npas4;Cycs;Tnfrsf9;Junb;Tnc
10	GO:0010035	BP	response to inorganic substance	10/ 160	562/ 23253	0.0177936	0.00565582	0.579549	ENSRNOG00000000413;ENSRNOG00000002525;ENSRNOG00000003880;ENSRNOG00000003977;ENSRNOG00000008015;ENSRNOG00000010975;ENSRNOG00000013397;ENSRNOG00000018399;ENSRNOG00000032885;ENSRNOG00000042838	Pln;Ptgs2;Tph2;Dusp1;Fos;Adnp;Foxo1;Cpne6;Cycs;Junb
7	GO:0009416	BP	response to light stimulus	7/ 160	309/ 23253	0.0226537	0.00567038	0.579549	ENSRNOG00000001189;ENSRNOG00000002525;ENSRNOG00000003977;ENSRNOG00000004195;ENSRNOG00000008015;ENSRNOG00000016421;ENSRNOG00000047812	Sik1;Ptgs2;Dusp1;Dtl;Fos;Tyr;Triap1
3	GO:1903793	BP	positive regulation of anion transport	3/ 160	53/ 23253	0.0566038	0.00582214	0.579549	ENSRNOG00000001302;ENSRNOG00000028708;ENSRNOG00000047812	Adora2a;Ntsr1;Triap1
3	GO:0010517	BP	regulation of phospholipase activity	3/ 160	53/ 23253	0.0566038	0.00582214	0.579549	ENSRNOG00000006860;ENSRNOG00000014350;ENSRNOG00000047466	Itk;Ccn1;Bdnf
5	GO:0014074	BP	response to purine-containing compound	5/ 160	166/ 23253	0.0301205	0.00589621	0.579549	ENSRNOG00000001302;ENSRNOG00000002525;ENSRNOG00000003977;ENSRNOG00000008015;ENSRNOG00000016421	Adora2a;Ptgs2;Dusp1;Fos;Tyr
2	GO:0021542	BP	dentate gyrus development	2/ 160	17/ 23253	0.117647	0.00597929	0.579549	ENSRNOG00000003300;ENSRNOG00000010911	Btg2;Tmem108
20	GO:0032270	BP	positive regulation of cellular protein metabolic process	20/ 160	1552/ 23253	0.0128866	0.00620684	0.579549	ENSRNOG00000001130;ENSRNOG00000001739;ENSRNOG00000002525;ENSRNOG00000004100;ENSRNOG00000005883;ENSRNOG00000008165;ENSRNOG00000009656;ENSRNOG00000010975;ENSRNOG00000011130;ENSRNOG00000013090;ENSRNOG00000014130;ENSRNOG00000014350;ENSRNOG00000016294;ENSRNOG00000017712;ENSRNOG00000019422;ENSRNOG00000019822;ENSRNOG00000020013;ENSRNOG00000033567;ENSRNOG00000047466;ENSRNOG00000062101	Nos1;Meltf;Ptgs2;Trib1;Nek10;Tpx2;Rspo1;Adnp;Calca;Gadd45g;Cks2;Ccn1;Cd4;Cartpt;Egr1;Gadd45b;Psrc1;Musk;Bdnf;Ace
24	GO:0010628	BP	positive regulation of gene expression	24/ 160	1977/ 23253	0.0121396	0.00622124	0.579549	ENSRNOG00000000529;ENSRNOG00000000640;ENSRNOG00000001130;ENSRNOG00000001739;ENSRNOG00000005229;ENSRNOG00000007607;ENSRNOG00000008015;ENSRNOG00000010886;ENSRNOG00000011000;ENSRNOG00000012645;ENSRNOG00000013397;ENSRNOG00000014350;ENSRNOG00000016294;ENSRNOG00000019422;ENSRNOG00000020009;ENSRNOG00000020013;ENSRNOG00000021027;ENSRNOG00000028382;ENSRNOG00000042838;ENSRNOG00000047812;ENSRNOG00000048589;…	Pim1;Egr2;Nos1;Meltf;Sec16b;Nr4a1;Fos;Nfe2l3;Rims1;Mecom;Foxo1;Ccn1;Cd4;Egr1;Npas4;Psrc1;Dbp;Rfxapl1;Junb;Triap1;Ncbp2;Gtf2a2;Tnc;Tfec
42	GO:0010556	BP	regulation of macromolecule biosynthetic process	42/ 160	4067/ 23253	0.010327	0.00626468	0.579549	ENSRNOG00000000529;ENSRNOG00000000640;ENSRNOG00000000811;ENSRNOG00000001130;ENSRNOG00000001189;ENSRNOG00000001302;ENSRNOG00000003300;ENSRNOG00000003977;ENSRNOG00000004100;ENSRNOG00000007600;ENSRNOG00000007607;ENSRNOG00000008015;ENSRNOG00000009437;ENSRNOG00000010886;ENSRNOG00000011130;ENSRNOG00000012645;ENSRNOG00000013397;ENSRNOG00000014130;ENSRNOG00000014350;ENSRNOG00000015322;ENSRNOG00000016294;…	Pim1;Egr2;Pkib;Nos1;Sik1;Adora2a;Btg2;Dusp1;Trib1;Igsf1;Nr4a1;Fos;Ewsr1;Nfe2l3;Calca;Mecom;Foxo1;Cks2;Ccn1;Zfp78;Cd4;LOC108348173;Egr1;Npas4;Psrc1;LOC103690163;Dbp;Rfxapl1;Dmrtc1c1;Junb;Bdnf;Triap1;Ncbp2;Prmt6;LOC102550456;Zfp54;AABR07012475.2;Gtf2a2;LOC100912068;Bcl6b;Tfec;Nkrf
3	GO:0010830	BP	regulation of myotube differentiation	3/ 160	55/ 23253	0.0545455	0.00645544	0.579549	ENSRNOG00000001189;ENSRNOG00000032443;ENSRNOG00000047466	Sik1;Lmod3;Bdnf
12	GO:0043408	BP	regulation of MAPK cascade	12/ 160	762/ 23253	0.015748	0.00657272	0.579549	ENSRNOG00000003977;ENSRNOG00000004100;ENSRNOG00000005883;ENSRNOG00000012645;ENSRNOG00000013090;ENSRNOG00000013397;ENSRNOG00000013862;ENSRNOG00000014350;ENSRNOG00000016294;ENSRNOG00000017712;ENSRNOG00000019822;ENSRNOG00000047466	Dusp1;Trib1;Nek10;Mecom;Gadd45g;Foxo1;Dusp2;Ccn1;Cd4;Cartpt;Gadd45b;Bdnf
28	GO:0010033	BP	response to organic substance	28/ 160	2458/ 23253	0.0113914	0.00658403	0.579549	ENSRNOG00000000413;ENSRNOG00000000640;ENSRNOG00000001130;ENSRNOG00000001189;ENSRNOG00000001302;ENSRNOG00000002525;ENSRNOG00000003300;ENSRNOG00000003880;ENSRNOG00000003977;ENSRNOG00000004100;ENSRNOG00000007607;ENSRNOG00000008015;ENSRNOG00000010911;ENSRNOG00000010975;ENSRNOG00000011130;ENSRNOG00000011238;ENSRNOG00000013397;ENSRNOG00000016294;ENSRNOG00000016421;ENSRNOG00000018215;ENSRNOG00000019422;…	Pln;Egr2;Nos1;Sik1;Adora2a;Ptgs2;Btg2;Tph2;Dusp1;Trib1;Nr4a1;Fos;Tmem108;Adnp;Calca;Tiparp;Foxo1;Cd4;Tyr;Slc22a6;Egr1;Npas4;Tmem145;Ntsr1;Cycs;Tnfrsf9;Junb;Tnc
2	GO:0018216	BP	peptidyl-arginine methylation	2/ 160	18/ 23253	0.111111	0.00669647	0.579549	ENSRNOG00000017187;ENSRNOG00000048996	LOC108348173;Prmt6
2	GO:0010310	BP	regulation of hydrogen peroxide metabolic process	2/ 160	18/ 23253	0.111111	0.00669647	0.579549	ENSRNOG00000032626;ENSRNOG00000032885	Mmp3;Cycs
2	GO:0060716	BP	labyrinthine layer blood vessel development	2/ 160	18/ 23253	0.111111	0.00669647	0.579549	ENSRNOG00000014350;ENSRNOG00000042838	Ccn1;Junb
2	GO:0044849	BP	estrous cycle	2/ 160	18/ 23253	0.111111	0.00669647	0.579549	ENSRNOG00000010975;ENSRNOG00000019422	Adnp;Egr1
3	GO:0097755	BP	positive regulation of blood vessel diameter	3/ 160	56/ 23253	0.0535714	0.00678686	0.579549	ENSRNOG00000001130;ENSRNOG00000001302;ENSRNOG00000011130	Nos1;Adora2a;Calca
7	GO:0048638	BP	regulation of developmental growth	7/ 160	320/ 23253	0.021875	0.00682345	0.579549	ENSRNOG00000000529;ENSRNOG00000010975;ENSRNOG00000011000;ENSRNOG00000018399;ENSRNOG00000033567;ENSRNOG00000047466;ENSRNOG00000050714	Pim1;Adnp;Rims1;Cpne6;Musk;Bdnf;Islr2
5	GO:0030307	BP	positive regulation of cell growth	5/ 160	172/ 23253	0.0290698	0.00683	0.579549	ENSRNOG00000010975;ENSRNOG00000011000;ENSRNOG00000018399;ENSRNOG00000047466;ENSRNOG00000050714	Adnp;Rims1;Cpne6;Bdnf;Islr2
11	GO:0043269	BP	regulation of ion transport	11/ 160	671/ 23253	0.0163934	0.00686451	0.579549	ENSRNOG00000000413;ENSRNOG00000001130;ENSRNOG00000001189;ENSRNOG00000001302;ENSRNOG00000002525;ENSRNOG00000004805;ENSRNOG00000013681;ENSRNOG00000016294;ENSRNOG00000028708;ENSRNOG00000043465;ENSRNOG00000047812	Pln;Nos1;Sik1;Adora2a;Ptgs2;Stac2;Kcns1;Cd4;Ntsr1;Arc;Triap1
1	GO:0002041	BP	intussusceptive angiogenesis	1/ 160	1/ 23253	1	0.00688083	0.579549	ENSRNOG00000014350	Ccn1
1	GO:0098758	BP	response to interleukin-8	1/ 160	1/ 23253	1	0.00688083	0.579549	ENSRNOG00000019422	Egr1
1	GO:0140196	BP	positive regulation of adenylate cyclase-activating adrenergic receptor signaling pathway involved in heart process	1/ 160	1/ 23253	1	0.00688083	0.579549	ENSRNOG00000001130	Nos1
1	GO:1905062	BP	positive regulation of cardioblast proliferation	1/ 160	1/ 23253	1	0.00688083	0.579549	ENSRNOG00000000529	Pim1
1	GO:0032633	BP	interleukin-4 production	1/ 160	1/ 23253	1	0.00688083	0.579549	ENSRNOG00000006860	Itk
1	GO:0035445	BP	borate transmembrane transport	1/ 160	1/ 23253	1	0.00688083	0.579549	ENSRNOG00000021234	Slc4a11
1	GO:0006948	BP	induction by virus of host cell-cell fusion	1/ 160	1/ 23253	1	0.00688083	0.579549	ENSRNOG00000016294	Cd4
1	GO:0021660	BP	rhombomere 3 formation	1/ 160	1/ 23253	1	0.00688083	0.579549	ENSRNOG00000000640	Egr2
1	GO:0071471	BP	cellular response to non-ionic osmotic stress	1/ 160	1/ 23253	1	0.00688083	0.579549	ENSRNOG00000002525	Ptgs2
1	GO:1901877	BP	negative regulation of calcium ion binding	1/ 160	1/ 23253	1	0.00688083	0.579549	ENSRNOG00000000413	Pln
1	GO:0097254	BP	renal tubular secretion	1/ 160	1/ 23253	1	0.00688083	0.579549	ENSRNOG00000018215	Slc22a6
1	GO:0060739	BP	mesenchymal-epithelial cell signaling involved in prostate gland development	1/ 160	1/ 23253	1	0.00688083	0.579549	ENSRNOG00000058645	Tnc
1	GO:0010868	BP	negative regulation of triglyceride biosynthetic process	1/ 160	1/ 23253	1	0.00688083	0.579549	ENSRNOG00000001189	Sik1
1	GO:0098759	BP	cellular response to interleukin-8	1/ 160	1/ 23253	1	0.00688083	0.579549	ENSRNOG00000019422	Egr1
1	GO:0021666	BP	rhombomere 5 formation	1/ 160	1/ 23253	1	0.00688083	0.579549	ENSRNOG00000000640	Egr2
1	GO:0051456	BP	attachment of spindle microtubules to kinetochore involved in meiotic sister chromatid segregation	1/ 160	1/ 23253	1	0.00688083	0.579549	ENSRNOG00000006236	Dsn1
1	GO:1901895	BP	negative regulation of ATPase-coupled calcium transmembrane transporter activity	1/ 160	1/ 23253	1	0.00688083	0.579549	ENSRNOG00000000413	Pln
1	GO:0046901	BP	tetrahydrofolylpolyglutamate biosynthetic process	1/ 160	1/ 23253	1	0.00688083	0.579549	ENSRNOG00000050780	Fpgs
1	GO:0032812	BP	positive regulation of epinephrine secretion	1/ 160	1/ 23253	1	0.00688083	0.579549	ENSRNOG00000017712	Cartpt
1	GO:0071838	BP	cell proliferation in bone marrow	1/ 160	1/ 23253	1	0.00688083	0.579549	ENSRNOG00000062101	Ace
1	GO:0046713	BP	borate transport	1/ 160	1/ 23253	1	0.00688083	0.579549	ENSRNOG00000021234	Slc4a11
1	GO:0021594	BP	rhombomere formation	1/ 160	1/ 23253	1	0.00688083	0.579549	ENSRNOG00000000640	Egr2
1	GO:1901876	BP	regulation of calcium ion binding	1/ 160	1/ 23253	1	0.00688083	0.579549	ENSRNOG00000000413	Pln
1	GO:0010335	BP	response to non-ionic osmotic stress	1/ 160	1/ 23253	1	0.00688083	0.579549	ENSRNOG00000002525	Ptgs2
1	GO:0110077	BP	vesicle-mediated intercellular transport	1/ 160	1/ 23253	1	0.00688083	0.579549	ENSRNOG00000043465	Arc
1	GO:1903597	BP	negative regulation of gap junction assembly	1/ 160	1/ 23253	1	0.00688083	0.579549	ENSRNOG00000062101	Ace
1	GO:0001984	BP	artery vasodilation involved in baroreceptor response to increased systemic arterial blood pressure	1/ 160	1/ 23253	1	0.00688083	0.579549	ENSRNOG00000011130	Calca
1	GO:0015742	BP	alpha-ketoglutarate transport	1/ 160	1/ 23253	1	0.00688083	0.579549	ENSRNOG00000018215	Slc22a6
5	GO:0048167	BP	regulation of synaptic plasticity	5/ 160	173/ 23253	0.0289017	0.00699512	0.584247	ENSRNOG00000000640;ENSRNOG00000001302;ENSRNOG00000002525;ENSRNOG00000020009;ENSRNOG00000043465	Egr2;Adora2a;Ptgs2;Npas4;Arc
9	GO:0042326	BP	negative regulation of phosphorylation	9/ 160	491/ 23253	0.0183299	0.00707649	0.584247	ENSRNOG00000000811;ENSRNOG00000001130;ENSRNOG00000001302;ENSRNOG00000003977;ENSRNOG00000004100;ENSRNOG00000012645;ENSRNOG00000013397;ENSRNOG00000013862;ENSRNOG00000019822	Pkib;Nos1;Adora2a;Dusp1;Trib1;Mecom;Foxo1;Dusp2;Gadd45b
4	GO:2000117	BP	negative regulation of cysteine-type endopeptidase activity	4/ 160	110/ 23253	0.0363636	0.00708775	0.584247	ENSRNOG00000001302;ENSRNOG00000002525;ENSRNOG00000007607;ENSRNOG00000047812	Adora2a;Ptgs2;Nr4a1;Triap1
3	GO:0000186	BP	activation of MAPKK activity	3/ 160	57/ 23253	0.0526316	0.00712824	0.584247	ENSRNOG00000017712;ENSRNOG00000019822;ENSRNOG00000047466	Cartpt;Gadd45b;Bdnf
3	GO:0002763	BP	positive regulation of myeloid leukocyte differentiation	3/ 160	57/ 23253	0.0526316	0.00712824	0.584247	ENSRNOG00000004100;ENSRNOG00000008015;ENSRNOG00000016294	Trib1;Fos;Cd4
7	GO:0043434	BP	response to peptide hormone	7/ 160	324/ 23253	0.0216049	0.00728321	0.593757	ENSRNOG00000000413;ENSRNOG00000000640;ENSRNOG00000002525;ENSRNOG00000003300;ENSRNOG00000007607;ENSRNOG00000013397;ENSRNOG00000019422	Pln;Egr2;Ptgs2;Btg2;Nr4a1;Foxo1;Egr1
2	GO:0003181	BP	atrioventricular valve morphogenesis	2/ 160	19/ 23253	0.105263	0.00745068	0.600982	ENSRNOG00000014350;ENSRNOG00000031643	Ccn1;Dchs1
2	GO:0016048	BP	detection of temperature stimulus	2/ 160	19/ 23253	0.105263	0.00745068	0.600982	ENSRNOG00000011130;ENSRNOG00000028708	Calca;Ntsr1
8	GO:1901615	BP	organic hydroxy compound metabolic process	8/ 160	409/ 23253	0.0195599	0.00753437	0.604534	ENSRNOG00000003880;ENSRNOG00000014465;ENSRNOG00000016421;ENSRNOG00000019573;ENSRNOG00000028708;ENSRNOG00000031249;ENSRNOG00000046382;ENSRNOG00000057724	Tph2;Oca2;Tyr;Lcat;Ntsr1;Slco1a2;Gatd1;AC118957.2
7	GO:0071496	BP	cellular response to external stimulus	7/ 160	327/ 23253	0.0214067	0.00764283	0.610026	ENSRNOG00000001189;ENSRNOG00000002525;ENSRNOG00000008015;ENSRNOG00000010975;ENSRNOG00000013397;ENSRNOG00000017712;ENSRNOG00000058645	Sik1;Ptgs2;Fos;Adnp;Foxo1;Cartpt;Tnc
9	GO:0007346	BP	regulation of mitotic cell cycle	9/ 160	498/ 23253	0.0180723	0.00772875	0.613671	ENSRNOG00000000529;ENSRNOG00000001189;ENSRNOG00000001607;ENSRNOG00000003300;ENSRNOG00000003977;ENSRNOG00000004195;ENSRNOG00000008165;ENSRNOG00000014130;ENSRNOG00000020013	Pim1;Sik1;Adamts1;Btg2;Dusp1;Dtl;Tpx2;Cks2;Psrc1
3	GO:0006835	BP	dicarboxylic acid transport	3/ 160	59/ 23253	0.0508475	0.00784111	0.619367	ENSRNOG00000000041;ENSRNOG00000018215;ENSRNOG00000028708	Slc26a1;Slc22a6;Ntsr1
7	GO:0071902	BP	positive regulation of protein serine/threonine kinase activity	7/ 160	330/ 23253	0.0212121	0.00801544	0.629873	ENSRNOG00000005883;ENSRNOG00000013090;ENSRNOG00000014130;ENSRNOG00000017712;ENSRNOG00000019822;ENSRNOG00000020013;ENSRNOG00000047466	Nek10;Gadd45g;Cks2;Cartpt;Gadd45b;Psrc1;Bdnf
6	GO:0006469	BP	negative regulation of protein kinase activity	6/ 160	252/ 23253	0.0238095	0.00810297	0.633486	ENSRNOG00000000811;ENSRNOG00000001302;ENSRNOG00000003977;ENSRNOG00000004100;ENSRNOG00000013862;ENSRNOG00000019822	Pkib;Adora2a;Dusp1;Trib1;Dusp2;Gadd45b
2	GO:0030728	BP	ovulation	2/ 160	20/ 23253	0.1	0.00824138	0.635505	ENSRNOG00000001607;ENSRNOG00000002525	Adamts1;Ptgs2
2	GO:0014048	BP	regulation of glutamate secretion	2/ 160	20/ 23253	0.1	0.00824138	0.635505	ENSRNOG00000001302;ENSRNOG00000028708	Adora2a;Ntsr1
6	GO:1901654	BP	response to ketone	6/ 160	253/ 23253	0.0237154	0.00825385	0.635505	ENSRNOG00000000413;ENSRNOG00000003977;ENSRNOG00000008015;ENSRNOG00000013397;ENSRNOG00000020009;ENSRNOG00000058645	Pln;Dusp1;Fos;Foxo1;Npas4;Tnc
27	GO:0050790	BP	regulation of catalytic activity	27/ 160	2373/ 23253	0.011378	0.00832604	0.637561	ENSRNOG00000000413;ENSRNOG00000000811;ENSRNOG00000001130;ENSRNOG00000001302;ENSRNOG00000002525;ENSRNOG00000003977;ENSRNOG00000004100;ENSRNOG00000005883;ENSRNOG00000006860;ENSRNOG00000007607;ENSRNOG00000008165;ENSRNOG00000010975;ENSRNOG00000011130;ENSRNOG00000013090;ENSRNOG00000013862;ENSRNOG00000014130;ENSRNOG00000014350;ENSRNOG00000014739;ENSRNOG00000016294;ENSRNOG00000017712;ENSRNOG00000019422;…	Pln;Pkib;Nos1;Adora2a;Ptgs2;Dusp1;Trib1;Nek10;Itk;Nr4a1;Tpx2;Adnp;Calca;Gadd45g;Dusp2;Cks2;Ccn1;Wfdc2;Cd4;Cartpt;Egr1;Gadd45b;Psrc1;Ccdc125;Bdnf;Triap1;Ace
16	GO:0044092	BP	negative regulation of molecular function	16/ 160	1141/ 23253	0.0140228	0.00836419	0.637561	ENSRNOG00000000413;ENSRNOG00000000529;ENSRNOG00000000811;ENSRNOG00000001130;ENSRNOG00000001189;ENSRNOG00000001302;ENSRNOG00000002525;ENSRNOG00000003977;ENSRNOG00000004100;ENSRNOG00000007607;ENSRNOG00000010975;ENSRNOG00000013862;ENSRNOG00000014739;ENSRNOG00000019822;ENSRNOG00000047812;ENSRNOG00000062101	Pln;Pim1;Pkib;Nos1;Sik1;Adora2a;Ptgs2;Dusp1;Trib1;Nr4a1;Adnp;Dusp2;Wfdc2;Gadd45b;Triap1;Ace
5	GO:0071248	BP	cellular response to metal ion	5/ 160	181/ 23253	0.0276243	0.00841782	0.638456	ENSRNOG00000002525;ENSRNOG00000003880;ENSRNOG00000008015;ENSRNOG00000018399;ENSRNOG00000042838	Ptgs2;Tph2;Fos;Cpne6;Junb
3	GO:0031646	BP	positive regulation of nervous system process	3/ 160	61/ 23253	0.0491803	0.00859459	0.646502	ENSRNOG00000011000;ENSRNOG00000017712;ENSRNOG00000028708	Rims1;Cartpt;Ntsr1
5	GO:0030278	BP	regulation of ossification	5/ 160	182/ 23253	0.0274725	0.00860872	0.646502	ENSRNOG00000000640;ENSRNOG00000002800;ENSRNOG00000011130;ENSRNOG00000014350;ENSRNOG00000017987	Egr2;Gdpd2;Calca;Ccn1;Ucma
14	GO:0045597	BP	positive regulation of cell differentiation	14/ 160	978/ 23253	0.0143149	0.00876186	0.654778	ENSRNOG00000002525;ENSRNOG00000002800;ENSRNOG00000004100;ENSRNOG00000008015;ENSRNOG00000010975;ENSRNOG00000011000;ENSRNOG00000014350;ENSRNOG00000016294;ENSRNOG00000018399;ENSRNOG00000032443;ENSRNOG00000042838;ENSRNOG00000047466;ENSRNOG00000050714;ENSRNOG00000060228	Ptgs2;Gdpd2;Trib1;Fos;Adnp;Rims1;Ccn1;Cd4;Cpne6;Lmod3;Junb;Bdnf;Islr2;AABR07034750.1
3	GO:0060193	BP	positive regulation of lipase activity	3/ 160	62/ 23253	0.0483871	0.0089867	0.665106	ENSRNOG00000006860;ENSRNOG00000014350;ENSRNOG00000047466	Itk;Ccn1;Bdnf
2	GO:0015701	BP	bicarbonate transport	2/ 160	21/ 23253	0.0952381	0.00906803	0.665106	ENSRNOG00000000041;ENSRNOG00000021234	Slc26a1;Slc4a11
2	GO:0034104	BP	negative regulation of tissue remodeling	2/ 160	21/ 23253	0.0952381	0.00906803	0.665106	ENSRNOG00000011130;ENSRNOG00000017712	Calca;Cartpt
7	GO:1901214	BP	regulation of neuron death	7/ 160	338/ 23253	0.0207101	0.00907458	0.665106	ENSRNOG00000001302;ENSRNOG00000003300;ENSRNOG00000008015;ENSRNOG00000010975;ENSRNOG00000019422;ENSRNOG00000045554;ENSRNOG00000047466	Adora2a;Btg2;Fos;Adnp;Egr1;LOC102551901;Bdnf
21	GO:0051254	BP	positive regulation of RNA metabolic process	21/ 160	1716/ 23253	0.0122378	0.00919924	0.668012	ENSRNOG00000000529;ENSRNOG00000000640;ENSRNOG00000001130;ENSRNOG00000003300;ENSRNOG00000007607;ENSRNOG00000008015;ENSRNOG00000010886;ENSRNOG00000012645;ENSRNOG00000013397;ENSRNOG00000014350;ENSRNOG00000016294;ENSRNOG00000019422;ENSRNOG00000020009;ENSRNOG00000020013;ENSRNOG00000021027;ENSRNOG00000028382;ENSRNOG00000042838;ENSRNOG00000047812;ENSRNOG00000048589;ENSRNOG00000056701;ENSRNOG00000061595	Pim1;Egr2;Nos1;Btg2;Nr4a1;Fos;Nfe2l3;Mecom;Foxo1;Ccn1;Cd4;Egr1;Npas4;Psrc1;Dbp;Rfxapl1;Junb;Triap1;Ncbp2;Gtf2a2;Tfec
6	GO:0046942	BP	carboxylic acid transport	6/ 160	259/ 23253	0.023166	0.00920186	0.668012	ENSRNOG00000000041;ENSRNOG00000004133;ENSRNOG00000018215;ENSRNOG00000028708;ENSRNOG00000031249;ENSRNOG00000062101	Slc26a1;Slc7a3;Slc22a6;Ntsr1;Slco1a2;Ace
43	GO:0046872	MF	metal ion binding	43/ 160	3947/ 23253	0.0108944	0.00144809	0.677569	ENSRNOG00000000529;ENSRNOG00000000640;ENSRNOG00000001006;ENSRNOG00000001130;ENSRNOG00000001189;ENSRNOG00000001607;ENSRNOG00000001739;ENSRNOG00000002525;ENSRNOG00000003880;ENSRNOG00000004805;ENSRNOG00000007607;ENSRNOG00000009437;ENSRNOG00000009967;ENSRNOG00000010975;ENSRNOG00000011000;ENSRNOG00000011238;ENSRNOG00000013101;ENSRNOG00000015322;ENSRNOG00000016180;ENSRNOG00000016294;ENSRNOG00000016421;…	Pim1;Egr2;Nptx2;Nos1;Sik1;Adamts1;Meltf;Ptgs2;Tph2;Stac2;Nr4a1;Ewsr1;Otof;Adnp;Rims1;Tiparp;Pcdh8;Zfp78;Pdp1;Cd4;Tyr;Phyhd1;Egr1;Nfs1;Pcdhb5;LOC103690163;Zdbf2;Pcdhgb8;Pcdhga6;Dchs1;Mmp3;Cycs;Musk;Pcdhga2;Pcdhgb5;Zfp54;RGD1566138;AABR07012475.2;LOC108348202;Rnf113a1;Bcl6b;Adamts2;Ace
44	GO:0043169	MF	cation binding	44/ 160	4040/ 23253	0.0108911	0.00152895	0.677569	ENSRNOG00000000529;ENSRNOG00000000640;ENSRNOG00000000716;ENSRNOG00000001006;ENSRNOG00000001130;ENSRNOG00000001189;ENSRNOG00000001607;ENSRNOG00000001739;ENSRNOG00000002525;ENSRNOG00000003880;ENSRNOG00000004805;ENSRNOG00000007607;ENSRNOG00000009437;ENSRNOG00000009967;ENSRNOG00000010975;ENSRNOG00000011000;ENSRNOG00000011238;ENSRNOG00000013101;ENSRNOG00000015322;ENSRNOG00000016180;ENSRNOG00000016294;…	Pim1;Egr2;Htr1f;Nptx2;Nos1;Sik1;Adamts1;Meltf;Ptgs2;Tph2;Stac2;Nr4a1;Ewsr1;Otof;Adnp;Rims1;Tiparp;Pcdh8;Zfp78;Pdp1;Cd4;Tyr;Phyhd1;Egr1;Nfs1;Pcdhb5;LOC103690163;Zdbf2;Pcdhgb8;Pcdhga6;Dchs1;Mmp3;Cycs;Musk;Pcdhga2;Pcdhgb5;Zfp54;RGD1566138;AABR07012475.2;LOC108348202;Rnf113a1;Bcl6b;Adamts2;Ace
2	GO:0035242	MF	protein-arginine omega-N asymmetric methyltransferase activity	2/ 160	9/ 23253	0.222222	0.00164096	0.677569	ENSRNOG00000017187;ENSRNOG00000048996	LOC108348173;Prmt6
6	GO:0015849	BP	organic acid transport	6/ 160	261/ 23253	0.0229885	0.0095345	0.688879	ENSRNOG00000000041;ENSRNOG00000004133;ENSRNOG00000018215;ENSRNOG00000028708;ENSRNOG00000031249;ENSRNOG00000062101	Slc26a1;Slc7a3;Slc22a6;Ntsr1;Slco1a2;Ace
3	GO:2001259	BP	positive regulation of cation channel activity	3/ 160	64/ 23253	0.046875	0.00980197	0.704863	ENSRNOG00000004805;ENSRNOG00000028708;ENSRNOG00000043465	Stac2;Ntsr1;Arc
2	GO:1903861	BP	positive regulation of dendrite extension	2/ 160	22/ 23253	0.0909091	0.0099301	0.707404	ENSRNOG00000011000;ENSRNOG00000018399	Rims1;Cpne6
2	GO:0051957	BP	positive regulation of amino acid transport	2/ 160	22/ 23253	0.0909091	0.0099301	0.707404	ENSRNOG00000001302;ENSRNOG00000028708	Adora2a;Ntsr1
10	GO:0043065	BP	positive regulation of apoptotic process	10/ 160	613/ 23253	0.0163132	0.0101017	0.71628	ENSRNOG00000001302;ENSRNOG00000002525;ENSRNOG00000003977;ENSRNOG00000007607;ENSRNOG00000013090;ENSRNOG00000013397;ENSRNOG00000014350;ENSRNOG00000019822;ENSRNOG00000028708;ENSRNOG00000047466	Adora2a;Ptgs2;Dusp1;Nr4a1;Gadd45g;Foxo1;Ccn1;Gadd45b;Ntsr1;Bdnf
9	GO:0006820	BP	anion transport	9/ 160	521/ 23253	0.0172745	0.0101992	0.719846	ENSRNOG00000000041;ENSRNOG00000004133;ENSRNOG00000014465;ENSRNOG00000018215;ENSRNOG00000021234;ENSRNOG00000028708;ENSRNOG00000031249;ENSRNOG00000053095;ENSRNOG00000062101	Slc26a1;Slc7a3;Oca2;Slc22a6;Slc4a11;Ntsr1;Slco1a2;AC094348.3;Ace
6	GO:0045927	BP	positive regulation of growth	6/ 160	266/ 23253	0.0225564	0.0104035	0.730884	ENSRNOG00000000529;ENSRNOG00000010975;ENSRNOG00000011000;ENSRNOG00000018399;ENSRNOG00000047466;ENSRNOG00000050714	Pim1;Adnp;Rims1;Cpne6;Bdnf;Islr2
10	GO:0043068	BP	positive regulation of programmed cell death	10/ 160	618/ 23253	0.0161812	0.0106507	0.741413	ENSRNOG00000001302;ENSRNOG00000002525;ENSRNOG00000003977;ENSRNOG00000007607;ENSRNOG00000013090;ENSRNOG00000013397;ENSRNOG00000014350;ENSRNOG00000019822;ENSRNOG00000028708;ENSRNOG00000047466	Adora2a;Ptgs2;Dusp1;Nr4a1;Gadd45g;Foxo1;Ccn1;Gadd45b;Ntsr1;Bdnf
2	GO:0007202	BP	activation of phospholipase C activity	2/ 160	23/ 23253	0.0869565	0.0108271	0.750268	ENSRNOG00000006860;ENSRNOG00000047466	Itk;Bdnf
2	GO:0008469	MF	histone-arginine N-methyltransferase activity	2/ 160	11/ 23253	0.181818	0.00248446	0.752293	ENSRNOG00000017187;ENSRNOG00000048996	LOC108348173;Prmt6
5	GO:0003013	BP	circulatory system process	5/ 160	194/ 23253	0.0257732	0.0111382	0.767408	ENSRNOG00000001130;ENSRNOG00000001302;ENSRNOG00000002525;ENSRNOG00000011130;ENSRNOG00000062101	Nos1;Adora2a;Ptgs2;Calca;Ace
22	GO:0044093	BP	positive regulation of molecular function	22/ 160	1833/ 23253	0.0120022	0.0111751	0.767408	ENSRNOG00000000811;ENSRNOG00000001130;ENSRNOG00000004805;ENSRNOG00000005883;ENSRNOG00000006860;ENSRNOG00000008165;ENSRNOG00000010975;ENSRNOG00000011130;ENSRNOG00000013090;ENSRNOG00000014130;ENSRNOG00000014350;ENSRNOG00000016294;ENSRNOG00000017712;ENSRNOG00000019422;ENSRNOG00000019822;ENSRNOG00000020013;ENSRNOG00000027410;ENSRNOG00000028708;ENSRNOG00000043465;ENSRNOG00000047466;ENSRNOG00000056701;…	Pkib;Nos1;Stac2;Nek10;Itk;Tpx2;Adnp;Calca;Gadd45g;Cks2;Ccn1;Cd4;Cartpt;Egr1;Gadd45b;Psrc1;Ccdc125;Ntsr1;Arc;Bdnf;Gtf2a2;Ace
6	GO:0048545	BP	response to steroid hormone	6/ 160	271/ 23253	0.0221402	0.0113275	0.774383	ENSRNOG00000002525;ENSRNOG00000003880;ENSRNOG00000003977;ENSRNOG00000008015;ENSRNOG00000013397;ENSRNOG00000020009	Ptgs2;Tph2;Dusp1;Fos;Foxo1;Npas4
6	GO:0033673	BP	negative regulation of kinase activity	6/ 160	272/ 23253	0.0220588	0.011519	0.783512	ENSRNOG00000000811;ENSRNOG00000001302;ENSRNOG00000003977;ENSRNOG00000004100;ENSRNOG00000013862;ENSRNOG00000019822	Pkib;Adora2a;Dusp1;Trib1;Dusp2;Gadd45b
2	GO:0043252	BP	sodium-independent organic anion transport	2/ 160	24/ 23253	0.0833333	0.0117585	0.783512	ENSRNOG00000018215;ENSRNOG00000031249	Slc22a6;Slco1a2
2	GO:1903859	BP	regulation of dendrite extension	2/ 160	24/ 23253	0.0833333	0.0117585	0.783512	ENSRNOG00000011000;ENSRNOG00000018399	Rims1;Cpne6
2	GO:0001956	BP	positive regulation of neurotransmitter secretion	2/ 160	24/ 23253	0.0833333	0.0117585	0.783512	ENSRNOG00000001302;ENSRNOG00000011000	Adora2a;Rims1
2	GO:0007190	BP	activation of adenylate cyclase activity	2/ 160	24/ 23253	0.0833333	0.0117585	0.783512	ENSRNOG00000001302;ENSRNOG00000011130	Adora2a;Calca
13	GO:0043069	BP	negative regulation of programmed cell death	13/ 160	908/ 23253	0.0143172	0.0118231	0.783512	ENSRNOG00000000529;ENSRNOG00000001302;ENSRNOG00000002525;ENSRNOG00000003300;ENSRNOG00000003977;ENSRNOG00000007607;ENSRNOG00000010975;ENSRNOG00000012645;ENSRNOG00000013397;ENSRNOG00000014350;ENSRNOG00000028708;ENSRNOG00000047466;ENSRNOG00000047812	Pim1;Adora2a;Ptgs2;Btg2;Dusp1;Nr4a1;Adnp;Mecom;Foxo1;Ccn1;Ntsr1;Bdnf;Triap1
13	GO:0010243	BP	response to organonitrogen compound	13/ 160	912/ 23253	0.0142544	0.0121279	0.783512	ENSRNOG00000000413;ENSRNOG00000000640;ENSRNOG00000001130;ENSRNOG00000001302;ENSRNOG00000002525;ENSRNOG00000003300;ENSRNOG00000003977;ENSRNOG00000007607;ENSRNOG00000008015;ENSRNOG00000013397;ENSRNOG00000016421;ENSRNOG00000018215;ENSRNOG00000019422	Pln;Egr2;Nos1;Adora2a;Ptgs2;Btg2;Dusp1;Nr4a1;Fos;Foxo1;Tyr;Slc22a6;Egr1
3	GO:0071277	BP	cellular response to calcium ion	3/ 160	70/ 23253	0.0428571	0.0124996	0.783512	ENSRNOG00000008015;ENSRNOG00000018399;ENSRNOG00000042838	Fos;Cpne6;Junb
20	GO:0010941	BP	regulation of cell death	20/ 160	1651/ 23253	0.0121139	0.0125512	0.783512	ENSRNOG00000000529;ENSRNOG00000001302;ENSRNOG00000002525;ENSRNOG00000003300;ENSRNOG00000003977;ENSRNOG00000007607;ENSRNOG00000008015;ENSRNOG00000010975;ENSRNOG00000012645;ENSRNOG00000013090;ENSRNOG00000013397;ENSRNOG00000014350;ENSRNOG00000019422;ENSRNOG00000019822;ENSRNOG00000028708;ENSRNOG00000036942;ENSRNOG00000042838;ENSRNOG00000045554;ENSRNOG00000047466;ENSRNOG00000047812	Pim1;Adora2a;Ptgs2;Btg2;Dusp1;Nr4a1;Fos;Adnp;Mecom;Gadd45g;Foxo1;Ccn1;Egr1;Gadd45b;Ntsr1;Tnfrsf9;Junb;LOC102551901;Bdnf;Triap1
4	GO:0009408	BP	response to heat	4/ 160	130/ 23253	0.0307692	0.0125544	0.783512	ENSRNOG00000001130;ENSRNOG00000002525;ENSRNOG00000011130;ENSRNOG00000061595	Nos1;Ptgs2;Calca;Tfec
32	GO:0051239	BP	regulation of multicellular organismal process	32/ 160	3027/ 23253	0.0105715	0.0127063	0.783512	ENSRNOG00000000413;ENSRNOG00000000529;ENSRNOG00000000640;ENSRNOG00000001006;ENSRNOG00000001130;ENSRNOG00000001302;ENSRNOG00000002525;ENSRNOG00000002800;ENSRNOG00000004100;ENSRNOG00000008015;ENSRNOG00000009540;ENSRNOG00000010911;ENSRNOG00000010975;ENSRNOG00000011000;ENSRNOG00000011130;ENSRNOG00000013090;ENSRNOG00000013397;ENSRNOG00000014350;ENSRNOG00000016294;ENSRNOG00000017712;ENSRNOG00000017987;…	Pln;Pim1;Egr2;Nptx2;Nos1;Adora2a;Ptgs2;Gdpd2;Trib1;Fos;Gpr3;Tmem108;Adnp;Rims1;Calca;Gadd45g;Foxo1;Ccn1;Cd4;Cartpt;Ucma;Cpne6;Egr1;Lcat;Ntsr1;Lmod3;Musk;Arc;Bdnf;Islr2;Bcl6b;Ace
2	GO:0045932	BP	negative regulation of muscle contraction	2/ 160	25/ 23253	0.08	0.0127237	0.783512	ENSRNOG00000002525;ENSRNOG00000011130	Ptgs2;Calca
4	GO:0001568	BP	blood vessel development	4/ 160	131/ 23253	0.0305344	0.0128821	0.783512	ENSRNOG00000013397;ENSRNOG00000014350;ENSRNOG00000042838;ENSRNOG00000060228	Foxo1;Ccn1;Junb;AABR07034750.1
4	GO:0048871	BP	multicellular organismal homeostasis	4/ 160	131/ 23253	0.0305344	0.0128821	0.783512	ENSRNOG00000013397;ENSRNOG00000019422;ENSRNOG00000028708;ENSRNOG00000028996	Foxo1;Egr1;Ntsr1;Krt1
18	GO:0022414	BP	reproductive process	18/ 160	1450/ 23253	0.0124138	0.013277	0.783512	ENSRNOG00000001607;ENSRNOG00000002525;ENSRNOG00000005233;ENSRNOG00000006236;ENSRNOG00000008015;ENSRNOG00000010975;ENSRNOG00000011000;ENSRNOG00000011130;ENSRNOG00000011238;ENSRNOG00000014130;ENSRNOG00000014350;ENSRNOG00000014465;ENSRNOG00000019422;ENSRNOG00000027801;ENSRNOG00000042838;ENSRNOG00000058645;ENSRNOG00000061484;ENSRNOG00000062101	Adamts1;Ptgs2;Lrrc6;Dsn1;Fos;Adnp;Rims1;Calca;Tiparp;Cks2;Ccn1;Oca2;Egr1;Zpbp;Junb;Tnc;Adamts2;Ace
18	GO:0043085	BP	positive regulation of catalytic activity	18/ 160	1453/ 23253	0.0123882	0.0134567	0.783512	ENSRNOG00000000811;ENSRNOG00000001130;ENSRNOG00000005883;ENSRNOG00000006860;ENSRNOG00000008165;ENSRNOG00000010975;ENSRNOG00000011130;ENSRNOG00000013090;ENSRNOG00000014130;ENSRNOG00000014350;ENSRNOG00000016294;ENSRNOG00000017712;ENSRNOG00000019422;ENSRNOG00000019822;ENSRNOG00000020013;ENSRNOG00000027410;ENSRNOG00000047466;ENSRNOG00000062101	Pkib;Nos1;Nek10;Itk;Tpx2;Adnp;Calca;Gadd45g;Cks2;Ccn1;Cd4;Cartpt;Egr1;Gadd45b;Psrc1;Ccdc125;Bdnf;Ace
4	GO:0062013	BP	positive regulation of small molecule metabolic process	4/ 160	133/ 23253	0.0300752	0.0135539	0.783512	ENSRNOG00000001130;ENSRNOG00000002525;ENSRNOG00000013397;ENSRNOG00000028708	Nos1;Ptgs2;Foxo1;Ntsr1
1	GO:0098924	BP	retrograde trans-synaptic signaling by nitric oxide	1/ 160	2/ 23253	0.5	0.0137146	0.783512	ENSRNOG00000001130	Nos1
1	GO:0070561	BP	vitamin D receptor signaling pathway	1/ 160	2/ 23253	0.5	0.0137146	0.783512	ENSRNOG00000000529	Pim1
1	GO:0045659	BP	negative regulation of neutrophil differentiation	1/ 160	2/ 23253	0.5	0.0137146	0.783512	ENSRNOG00000004100	Trib1
1	GO:0090107	BP	regulation of high-density lipoprotein particle assembly	1/ 160	2/ 23253	0.5	0.0137146	0.783512	ENSRNOG00000019573	Lcat
1	GO:0001865	BP	NK T cell differentiation	1/ 160	2/ 23253	0.5	0.0137146	0.783512	ENSRNOG00000006860	Itk
1	GO:0098923	BP	retrograde trans-synaptic signaling by soluble gas	1/ 160	2/ 23253	0.5	0.0137146	0.783512	ENSRNOG00000001130	Nos1
1	GO:0010808	BP	positive regulation of synaptic vesicle priming	1/ 160	2/ 23253	0.5	0.0137146	0.783512	ENSRNOG00000011000	Rims1
1	GO:0045658	BP	regulation of neutrophil differentiation	1/ 160	2/ 23253	0.5	0.0137146	0.783512	ENSRNOG00000004100	Trib1
1	GO:0051612	BP	negative regulation of serotonin uptake	1/ 160	2/ 23253	0.5	0.0137146	0.783512	ENSRNOG00000001130	Nos1
1	GO:0046900	BP	tetrahydrofolylpolyglutamate metabolic process	1/ 160	2/ 23253	0.5	0.0137146	0.783512	ENSRNOG00000050780	Fpgs
1	GO:0045643	BP	regulation of eosinophil differentiation	1/ 160	2/ 23253	0.5	0.0137146	0.783512	ENSRNOG00000004100	Trib1
1	GO:0033484	BP	nitric oxide homeostasis	1/ 160	2/ 23253	0.5	0.0137146	0.783512	ENSRNOG00000010975	Adnp
1	GO:0014057	BP	positive regulation of acetylcholine secretion, neurotransmission	1/ 160	2/ 23253	0.5	0.0137146	0.783512	ENSRNOG00000001302	Adora2a
1	GO:0045645	BP	positive regulation of eosinophil differentiation	1/ 160	2/ 23253	0.5	0.0137146	0.783512	ENSRNOG00000004100	Trib1
1	GO:0051316	BP	attachment of spindle microtubules to kinetochore involved in meiotic chromosome segregation	1/ 160	2/ 23253	0.5	0.0137146	0.783512	ENSRNOG00000006236	Dsn1
1	GO:0034247	BP	snoRNA splicing	1/ 160	2/ 23253	0.5	0.0137146	0.783512	ENSRNOG00000059412	Rnf113a1
1	GO:2000170	BP	positive regulation of peptidyl-cysteine S-nitrosylation	1/ 160	2/ 23253	0.5	0.0137146	0.783512	ENSRNOG00000062101	Ace
1	GO:0051611	BP	regulation of serotonin uptake	1/ 160	2/ 23253	0.5	0.0137146	0.783512	ENSRNOG00000001130	Nos1
1	GO:0060177	BP	regulation of angiotensin metabolic process	1/ 160	2/ 23253	0.5	0.0137146	0.783512	ENSRNOG00000062101	Ace
1	GO:0070253	BP	somatostatin secretion	1/ 160	2/ 23253	0.5	0.0137146	0.783512	ENSRNOG00000017712	Cartpt
1	GO:0035633	BP	maintenance of permeability of blood-brain barrier	1/ 160	2/ 23253	0.5	0.0137146	0.783512	ENSRNOG00000002525	Ptgs2
1	GO:0086092	BP	regulation of the force of heart contraction by cardiac conduction	1/ 160	2/ 23253	0.5	0.0137146	0.783512	ENSRNOG00000000413	Pln
1	GO:0035397	BP	helper T cell enhancement of adaptive immune response	1/ 160	2/ 23253	0.5	0.0137146	0.783512	ENSRNOG00000016294	Cd4
1	GO:0090362	BP	positive regulation of platelet-derived growth factor production	1/ 160	2/ 23253	0.5	0.0137146	0.783512	ENSRNOG00000002525	Ptgs2
1	GO:0021569	BP	rhombomere 3 development	1/ 160	2/ 23253	0.5	0.0137146	0.783512	ENSRNOG00000000640	Egr2
2	GO:0007622	BP	rhythmic behavior	2/ 160	26/ 23253	0.0769231	0.0137224	0.783512	ENSRNOG00000000640;ENSRNOG00000019422	Egr2;Egr1
2	GO:0051412	BP	response to corticosterone	2/ 160	26/ 23253	0.0769231	0.0137224	0.783512	ENSRNOG00000008015;ENSRNOG00000020009	Fos;Npas4
21	GO:0051240	BP	positive regulation of multicellular organismal process	21/ 160	1745/ 23253	0.0120344	0.0145791	0.820888	ENSRNOG00000000529;ENSRNOG00000001130;ENSRNOG00000001302;ENSRNOG00000002525;ENSRNOG00000002800;ENSRNOG00000004100;ENSRNOG00000008015;ENSRNOG00000009540;ENSRNOG00000010975;ENSRNOG00000011000;ENSRNOG00000011130;ENSRNOG00000013090;ENSRNOG00000014350;ENSRNOG00000016294;ENSRNOG00000017712;ENSRNOG00000018399;ENSRNOG00000019422;ENSRNOG00000028708;ENSRNOG00000032443;ENSRNOG00000047466;ENSRNOG00000050714	Pim1;Nos1;Adora2a;Ptgs2;Gdpd2;Trib1;Fos;Gpr3;Adnp;Rims1;Calca;Gadd45g;Ccn1;Cd4;Cartpt;Cpne6;Egr1;Ntsr1;Lmod3;Bdnf;Islr2
4	GO:0043271	BP	negative regulation of ion transport	4/ 160	136/ 23253	0.0294118	0.0146026	0.820888	ENSRNOG00000000413;ENSRNOG00000001130;ENSRNOG00000002525;ENSRNOG00000028708	Pln;Nos1;Ptgs2;Ntsr1
12	GO:0043086	BP	negative regulation of catalytic activity	12/ 160	823/ 23253	0.0145808	0.0147423	0.820888	ENSRNOG00000000413;ENSRNOG00000000811;ENSRNOG00000001130;ENSRNOG00000001302;ENSRNOG00000002525;ENSRNOG00000003977;ENSRNOG00000004100;ENSRNOG00000007607;ENSRNOG00000013862;ENSRNOG00000014739;ENSRNOG00000019822;ENSRNOG00000047812	Pln;Pkib;Nos1;Adora2a;Ptgs2;Dusp1;Trib1;Nr4a1;Dusp2;Wfdc2;Gadd45b;Triap1
21	GO:0045595	BP	regulation of cell differentiation	21/ 160	1752/ 23253	0.0119863	0.0147473	0.820888	ENSRNOG00000001130;ENSRNOG00000001189;ENSRNOG00000001739;ENSRNOG00000002525;ENSRNOG00000002800;ENSRNOG00000004100;ENSRNOG00000008015;ENSRNOG00000010975;ENSRNOG00000011000;ENSRNOG00000013397;ENSRNOG00000014350;ENSRNOG00000016294;ENSRNOG00000017987;ENSRNOG00000018399;ENSRNOG00000032443;ENSRNOG00000042838;ENSRNOG00000043465;ENSRNOG00000047466;ENSRNOG00000050714;ENSRNOG00000059956;ENSRNOG00000060228	Nos1;Sik1;Meltf;Ptgs2;Gdpd2;Trib1;Fos;Adnp;Rims1;Foxo1;Ccn1;Cd4;Ucma;Cpne6;Lmod3;Junb;Arc;Bdnf;Islr2;Bcl6b;AABR07034750.1
2	GO:0060674	BP	placenta blood vessel development	2/ 160	27/ 23253	0.0740741	0.0147539	0.820888	ENSRNOG00000014350;ENSRNOG00000042838	Ccn1;Junb
2	GO:0046697	BP	decidualization	2/ 160	27/ 23253	0.0740741	0.0147539	0.820888	ENSRNOG00000002525;ENSRNOG00000042838	Ptgs2;Junb
2	GO:1900745	BP	positive regulation of p38MAPK cascade	2/ 160	27/ 23253	0.0740741	0.0147539	0.820888	ENSRNOG00000013090;ENSRNOG00000019822	Gadd45g;Gadd45b
8	GO:0023052	BP	signaling	8/ 160	465/ 23253	0.0172043	0.0154199	0.854822	ENSRNOG00000000413;ENSRNOG00000000716;ENSRNOG00000001130;ENSRNOG00000001302;ENSRNOG00000013101;ENSRNOG00000014350;ENSRNOG00000017712;ENSRNOG00000058645	Pln;Htr1f;Nos1;Adora2a;Pcdh8;Ccn1;Cartpt;Tnc
4	GO:0016049	BP	cell growth	4/ 160	139/ 23253	0.028777	0.0157014	0.861224	ENSRNOG00000010911;ENSRNOG00000017187;ENSRNOG00000047466;ENSRNOG00000048996	Tmem108;LOC108348173;Bdnf;Prmt6
8	GO:0009314	BP	response to radiation	8/ 160	467/ 23253	0.0171306	0.0157824	0.861224	ENSRNOG00000001189;ENSRNOG00000002525;ENSRNOG00000003977;ENSRNOG00000004195;ENSRNOG00000008015;ENSRNOG00000016421;ENSRNOG00000019422;ENSRNOG00000047812	Sik1;Ptgs2;Dusp1;Dtl;Fos;Tyr;Egr1;Triap1
2	GO:0042698	BP	ovulation cycle	2/ 160	28/ 23253	0.0714286	0.0158178	0.861224	ENSRNOG00000010975;ENSRNOG00000019422	Adnp;Egr1
2	GO:0002026	BP	regulation of the force of heart contraction	2/ 160	28/ 23253	0.0714286	0.0158178	0.861224	ENSRNOG00000000413;ENSRNOG00000001130	Pln;Nos1
2	GO:0010226	BP	response to lithium ion	2/ 160	28/ 23253	0.0714286	0.0158178	0.861224	ENSRNOG00000002525;ENSRNOG00000003880	Ptgs2;Tph2
19	GO:0045893	BP	positive regulation of transcription, DNA-templated	19/ 160	1564/ 23253	0.0121483	0.0159696	0.863943	ENSRNOG00000000529;ENSRNOG00000000640;ENSRNOG00000001130;ENSRNOG00000007607;ENSRNOG00000008015;ENSRNOG00000010886;ENSRNOG00000012645;ENSRNOG00000013397;ENSRNOG00000014350;ENSRNOG00000016294;ENSRNOG00000019422;ENSRNOG00000020009;ENSRNOG00000020013;ENSRNOG00000021027;ENSRNOG00000028382;ENSRNOG00000042838;ENSRNOG00000047812;ENSRNOG00000056701;ENSRNOG00000061595	Pim1;Egr2;Nos1;Nr4a1;Fos;Nfe2l3;Mecom;Foxo1;Ccn1;Cd4;Egr1;Npas4;Psrc1;Dbp;Rfxapl1;Junb;Triap1;Gtf2a2;Tfec
9	GO:0098609	BP	cell-cell adhesion	9/ 160	562/ 23253	0.0160142	0.0160222	0.863943	ENSRNOG00000013101;ENSRNOG00000014350;ENSRNOG00000020084;ENSRNOG00000027220;ENSRNOG00000027296;ENSRNOG00000031643;ENSRNOG00000034126;ENSRNOG00000039457;ENSRNOG00000060228	Pcdh8;Ccn1;Pcdhb5;Pcdhgb8;Pcdhga6;Dchs1;Pcdhga2;Pcdhgb5;AABR07034750.1
3	GO:0006855	BP	drug transmembrane transport	3/ 160	77/ 23253	0.038961	0.016133	0.863943	ENSRNOG00000004133;ENSRNOG00000021234;ENSRNOG00000028708	Slc7a3;Slc4a11;Ntsr1
3	GO:0060191	BP	regulation of lipase activity	3/ 160	77/ 23253	0.038961	0.016133	0.863943	ENSRNOG00000006860;ENSRNOG00000014350;ENSRNOG00000047466	Itk;Ccn1;Bdnf
8	GO:0022604	BP	regulation of cell morphogenesis	8/ 160	469/ 23253	0.0170576	0.0161511	0.863943	ENSRNOG00000001739;ENSRNOG00000010975;ENSRNOG00000011000;ENSRNOG00000018399;ENSRNOG00000043465;ENSRNOG00000047466;ENSRNOG00000050714;ENSRNOG00000060228	Meltf;Adnp;Rims1;Cpne6;Arc;Bdnf;Islr2;AABR07034750.1
4	GO:0006479	BP	protein methylation	4/ 160	141/ 23253	0.0283688	0.0164621	0.865393	ENSRNOG00000003300;ENSRNOG00000017187;ENSRNOG00000048996;ENSRNOG00000052421	Btg2;LOC108348173;Prmt6;AABR07012475.2
4	GO:0051588	BP	regulation of neurotransmitter transport	4/ 160	141/ 23253	0.0283688	0.0164621	0.865393	ENSRNOG00000001130;ENSRNOG00000001302;ENSRNOG00000011000;ENSRNOG00000028708	Nos1;Adora2a;Rims1;Ntsr1
4	GO:0035296	BP	regulation of tube diameter	4/ 160	141/ 23253	0.0283688	0.0164621	0.865393	ENSRNOG00000001130;ENSRNOG00000001302;ENSRNOG00000002525;ENSRNOG00000011130	Nos1;Adora2a;Ptgs2;Calca
4	GO:0097746	BP	regulation of blood vessel diameter	4/ 160	141/ 23253	0.0283688	0.0164621	0.865393	ENSRNOG00000001130;ENSRNOG00000001302;ENSRNOG00000002525;ENSRNOG00000011130	Nos1;Adora2a;Ptgs2;Calca
4	GO:0008213	BP	protein alkylation	4/ 160	141/ 23253	0.0283688	0.0164621	0.865393	ENSRNOG00000003300;ENSRNOG00000017187;ENSRNOG00000048996;ENSRNOG00000052421	Btg2;LOC108348173;Prmt6;AABR07012475.2
5	GO:0043281	BP	regulation of cysteine-type endopeptidase activity involved in apoptotic process	5/ 160	215/ 23253	0.0232558	0.0167059	0.875195	ENSRNOG00000001302;ENSRNOG00000002525;ENSRNOG00000007607;ENSRNOG00000014350;ENSRNOG00000047812	Adora2a;Ptgs2;Nr4a1;Ccn1;Triap1
4	GO:0035150	BP	regulation of tube size	4/ 160	142/ 23253	0.028169	0.0168509	0.879767	ENSRNOG00000001130;ENSRNOG00000001302;ENSRNOG00000002525;ENSRNOG00000011130	Nos1;Adora2a;Ptgs2;Calca
2	GO:0045292	BP	mRNA cis splicing, via spliceosome	2/ 160	29/ 23253	0.0689655	0.0169136	0.880029	ENSRNOG00000048589;ENSRNOG00000059412	Ncbp2;Rnf113a1
5	GO:0050807	BP	regulation of synapse organization	5/ 160	216/ 23253	0.0231481	0.0170097	0.882016	ENSRNOG00000010975;ENSRNOG00000013101;ENSRNOG00000033567;ENSRNOG00000043465;ENSRNOG00000047466	Adnp;Pcdh8;Musk;Arc;Bdnf
6	GO:0010769	BP	regulation of cell morphogenesis involved in differentiation	6/ 160	297/ 23253	0.020202	0.0170825	0.882787	ENSRNOG00000001739;ENSRNOG00000010975;ENSRNOG00000043465;ENSRNOG00000047466;ENSRNOG00000050714;ENSRNOG00000060228	Meltf;Adnp;Arc;Bdnf;Islr2;AABR07034750.1
34	GO:0048856	BP	anatomical structure development	34/ 160	3349/ 23253	0.0101523	0.0172979	0.890901	ENSRNOG00000000413;ENSRNOG00000000529;ENSRNOG00000000640;ENSRNOG00000001189;ENSRNOG00000001607;ENSRNOG00000002525;ENSRNOG00000003300;ENSRNOG00000005233;ENSRNOG00000008015;ENSRNOG00000008996;ENSRNOG00000010911;ENSRNOG00000011238;ENSRNOG00000013090;ENSRNOG00000013397;ENSRNOG00000014350;ENSRNOG00000014465;ENSRNOG00000016421;ENSRNOG00000019822;ENSRNOG00000020009;ENSRNOG00000021027;ENSRNOG00000023935;…	Pln;Pim1;Egr2;Sik1;Adamts1;Ptgs2;Btg2;Lrrc6;Fos;Dpysl5;Tmem108;Tiparp;Gadd45g;Foxo1;Ccn1;Oca2;Tyr;Gadd45b;Npas4;Dbp;Nrsn2;Zar1;Slco1a2;Dchs1;Lmod3;Tnfrsf9;Junb;Arc;LOC102551901;Fpgs;Tnc;AABR07034750.1;Adamts2;Ace
12	GO:0007155	BP	cell adhesion	12/ 160	851/ 23253	0.0141011	0.0173618	0.89118	ENSRNOG00000013101;ENSRNOG00000014350;ENSRNOG00000016294;ENSRNOG00000020084;ENSRNOG00000027220;ENSRNOG00000027296;ENSRNOG00000027309;ENSRNOG00000031643;ENSRNOG00000034126;ENSRNOG00000039457;ENSRNOG00000058645;ENSRNOG00000060228	Pcdh8;Ccn1;Cd4;Pcdhb5;Pcdhgb8;Pcdhga6;AABR07026805.1;Dchs1;Pcdhga2;Pcdhgb5;Tnc;AABR07034750.1
7	GO:0032870	BP	cellular response to hormone stimulus	7/ 160	385/ 23253	0.0181818	0.017468	0.893625	ENSRNOG00000001189;ENSRNOG00000003977;ENSRNOG00000007607;ENSRNOG00000008015;ENSRNOG00000013397;ENSRNOG00000020009;ENSRNOG00000058645	Sik1;Dusp1;Nr4a1;Fos;Foxo1;Npas4;Tnc
4	GO:0046683	BP	response to organophosphorus	4/ 160	144/ 23253	0.0277778	0.0176458	0.899698	ENSRNOG00000002525;ENSRNOG00000003977;ENSRNOG00000008015;ENSRNOG00000016421	Ptgs2;Dusp1;Fos;Tyr
17	GO:0003700	MF	DNA-binding transcription factor activity	17/ 160	1177/ 23253	0.0144435	0.00337523	0.901783	ENSRNOG00000000640;ENSRNOG00000003300;ENSRNOG00000007607;ENSRNOG00000008015;ENSRNOG00000010886;ENSRNOG00000012645;ENSRNOG00000013397;ENSRNOG00000019422;ENSRNOG00000020009;ENSRNOG00000021027;ENSRNOG00000037923;ENSRNOG00000042838;ENSRNOG00000050805;ENSRNOG00000051578;ENSRNOG00000057619;ENSRNOG00000059956;ENSRNOG00000061595	Egr2;Btg2;Nr4a1;Fos;Nfe2l3;Mecom;Foxo1;Egr1;Npas4;Dbp;Dmrtc1c1;Junb;LOC102550456;Zfp54;LOC100912068;Bcl6b;Tfec
2	GO:0035976	CC	transcription factor AP-1 complex	2/ 160	5/ 23253	0.4	0.000464157	0.90325	ENSRNOG00000008015;ENSRNOG00000042838	Fos;Junb
31	GO:0042221	BP	response to chemical	31/ 160	3003/ 23253	0.010323	0.0179224	0.908569	ENSRNOG00000000413;ENSRNOG00000000640;ENSRNOG00000000716;ENSRNOG00000001130;ENSRNOG00000001189;ENSRNOG00000001302;ENSRNOG00000002525;ENSRNOG00000003300;ENSRNOG00000003880;ENSRNOG00000003977;ENSRNOG00000004100;ENSRNOG00000007607;ENSRNOG00000008015;ENSRNOG00000010911;ENSRNOG00000010975;ENSRNOG00000011130;ENSRNOG00000011238;ENSRNOG00000013397;ENSRNOG00000016294;ENSRNOG00000016421;ENSRNOG00000018215;…	Pln;Egr2;Htr1f;Nos1;Sik1;Adora2a;Ptgs2;Btg2;Tph2;Dusp1;Trib1;Nr4a1;Fos;Tmem108;Adnp;Calca;Tiparp;Foxo1;Cd4;Tyr;Slc22a6;Cpne6;Egr1;Npas4;Tmem145;Ntsr1;Cycs;Tnfrsf9;Junb;Gsto2;Tnc
2	GO:0051193	BP	regulation of cofactor metabolic process	2/ 160	30/ 23253	0.0666667	0.0180409	0.908569	ENSRNOG00000032626;ENSRNOG00000032885	Mmp3;Cycs
12	GO:0022610	BP	biological adhesion	12/ 160	863/ 23253	0.013905	0.0187027	0.908569	ENSRNOG00000013101;ENSRNOG00000014350;ENSRNOG00000016294;ENSRNOG00000020084;ENSRNOG00000027220;ENSRNOG00000027296;ENSRNOG00000027309;ENSRNOG00000031643;ENSRNOG00000034126;ENSRNOG00000039457;ENSRNOG00000058645;ENSRNOG00000060228	Pcdh8;Ccn1;Cd4;Pcdhb5;Pcdhgb8;Pcdhga6;AABR07026805.1;Dchs1;Pcdhga2;Pcdhgb5;Tnc;AABR07034750.1
6	GO:0051348	BP	negative regulation of transferase activity	6/ 160	304/ 23253	0.0197368	0.0189231	0.908569	ENSRNOG00000000811;ENSRNOG00000001302;ENSRNOG00000003977;ENSRNOG00000004100;ENSRNOG00000013862;ENSRNOG00000019822	Pkib;Adora2a;Dusp1;Trib1;Dusp2;Gadd45b
22	GO:0045935	BP	positive regulation of nucleobase-containing compound metabolic process	22/ 160	1899/ 23253	0.011585	0.0190196	0.908569	ENSRNOG00000000529;ENSRNOG00000000640;ENSRNOG00000000811;ENSRNOG00000001130;ENSRNOG00000003300;ENSRNOG00000007607;ENSRNOG00000008015;ENSRNOG00000010886;ENSRNOG00000012645;ENSRNOG00000013397;ENSRNOG00000014350;ENSRNOG00000016294;ENSRNOG00000019422;ENSRNOG00000020009;ENSRNOG00000020013;ENSRNOG00000021027;ENSRNOG00000028382;ENSRNOG00000042838;ENSRNOG00000047812;ENSRNOG00000048589;ENSRNOG00000056701;…	Pim1;Egr2;Pkib;Nos1;Btg2;Nr4a1;Fos;Nfe2l3;Mecom;Foxo1;Ccn1;Cd4;Egr1;Npas4;Psrc1;Dbp;Rfxapl1;Junb;Triap1;Ncbp2;Gtf2a2;Tfec
2	GO:0010863	BP	positive regulation of phospholipase C activity	2/ 160	31/ 23253	0.0645161	0.019199	0.908569	ENSRNOG00000006860;ENSRNOG00000047466	Itk;Bdnf
2	GO:0000188	BP	inactivation of MAPK activity	2/ 160	31/ 23253	0.0645161	0.019199	0.908569	ENSRNOG00000003977;ENSRNOG00000013862	Dusp1;Dusp2
2	GO:0055007	BP	cardiac muscle cell differentiation	2/ 160	31/ 23253	0.0645161	0.019199	0.908569	ENSRNOG00000001189;ENSRNOG00000005960	Sik1;RGD1311744
2	GO:0018195	BP	peptidyl-arginine modification	2/ 160	31/ 23253	0.0645161	0.019199	0.908569	ENSRNOG00000017187;ENSRNOG00000048996	LOC108348173;Prmt6
5	GO:0032872	BP	regulation of stress-activated MAPK cascade	5/ 160	223/ 23253	0.0224215	0.0192392	0.908569	ENSRNOG00000003977;ENSRNOG00000012645;ENSRNOG00000013090;ENSRNOG00000013397;ENSRNOG00000019822	Dusp1;Mecom;Gadd45g;Foxo1;Gadd45b
7	GO:0007267	BP	cell-cell signaling	7/ 160	394/ 23253	0.0177665	0.0195495	0.908569	ENSRNOG00000000716;ENSRNOG00000001130;ENSRNOG00000001302;ENSRNOG00000013101;ENSRNOG00000014350;ENSRNOG00000017712;ENSRNOG00000058645	Htr1f;Nos1;Adora2a;Pcdh8;Ccn1;Cartpt;Tnc
5	GO:0070302	BP	regulation of stress-activated protein kinase signaling cascade	5/ 160	225/ 23253	0.0222222	0.0199098	0.908569	ENSRNOG00000003977;ENSRNOG00000012645;ENSRNOG00000013090;ENSRNOG00000013397;ENSRNOG00000019822	Dusp1;Mecom;Gadd45g;Foxo1;Gadd45b
4	GO:0015698	BP	inorganic anion transport	4/ 160	150/ 23253	0.0266667	0.0201692	0.908569	ENSRNOG00000000041;ENSRNOG00000018215;ENSRNOG00000021234;ENSRNOG00000053095	Slc26a1;Slc22a6;Slc4a11;AC094348.3
3	GO:0008306	BP	associative learning	3/ 160	84/ 23253	0.0357143	0.0202988	0.908569	ENSRNOG00000001006;ENSRNOG00000003300;ENSRNOG00000008015	Nptx2;Btg2;Fos
2	GO:1900274	BP	regulation of phospholipase C activity	2/ 160	32/ 23253	0.0625	0.0203877	0.908569	ENSRNOG00000006860;ENSRNOG00000047466	Itk;Bdnf
1	GO:0003192	BP	mitral valve formation	1/ 160	3/ 23253	0.333333	0.0205017	0.908569	ENSRNOG00000031643	Dchs1
1	GO:0099179	BP	regulation of synaptic membrane adhesion	1/ 160	3/ 23253	0.333333	0.0205017	0.908569	ENSRNOG00000013101	Pcdh8
1	GO:0060447	BP	bud outgrowth involved in lung branching	1/ 160	3/ 23253	0.333333	0.0205017	0.908569	ENSRNOG00000058645	Tnc
1	GO:0032227	BP	negative regulation of synaptic transmission, dopaminergic	1/ 160	3/ 23253	0.333333	0.0205017	0.908569	ENSRNOG00000002525	Ptgs2
1	GO:0071798	BP	response to prostaglandin D	1/ 160	3/ 23253	0.333333	0.0205017	0.908569	ENSRNOG00000058645	Tnc
1	GO:0140192	BP	regulation of adenylate cyclase-activating adrenergic receptor signaling pathway involved in heart process	1/ 160	3/ 23253	0.333333	0.0205017	0.908569	ENSRNOG00000001130	Nos1
1	GO:1905373	BP	ceramide phosphoethanolamine biosynthetic process	1/ 160	3/ 23253	0.333333	0.0205017	0.908569	ENSRNOG00000011284	Sgms2
1	GO:0003273	BP	cell migration involved in endocardial cushion formation	1/ 160	3/ 23253	0.333333	0.0205017	0.908569	ENSRNOG00000031643	Dchs1
1	GO:0071386	BP	cellular response to corticosterone stimulus	1/ 160	3/ 23253	0.333333	0.0205017	0.908569	ENSRNOG00000020009	Npas4
1	GO:0006408	BP	snRNA export from nucleus	1/ 160	3/ 23253	0.333333	0.0205017	0.908569	ENSRNOG00000048589	Ncbp2
1	GO:0071879	BP	positive regulation of adenylate cyclase-activating adrenergic receptor signaling pathway	1/ 160	3/ 23253	0.333333	0.0205017	0.908569	ENSRNOG00000001130	Nos1
1	GO:1900086	BP	positive regulation of peptidyl-tyrosine autophosphorylation	1/ 160	3/ 23253	0.333333	0.0205017	0.908569	ENSRNOG00000062101	Ace
1	GO:0090271	BP	positive regulation of fibroblast growth factor production	1/ 160	3/ 23253	0.333333	0.0205017	0.908569	ENSRNOG00000002525	Ptgs2
1	GO:0021681	BP	cerebellar granular layer development	1/ 160	3/ 23253	0.333333	0.0205017	0.908569	ENSRNOG00000045554	LOC102551901
1	GO:0035284	BP	brain segmentation	1/ 160	3/ 23253	0.333333	0.0205017	0.908569	ENSRNOG00000000640	Egr2
1	GO:0050725	BP	positive regulation of interleukin-1 beta biosynthetic process	1/ 160	3/ 23253	0.333333	0.0205017	0.908569	ENSRNOG00000019422	Egr1
1	GO:0099543	BP	trans-synaptic signaling by soluble gas	1/ 160	3/ 23253	0.333333	0.0205017	0.908569	ENSRNOG00000001130	Nos1
1	GO:0099548	BP	trans-synaptic signaling by nitric oxide	1/ 160	3/ 23253	0.333333	0.0205017	0.908569	ENSRNOG00000001130	Nos1
1	GO:2000304	BP	positive regulation of ceramide biosynthetic process	1/ 160	3/ 23253	0.333333	0.0205017	0.908569	ENSRNOG00000014350	Ccn1
1	GO:0071799	BP	cellular response to prostaglandin D stimulus	1/ 160	3/ 23253	0.333333	0.0205017	0.908569	ENSRNOG00000058645	Tnc
1	GO:0060086	BP	circadian temperature homeostasis	1/ 160	3/ 23253	0.333333	0.0205017	0.908569	ENSRNOG00000019422	Egr1
1	GO:0090361	BP	regulation of platelet-derived growth factor production	1/ 160	3/ 23253	0.333333	0.0205017	0.908569	ENSRNOG00000002525	Ptgs2
1	GO:0099163	BP	synaptic signaling by nitric oxide	1/ 160	3/ 23253	0.333333	0.0205017	0.908569	ENSRNOG00000001130	Nos1
1	GO:1905371	BP	ceramide phosphoethanolamine metabolic process	1/ 160	3/ 23253	0.333333	0.0205017	0.908569	ENSRNOG00000011284	Sgms2
1	GO:2000182	BP	regulation of progesterone biosynthetic process	1/ 160	3/ 23253	0.333333	0.0205017	0.908569	ENSRNOG00000019422	Egr1
1	GO:0050722	BP	regulation of interleukin-1 beta biosynthetic process	1/ 160	3/ 23253	0.333333	0.0205017	0.908569	ENSRNOG00000019422	Egr1
1	GO:0014056	BP	regulation of acetylcholine secretion, neurotransmission	1/ 160	3/ 23253	0.333333	0.0205017	0.908569	ENSRNOG00000001302	Adora2a
1	GO:0003278	BP	apoptotic process involved in heart morphogenesis	1/ 160	3/ 23253	0.333333	0.0205017	0.908569	ENSRNOG00000014350	Ccn1
1	GO:0090154	BP	positive regulation of sphingolipid biosynthetic process	1/ 160	3/ 23253	0.333333	0.0205017	0.908569	ENSRNOG00000014350	Ccn1
1	GO:0106071	BP	positive regulation of adenylate cyclase-activating G protein-coupled receptor signaling pathway	1/ 160	3/ 23253	0.333333	0.0205017	0.908569	ENSRNOG00000001130	Nos1
4	GO:0007623	BP	circadian rhythm	4/ 160	151/ 23253	0.0264901	0.0206102	0.910734	ENSRNOG00000003880;ENSRNOG00000017712;ENSRNOG00000019422;ENSRNOG00000021027	Tph2;Cartpt;Egr1;Dbp
2	GO:0016273	MF	arginine N-methyltransferase activity	2/ 160	14/ 23253	0.142857	0.00405533	0.919198	ENSRNOG00000017187;ENSRNOG00000048996	LOC108348173;Prmt6
2	GO:0016274	MF	protein-arginine N-methyltransferase activity	2/ 160	14/ 23253	0.142857	0.00405533	0.919198	ENSRNOG00000017187;ENSRNOG00000048996	LOC108348173;Prmt6
2	GO:0017017	MF	MAP kinase tyrosine/serine/threonine phosphatase activity	2/ 160	15/ 23253	0.133333	0.00465817	0.919198	ENSRNOG00000003977;ENSRNOG00000013862	Dusp1;Dusp2
12	GO:0000981	MF	DNA-binding transcription factor activity, RNA polymerase II-specific	12/ 160	731/ 23253	0.0164159	0.00476934	0.919198	ENSRNOG00000000640;ENSRNOG00000003300;ENSRNOG00000007607;ENSRNOG00000008015;ENSRNOG00000010886;ENSRNOG00000013397;ENSRNOG00000019422;ENSRNOG00000020009;ENSRNOG00000021027;ENSRNOG00000042838;ENSRNOG00000059956;ENSRNOG00000061595	Egr2;Btg2;Nr4a1;Fos;Nfe2l3;Foxo1;Egr1;Npas4;Dbp;Junb;Bcl6b;Tfec
8	GO:0001216	MF	DNA-binding transcription activator activity	8/ 160	383/ 23253	0.0208877	0.00514379	0.919198	ENSRNOG00000000640;ENSRNOG00000007607;ENSRNOG00000008015;ENSRNOG00000019422;ENSRNOG00000020009;ENSRNOG00000021027;ENSRNOG00000042838;ENSRNOG00000061595	Egr2;Nr4a1;Fos;Egr1;Npas4;Dbp;Junb;Tfec
8	GO:0001228	MF	DNA-binding transcription activator activity, RNA polymerase II-specific	8/ 160	383/ 23253	0.0208877	0.00514379	0.919198	ENSRNOG00000000640;ENSRNOG00000007607;ENSRNOG00000008015;ENSRNOG00000019422;ENSRNOG00000020009;ENSRNOG00000021027;ENSRNOG00000042838;ENSRNOG00000061595	Egr2;Nr4a1;Fos;Egr1;Npas4;Dbp;Junb;Tfec
2	GO:0005452	MF	inorganic anion exchanger activity	2/ 160	16/ 23253	0.125	0.00529967	0.919198	ENSRNOG00000018215;ENSRNOG00000021234	Slc22a6;Slc4a11
2	GO:0033549	MF	MAP kinase phosphatase activity	2/ 160	17/ 23253	0.117647	0.00597929	0.919198	ENSRNOG00000003977;ENSRNOG00000013862	Dusp1;Dusp2
2	GO:0015106	MF	bicarbonate transmembrane transporter activity	2/ 160	17/ 23253	0.117647	0.00597929	0.919198	ENSRNOG00000000041;ENSRNOG00000021234	Slc26a1;Slc4a11
1	GO:0004575	MF	sucrose alpha-glucosidase activity	1/ 160	1/ 23253	1	0.00688083	0.919198	ENSRNOG00000031067	Si
1	GO:0046715	MF	active borate transmembrane transporter activity	1/ 160	1/ 23253	1	0.00688083	0.919198	ENSRNOG00000021234	Slc4a11
1	GO:0031711	MF	bradykinin receptor binding	1/ 160	1/ 23253	1	0.00688083	0.919198	ENSRNOG00000062101	Ace
1	GO:0004607	MF	phosphatidylcholine-sterol O-acyltransferase activity	1/ 160	1/ 23253	1	0.00688083	0.919198	ENSRNOG00000019573	Lcat
1	GO:0042012	MF	interleukin-16 receptor activity	1/ 160	1/ 23253	1	0.00688083	0.919198	ENSRNOG00000016294	Cd4
1	GO:0042011	MF	interleukin-16 binding	1/ 160	1/ 23253	1	0.00688083	0.919198	ENSRNOG00000016294	Cd4
1	GO:0004564	MF	beta-fructofuranosidase activity	1/ 160	1/ 23253	1	0.00688083	0.919198	ENSRNOG00000031067	Si
4	GO:0046890	BP	regulation of lipid biosynthetic process	4/ 160	152/ 23253	0.0263158	0.0210572	0.927794	ENSRNOG00000001189;ENSRNOG00000002525;ENSRNOG00000014350;ENSRNOG00000019422	Sik1;Ptgs2;Ccn1;Egr1
3	GO:0045778	BP	positive regulation of ossification	3/ 160	86/ 23253	0.0348837	0.0215874	0.940454	ENSRNOG00000002800;ENSRNOG00000011130;ENSRNOG00000014350	Gdpd2;Calca;Ccn1
2	GO:1903170	BP	negative regulation of calcium ion transmembrane transport	2/ 160	33/ 23253	0.0606061	0.0216063	0.940454	ENSRNOG00000000413;ENSRNOG00000028708	Pln;Ntsr1
2	GO:0051968	BP	positive regulation of synaptic transmission, glutamatergic	2/ 160	33/ 23253	0.0606061	0.0216063	0.940454	ENSRNOG00000001302;ENSRNOG00000002525	Adora2a;Ptgs2
2	GO:0090398	BP	cellular senescence	2/ 160	33/ 23253	0.0606061	0.0216063	0.940454	ENSRNOG00000017187;ENSRNOG00000048996	LOC108348173;Prmt6
5	GO:0043523	BP	regulation of neuron apoptotic process	5/ 160	230/ 23253	0.0217391	0.021653	0.940454	ENSRNOG00000001302;ENSRNOG00000003300;ENSRNOG00000010975;ENSRNOG00000045554;ENSRNOG00000047466	Adora2a;Btg2;Adnp;LOC102551901;Bdnf
9	GO:0010563	BP	negative regulation of phosphorus metabolic process	9/ 160	593/ 23253	0.0151771	0.0218284	0.942701	ENSRNOG00000000811;ENSRNOG00000001130;ENSRNOG00000001302;ENSRNOG00000003977;ENSRNOG00000004100;ENSRNOG00000012645;ENSRNOG00000013397;ENSRNOG00000013862;ENSRNOG00000019822	Pkib;Nos1;Adora2a;Dusp1;Trib1;Mecom;Foxo1;Dusp2;Gadd45b
9	GO:0045936	BP	negative regulation of phosphate metabolic process	9/ 160	593/ 23253	0.0151771	0.0218284	0.942701	ENSRNOG00000000811;ENSRNOG00000001130;ENSRNOG00000001302;ENSRNOG00000003977;ENSRNOG00000004100;ENSRNOG00000012645;ENSRNOG00000013397;ENSRNOG00000013862;ENSRNOG00000019822	Pkib;Nos1;Adora2a;Dusp1;Trib1;Mecom;Foxo1;Dusp2;Gadd45b
4	GO:0050806	BP	positive regulation of synaptic transmission	4/ 160	154/ 23253	0.025974	0.0219689	0.946088	ENSRNOG00000001302;ENSRNOG00000002525;ENSRNOG00000011000;ENSRNOG00000028708	Adora2a;Ptgs2;Rims1;Ntsr1
12	GO:0043066	BP	negative regulation of apoptotic process	12/ 160	889/ 23253	0.0134983	0.0220813	0.948253	ENSRNOG00000000529;ENSRNOG00000001302;ENSRNOG00000002525;ENSRNOG00000003300;ENSRNOG00000003977;ENSRNOG00000007607;ENSRNOG00000010975;ENSRNOG00000013397;ENSRNOG00000014350;ENSRNOG00000028708;ENSRNOG00000047466;ENSRNOG00000047812	Pim1;Adora2a;Ptgs2;Btg2;Dusp1;Nr4a1;Adnp;Foxo1;Ccn1;Ntsr1;Bdnf;Triap1
3	GO:0050772	BP	positive regulation of axonogenesis	3/ 160	87/ 23253	0.0344828	0.0222482	0.952647	ENSRNOG00000010975;ENSRNOG00000047466;ENSRNOG00000050714	Adnp;Bdnf;Islr2
5	GO:0031669	BP	cellular response to nutrient levels	5/ 160	232/ 23253	0.0215517	0.0223772	0.952647	ENSRNOG00000001189;ENSRNOG00000002525;ENSRNOG00000013397;ENSRNOG00000017712;ENSRNOG00000058645	Sik1;Ptgs2;Foxo1;Cartpt;Tnc
4	GO:0001822	BP	kidney development	4/ 160	155/ 23253	0.0258065	0.0224336	0.952647	ENSRNOG00000001607;ENSRNOG00000011238;ENSRNOG00000031643;ENSRNOG00000062101	Adamts1;Tiparp;Dchs1;Ace
4	GO:0010770	BP	positive regulation of cell morphogenesis involved in differentiation	4/ 160	155/ 23253	0.0258065	0.0224336	0.952647	ENSRNOG00000010975;ENSRNOG00000047466;ENSRNOG00000050714;ENSRNOG00000060228	Adnp;Bdnf;Islr2;AABR07034750.1
22	GO:0031328	BP	positive regulation of cellular biosynthetic process	22/ 160	1980/ 23253	0.0111111	0.0225164	0.953509	ENSRNOG00000000529;ENSRNOG00000000640;ENSRNOG00000000811;ENSRNOG00000001130;ENSRNOG00000002525;ENSRNOG00000007607;ENSRNOG00000008015;ENSRNOG00000010886;ENSRNOG00000012645;ENSRNOG00000013397;ENSRNOG00000014350;ENSRNOG00000016294;ENSRNOG00000019422;ENSRNOG00000020009;ENSRNOG00000020013;ENSRNOG00000021027;ENSRNOG00000028382;ENSRNOG00000028708;ENSRNOG00000042838;ENSRNOG00000047812;ENSRNOG00000056701;…	Pim1;Egr2;Pkib;Nos1;Ptgs2;Nr4a1;Fos;Nfe2l3;Mecom;Foxo1;Ccn1;Cd4;Egr1;Npas4;Psrc1;Dbp;Rfxapl1;Ntsr1;Junb;Triap1;Gtf2a2;Tfec
18	GO:0043067	BP	regulation of programmed cell death	18/ 160	1512/ 23253	0.0119048	0.0225823	0.953649	ENSRNOG00000000529;ENSRNOG00000001302;ENSRNOG00000002525;ENSRNOG00000003300;ENSRNOG00000003977;ENSRNOG00000007607;ENSRNOG00000010975;ENSRNOG00000012645;ENSRNOG00000013090;ENSRNOG00000013397;ENSRNOG00000014350;ENSRNOG00000019422;ENSRNOG00000019822;ENSRNOG00000028708;ENSRNOG00000036942;ENSRNOG00000045554;ENSRNOG00000047466;ENSRNOG00000047812	Pim1;Adora2a;Ptgs2;Btg2;Dusp1;Nr4a1;Adnp;Mecom;Gadd45g;Foxo1;Ccn1;Egr1;Gadd45b;Ntsr1;Tnfrsf9;LOC102551901;Bdnf;Triap1
2	GO:0060236	BP	regulation of mitotic spindle organization	2/ 160	34/ 23253	0.0588235	0.0228544	0.962475	ENSRNOG00000008165;ENSRNOG00000020013	Tpx2;Psrc1
7	GO:1901652	BP	response to peptide	7/ 160	408/ 23253	0.0171569	0.0231237	0.971131	ENSRNOG00000000413;ENSRNOG00000000640;ENSRNOG00000002525;ENSRNOG00000003300;ENSRNOG00000007607;ENSRNOG00000013397;ENSRNOG00000019422	Pln;Egr2;Ptgs2;Btg2;Nr4a1;Foxo1;Egr1
4	GO:1901617	BP	organic hydroxy compound biosynthetic process	4/ 160	157/ 23253	0.0254777	0.0233811	0.976559	ENSRNOG00000003880;ENSRNOG00000014465;ENSRNOG00000016421;ENSRNOG00000046382	Tph2;Oca2;Tyr;Gatd1
4	GO:0043524	BP	negative regulation of neuron apoptotic process	4/ 160	157/ 23253	0.0254777	0.0233811	0.976559	ENSRNOG00000001302;ENSRNOG00000003300;ENSRNOG00000010975;ENSRNOG00000047466	Adora2a;Btg2;Adnp;Bdnf
3	GO:0043255	BP	regulation of carbohydrate biosynthetic process	3/ 160	89/ 23253	0.0337079	0.0236027	0.979963	ENSRNOG00000001189;ENSRNOG00000013397;ENSRNOG00000028708	Sik1;Foxo1;Ntsr1
14	GO:0032269	BP	negative regulation of cellular protein metabolic process	14/ 160	1100/ 23253	0.0127273	0.0236027	0.979963	ENSRNOG00000000811;ENSRNOG00000001130;ENSRNOG00000001302;ENSRNOG00000002525;ENSRNOG00000003300;ENSRNOG00000003977;ENSRNOG00000004100;ENSRNOG00000007607;ENSRNOG00000012645;ENSRNOG00000013397;ENSRNOG00000013862;ENSRNOG00000014739;ENSRNOG00000019822;ENSRNOG00000047812	Pkib;Nos1;Adora2a;Ptgs2;Btg2;Dusp1;Trib1;Nr4a1;Mecom;Foxo1;Dusp2;Wfdc2;Gadd45b;Triap1
8	GO:1902532	BP	negative regulation of intracellular signal transduction	8/ 160	504/ 23253	0.015873	0.0236554	0.979963	ENSRNOG00000001189;ENSRNOG00000002525;ENSRNOG00000003977;ENSRNOG00000012645;ENSRNOG00000013397;ENSRNOG00000013862;ENSRNOG00000027410;ENSRNOG00000047812	Sik1;Ptgs2;Dusp1;Mecom;Foxo1;Dusp2;Ccdc125;Triap1
9	GO:0006915	BP	apoptotic process	9/ 160	602/ 23253	0.0149502	0.0237663	0.981891	ENSRNOG00000000529;ENSRNOG00000001189;ENSRNOG00000007607;ENSRNOG00000013090;ENSRNOG00000013397;ENSRNOG00000014350;ENSRNOG00000030530;ENSRNOG00000032885;ENSRNOG00000036942	Pim1;Sik1;Nr4a1;Gadd45g;Foxo1;Ccn1;Gzmm;Cycs;Tnfrsf9
5	GO:0032412	BP	regulation of ion transmembrane transporter activity	5/ 160	236/ 23253	0.0211864	0.0238725	0.983121	ENSRNOG00000000413;ENSRNOG00000004805;ENSRNOG00000013681;ENSRNOG00000028708;ENSRNOG00000043465	Pln;Stac2;Kcns1;Ntsr1;Arc
2	GO:0045777	BP	positive regulation of blood pressure	2/ 160	35/ 23253	0.0571429	0.0241317	0.98477	ENSRNOG00000017712;ENSRNOG00000062101	Cartpt;Ace
2	GO:0045124	BP	regulation of bone resorption	2/ 160	35/ 23253	0.0571429	0.0241317	0.98477	ENSRNOG00000011130;ENSRNOG00000017712	Calca;Cartpt
11	GO:0071495	BP	cellular response to endogenous stimulus	11/ 160	785/ 23253	0.0140127	0.024159	0.98477	ENSRNOG00000001130;ENSRNOG00000001189;ENSRNOG00000002525;ENSRNOG00000003977;ENSRNOG00000007607;ENSRNOG00000008015;ENSRNOG00000010911;ENSRNOG00000011130;ENSRNOG00000013397;ENSRNOG00000020009;ENSRNOG00000058645	Nos1;Sik1;Ptgs2;Dusp1;Nr4a1;Fos;Tmem108;Calca;Foxo1;Npas4;Tnc
6	GO:0062012	BP	regulation of small molecule metabolic process	6/ 160	322/ 23253	0.0186335	0.0242685	0.986595	ENSRNOG00000001130;ENSRNOG00000001189;ENSRNOG00000002525;ENSRNOG00000013397;ENSRNOG00000019422;ENSRNOG00000028708	Nos1;Sik1;Ptgs2;Foxo1;Egr1;Ntsr1
4	GO:1904064	BP	positive regulation of cation transmembrane transport	4/ 160	159/ 23253	0.0251572	0.0243525	0.987378	ENSRNOG00000001130;ENSRNOG00000004805;ENSRNOG00000028708;ENSRNOG00000043465	Nos1;Stac2;Ntsr1;Arc
7	GO:0015711	BP	organic anion transport	7/ 160	413/ 23253	0.0169492	0.024503	0.990845	ENSRNOG00000000041;ENSRNOG00000004133;ENSRNOG00000018215;ENSRNOG00000021234;ENSRNOG00000028708;ENSRNOG00000031249;ENSRNOG00000062101	Slc26a1;Slc7a3;Slc22a6;Slc4a11;Ntsr1;Slco1a2;Ace
6	GO:1904062	BP	regulation of cation transmembrane transport	6/ 160	323/ 23253	0.0185759	0.0245922	0.99182	ENSRNOG00000000413;ENSRNOG00000001130;ENSRNOG00000004805;ENSRNOG00000013681;ENSRNOG00000028708;ENSRNOG00000043465	Pln;Nos1;Stac2;Kcns1;Ntsr1;Arc
7	GO:0001558	BP	regulation of cell growth	7/ 160	414/ 23253	0.0169082	0.0247855	0.994218	ENSRNOG00000010975;ENSRNOG00000011000;ENSRNOG00000014350;ENSRNOG00000018399;ENSRNOG00000020013;ENSRNOG00000047466;ENSRNOG00000050714	Adnp;Rims1;Ccn1;Cpne6;Psrc1;Bdnf;Islr2
4	GO:0009411	BP	response to UV	4/ 160	160/ 23253	0.025	0.0248473	0.994218	ENSRNOG00000002525;ENSRNOG00000004195;ENSRNOG00000016421;ENSRNOG00000047812	Ptgs2;Dtl;Tyr;Triap1
4	GO:0009952	BP	anterior/posterior pattern specification	4/ 160	160/ 23253	0.025	0.0248473	0.994218	ENSRNOG00000003300;ENSRNOG00000013101;ENSRNOG00000043465;ENSRNOG00000060228	Btg2;Pcdh8;Arc;AABR07034750.1
3	GO:0001816	BP	cytokine production	3/ 160	91/ 23253	0.032967	0.025001	0.996509	ENSRNOG00000002525;ENSRNOG00000006860;ENSRNOG00000016294	Ptgs2;Itk;Cd4
5	GO:0043406	BP	positive regulation of MAP kinase activity	5/ 160	239/ 23253	0.0209205	0.0250353	0.996509	ENSRNOG00000005883;ENSRNOG00000013090;ENSRNOG00000017712;ENSRNOG00000019822;ENSRNOG00000047466	Nek10;Gadd45g;Cartpt;Gadd45b;Bdnf
13	GO:1901698	BP	response to nitrogen compound	13/ 160	977/ 23253	0.013306	0.025872	1	ENSRNOG00000000413;ENSRNOG00000000640;ENSRNOG00000001130;ENSRNOG00000001302;ENSRNOG00000002525;ENSRNOG00000003300;ENSRNOG00000003977;ENSRNOG00000007607;ENSRNOG00000008015;ENSRNOG00000013397;ENSRNOG00000016421;ENSRNOG00000018215;ENSRNOG00000019422	Pln;Egr2;Nos1;Adora2a;Ptgs2;Btg2;Dusp1;Nr4a1;Fos;Foxo1;Tyr;Slc22a6;Egr1
2	GO:0090224	BP	regulation of spindle organization	2/ 160	37/ 23253	0.0540541	0.0267715	1	ENSRNOG00000008165;ENSRNOG00000020013	Tpx2;Psrc1
2	GO:0003179	BP	heart valve morphogenesis	2/ 160	37/ 23253	0.0540541	0.0267715	1	ENSRNOG00000014350;ENSRNOG00000031643	Ccn1;Dchs1
5	GO:0022898	BP	regulation of transmembrane transporter activity	5/ 160	244/ 23253	0.0204918	0.0270531	1	ENSRNOG00000000413;ENSRNOG00000004805;ENSRNOG00000013681;ENSRNOG00000028708;ENSRNOG00000043465	Pln;Stac2;Kcns1;Ntsr1;Arc
19	GO:1902680	BP	positive regulation of RNA biosynthetic process	19/ 160	1620/ 23253	0.0117284	0.0271049	1	ENSRNOG00000000529;ENSRNOG00000000640;ENSRNOG00000001130;ENSRNOG00000007607;ENSRNOG00000008015;ENSRNOG00000010886;ENSRNOG00000012645;ENSRNOG00000013397;ENSRNOG00000014350;ENSRNOG00000016294;ENSRNOG00000019422;ENSRNOG00000020009;ENSRNOG00000020013;ENSRNOG00000021027;ENSRNOG00000028382;ENSRNOG00000042838;ENSRNOG00000047812;ENSRNOG00000056701;ENSRNOG00000061595	Pim1;Egr2;Nos1;Nr4a1;Fos;Nfe2l3;Mecom;Foxo1;Ccn1;Cd4;Egr1;Npas4;Psrc1;Dbp;Rfxapl1;Junb;Triap1;Gtf2a2;Tfec
19	GO:1903508	BP	positive regulation of nucleic acid-templated transcription	19/ 160	1620/ 23253	0.0117284	0.0271049	1	ENSRNOG00000000529;ENSRNOG00000000640;ENSRNOG00000001130;ENSRNOG00000007607;ENSRNOG00000008015;ENSRNOG00000010886;ENSRNOG00000012645;ENSRNOG00000013397;ENSRNOG00000014350;ENSRNOG00000016294;ENSRNOG00000019422;ENSRNOG00000020009;ENSRNOG00000020013;ENSRNOG00000021027;ENSRNOG00000028382;ENSRNOG00000042838;ENSRNOG00000047812;ENSRNOG00000056701;ENSRNOG00000061595	Pim1;Egr2;Nos1;Nr4a1;Fos;Nfe2l3;Mecom;Foxo1;Ccn1;Cd4;Egr1;Npas4;Psrc1;Dbp;Rfxapl1;Junb;Triap1;Gtf2a2;Tfec
3	GO:0010522	BP	regulation of calcium ion transport into cytosol	3/ 160	94/ 23253	0.0319149	0.0271805	1	ENSRNOG00000000413;ENSRNOG00000016294;ENSRNOG00000028708	Pln;Cd4;Ntsr1
1	GO:0045360	BP	regulation of interleukin-1 biosynthetic process	1/ 160	4/ 23253	0.25	0.0272423	1	ENSRNOG00000019422	Egr1
1	GO:0071284	BP	cellular response to lead ion	1/ 160	4/ 23253	0.25	0.0272423	1	ENSRNOG00000002525	Ptgs2
1	GO:0031632	BP	positive regulation of synaptic vesicle fusion to presynaptic active zone membrane	1/ 160	4/ 23253	0.25	0.0272423	1	ENSRNOG00000011000	Rims1
1	GO:0090027	BP	negative regulation of monocyte chemotaxis	1/ 160	4/ 23253	0.25	0.0272423	1	ENSRNOG00000003977	Dusp1
1	GO:0031622	BP	positive regulation of fever generation	1/ 160	4/ 23253	0.25	0.0272423	1	ENSRNOG00000002525	Ptgs2
1	GO:1902219	BP	negative regulation of intrinsic apoptotic signaling pathway in response to osmotic stress	1/ 160	4/ 23253	0.25	0.0272423	1	ENSRNOG00000002525	Ptgs2
1	GO:1900084	BP	regulation of peptidyl-tyrosine autophosphorylation	1/ 160	4/ 23253	0.25	0.0272423	1	ENSRNOG00000062101	Ace
1	GO:0051388	BP	positive regulation of neurotrophin TRK receptor signaling pathway	1/ 160	4/ 23253	0.25	0.0272423	1	ENSRNOG00000010911	Tmem108
1	GO:0071376	BP	cellular response to corticotropin-releasing hormone stimulus	1/ 160	4/ 23253	0.25	0.0272423	1	ENSRNOG00000007607	Nr4a1
1	GO:0014060	BP	regulation of epinephrine secretion	1/ 160	4/ 23253	0.25	0.0272423	1	ENSRNOG00000017712	Cartpt
1	GO:0070777	BP	D-aspartate transport	1/ 160	4/ 23253	0.25	0.0272423	1	ENSRNOG00000028708	Ntsr1
1	GO:0033687	BP	osteoblast proliferation	1/ 160	4/ 23253	0.25	0.0272423	1	ENSRNOG00000042838	Junb
1	GO:0014054	BP	positive regulation of gamma-aminobutyric acid secretion	1/ 160	4/ 23253	0.25	0.0272423	1	ENSRNOG00000028708	Ntsr1
1	GO:0043435	BP	response to corticotropin-releasing hormone	1/ 160	4/ 23253	0.25	0.0272423	1	ENSRNOG00000007607	Nr4a1
1	GO:0045362	BP	positive regulation of interleukin-1 biosynthetic process	1/ 160	4/ 23253	0.25	0.0272423	1	ENSRNOG00000019422	Egr1
1	GO:2000324	BP	positive regulation of glucocorticoid receptor signaling pathway	1/ 160	4/ 23253	0.25	0.0272423	1	ENSRNOG00000047466	Bdnf
1	GO:0042427	BP	serotonin biosynthetic process	1/ 160	4/ 23253	0.25	0.0272423	1	ENSRNOG00000003880	Tph2
1	GO:0019371	BP	cyclooxygenase pathway	1/ 160	4/ 23253	0.25	0.0272423	1	ENSRNOG00000002525	Ptgs2
1	GO:1904612	BP	response to 2,3,7,8-tetrachlorodibenzodioxine	1/ 160	4/ 23253	0.25	0.0272423	1	ENSRNOG00000011238	Tiparp
1	GO:0072137	BP	condensed mesenchymal cell proliferation	1/ 160	4/ 23253	0.25	0.0272423	1	ENSRNOG00000031643	Dchs1
1	GO:0070779	BP	D-aspartate import across plasma membrane	1/ 160	4/ 23253	0.25	0.0272423	1	ENSRNOG00000028708	Ntsr1
1	GO:0086023	BP	adenylate cyclase-activating adrenergic receptor signaling pathway involved in heart process	1/ 160	4/ 23253	0.25	0.0272423	1	ENSRNOG00000000413	Pln
1	GO:0031427	BP	response to methotrexate	1/ 160	4/ 23253	0.25	0.0272423	1	ENSRNOG00000018215	Slc22a6
8	GO:0031667	BP	response to nutrient levels	8/ 160	518/ 23253	0.015444	0.0272519	1	ENSRNOG00000001189;ENSRNOG00000002525;ENSRNOG00000003880;ENSRNOG00000013397;ENSRNOG00000016294;ENSRNOG00000016421;ENSRNOG00000017712;ENSRNOG00000058645	Sik1;Ptgs2;Tph2;Foxo1;Cd4;Tyr;Cartpt;Tnc
32	GO:0009892	BP	negative regulation of metabolic process	32/ 160	3191/ 23253	0.0100282	0.0276518	1	ENSRNOG00000000811;ENSRNOG00000001130;ENSRNOG00000001189;ENSRNOG00000001302;ENSRNOG00000002525;ENSRNOG00000003300;ENSRNOG00000003977;ENSRNOG00000004100;ENSRNOG00000007607;ENSRNOG00000010886;ENSRNOG00000010975;ENSRNOG00000011130;ENSRNOG00000011238;ENSRNOG00000012645;ENSRNOG00000013397;ENSRNOG00000013862;ENSRNOG00000014739;ENSRNOG00000017187;ENSRNOG00000019422;ENSRNOG00000019822;ENSRNOG00000032626;…	Pkib;Nos1;Sik1;Adora2a;Ptgs2;Btg2;Dusp1;Trib1;Nr4a1;Nfe2l3;Adnp;Calca;Tiparp;Mecom;Foxo1;Dusp2;Wfdc2;LOC108348173;Egr1;Gadd45b;Mmp3;Cycs;Junb;Triap1;Ncbp2;AABR07007853.1;Prmt6;AABR07007905.1;LOC100912068;Bcl6b;Nkrf;Ace
3	GO:0016571	BP	histone methylation	3/ 160	95/ 23253	0.0315789	0.0279289	1	ENSRNOG00000017187;ENSRNOG00000048996;ENSRNOG00000052421	LOC108348173;Prmt6;AABR07012475.2
2	GO:0032892	BP	positive regulation of organic acid transport	2/ 160	38/ 23253	0.0526316	0.0281332	1	ENSRNOG00000001302;ENSRNOG00000028708	Adora2a;Ntsr1
2	GO:0045737	BP	positive regulation of cyclin-dependent protein serine/threonine kinase activity	2/ 160	38/ 23253	0.0526316	0.0281332	1	ENSRNOG00000014130;ENSRNOG00000020013	Cks2;Psrc1
6	GO:0001505	BP	regulation of neurotransmitter levels	6/ 160	334/ 23253	0.0179641	0.0283452	1	ENSRNOG00000001130;ENSRNOG00000001302;ENSRNOG00000002525;ENSRNOG00000003880;ENSRNOG00000011000;ENSRNOG00000028708	Nos1;Adora2a;Ptgs2;Tph2;Rims1;Ntsr1
4	GO:0003018	BP	vascular process in circulatory system	4/ 160	167/ 23253	0.0239521	0.0284808	1	ENSRNOG00000001130;ENSRNOG00000001302;ENSRNOG00000002525;ENSRNOG00000011130	Nos1;Adora2a;Ptgs2;Calca
4	GO:0050808	BP	synapse organization	4/ 160	167/ 23253	0.0239521	0.0284808	1	ENSRNOG00000020009;ENSRNOG00000033567;ENSRNOG00000047466;ENSRNOG00000058645	Npas4;Musk;Bdnf;Tnc
3	GO:0051952	BP	regulation of amine transport	3/ 160	96/ 23253	0.03125	0.0286882	1	ENSRNOG00000001302;ENSRNOG00000017712;ENSRNOG00000028708	Adora2a;Cartpt;Ntsr1
13	GO:0060548	BP	negative regulation of cell death	13/ 160	1012/ 23253	0.0128458	0.0294046	1	ENSRNOG00000000529;ENSRNOG00000001302;ENSRNOG00000002525;ENSRNOG00000003300;ENSRNOG00000003977;ENSRNOG00000007607;ENSRNOG00000010975;ENSRNOG00000012645;ENSRNOG00000013397;ENSRNOG00000014350;ENSRNOG00000028708;ENSRNOG00000047466;ENSRNOG00000047812	Pim1;Adora2a;Ptgs2;Btg2;Dusp1;Nr4a1;Adnp;Mecom;Foxo1;Ccn1;Ntsr1;Bdnf;Triap1
2	GO:0098815	BP	modulation of excitatory postsynaptic potential	2/ 160	39/ 23253	0.0512821	0.0295223	1	ENSRNOG00000010911;ENSRNOG00000011000	Tmem108;Rims1
2	GO:0007528	BP	neuromuscular junction development	2/ 160	39/ 23253	0.0512821	0.0295223	1	ENSRNOG00000033567;ENSRNOG00000058645	Musk;Tnc
2	GO:0032228	BP	regulation of synaptic transmission, GABAergic	2/ 160	39/ 23253	0.0512821	0.0295223	1	ENSRNOG00000001302;ENSRNOG00000020009	Adora2a;Npas4
5	GO:2000116	BP	regulation of cysteine-type endopeptidase activity	5/ 160	251/ 23253	0.0199203	0.0300482	1	ENSRNOG00000001302;ENSRNOG00000002525;ENSRNOG00000007607;ENSRNOG00000014350;ENSRNOG00000047812	Adora2a;Ptgs2;Nr4a1;Ccn1;Triap1
4	GO:0034767	BP	positive regulation of ion transmembrane transport	4/ 160	170/ 23253	0.0235294	0.0301298	1	ENSRNOG00000001130;ENSRNOG00000004805;ENSRNOG00000028708;ENSRNOG00000043465	Nos1;Stac2;Ntsr1;Arc
3	GO:0045639	BP	positive regulation of myeloid cell differentiation	3/ 160	98/ 23253	0.0306122	0.0302395	1	ENSRNOG00000004100;ENSRNOG00000008015;ENSRNOG00000016294	Trib1;Fos;Cd4
30	GO:0010605	BP	negative regulation of macromolecule metabolic process	30/ 160	2944/ 23253	0.0101902	0.0306606	1	ENSRNOG00000000811;ENSRNOG00000001130;ENSRNOG00000001189;ENSRNOG00000001302;ENSRNOG00000002525;ENSRNOG00000003300;ENSRNOG00000003977;ENSRNOG00000004100;ENSRNOG00000007607;ENSRNOG00000010886;ENSRNOG00000010975;ENSRNOG00000011130;ENSRNOG00000011238;ENSRNOG00000012645;ENSRNOG00000013397;ENSRNOG00000013862;ENSRNOG00000014739;ENSRNOG00000017187;ENSRNOG00000019422;ENSRNOG00000019822;ENSRNOG00000042838;…	Pkib;Nos1;Sik1;Adora2a;Ptgs2;Btg2;Dusp1;Trib1;Nr4a1;Nfe2l3;Adnp;Calca;Tiparp;Mecom;Foxo1;Dusp2;Wfdc2;LOC108348173;Egr1;Gadd45b;Junb;Triap1;Ncbp2;AABR07007853.1;Prmt6;AABR07007905.1;LOC100912068;Bcl6b;Nkrf;Ace
2	GO:1900271	BP	regulation of long-term synaptic potentiation	2/ 160	40/ 23253	0.05	0.0309381	1	ENSRNOG00000001302;ENSRNOG00000043465	Adora2a;Arc
2	GO:0051955	BP	regulation of amino acid transport	2/ 160	40/ 23253	0.05	0.0309381	1	ENSRNOG00000001302;ENSRNOG00000028708	Adora2a;Ntsr1
2	GO:0042136	BP	neurotransmitter biosynthetic process	2/ 160	40/ 23253	0.05	0.0309381	1	ENSRNOG00000001130;ENSRNOG00000003880	Nos1;Tph2
5	GO:0003002	BP	regionalization	5/ 160	253/ 23253	0.0197628	0.0309408	1	ENSRNOG00000000640;ENSRNOG00000003300;ENSRNOG00000013101;ENSRNOG00000043465;ENSRNOG00000060228	Egr2;Btg2;Pcdh8;Arc;AABR07034750.1
3	GO:0007229	BP	integrin-mediated signaling pathway	3/ 160	99/ 23253	0.030303	0.0310314	1	ENSRNOG00000001607;ENSRNOG00000059297;ENSRNOG00000061484	Adamts1;LOC108348202;Adamts2
5	GO:0032409	BP	regulation of transporter activity	5/ 160	254/ 23253	0.019685	0.0313933	1	ENSRNOG00000000413;ENSRNOG00000004805;ENSRNOG00000013681;ENSRNOG00000028708;ENSRNOG00000043465	Pln;Stac2;Kcns1;Ntsr1;Arc
33	GO:0010646	BP	regulation of cell communication	33/ 160	3363/ 23253	0.00981267	0.031642	1	ENSRNOG00000000413;ENSRNOG00000000640;ENSRNOG00000001006;ENSRNOG00000001130;ENSRNOG00000001189;ENSRNOG00000001302;ENSRNOG00000002525;ENSRNOG00000003891;ENSRNOG00000003977;ENSRNOG00000004100;ENSRNOG00000005883;ENSRNOG00000007600;ENSRNOG00000009656;ENSRNOG00000010911;ENSRNOG00000010975;ENSRNOG00000011000;ENSRNOG00000011130;ENSRNOG00000012645;ENSRNOG00000013090;ENSRNOG00000013101;ENSRNOG00000013397;…	Pln;Egr2;Nptx2;Nos1;Sik1;Adora2a;Ptgs2;AC118957.1;Dusp1;Trib1;Nek10;Igsf1;Rspo1;Tmem108;Adnp;Rims1;Calca;Mecom;Gadd45g;Pcdh8;Foxo1;Dusp2;Ccn1;Cd4;Cartpt;Egr1;Gadd45b;Npas4;Ccdc125;Ntsr1;Arc;Bdnf;Triap1
2	GO:0051385	BP	response to mineralocorticoid	2/ 160	41/ 23253	0.0487805	0.0323804	1	ENSRNOG00000008015;ENSRNOG00000020009	Fos;Npas4
4	GO:0032868	BP	response to insulin	4/ 160	174/ 23253	0.0229885	0.0324147	1	ENSRNOG00000000413;ENSRNOG00000000640;ENSRNOG00000013397;ENSRNOG00000019422	Pln;Egr2;Foxo1;Egr1
4	GO:0043409	BP	negative regulation of MAPK cascade	4/ 160	174/ 23253	0.0229885	0.0324147	1	ENSRNOG00000003977;ENSRNOG00000012645;ENSRNOG00000013397;ENSRNOG00000013862	Dusp1;Mecom;Foxo1;Dusp2
3	GO:0051153	BP	regulation of striated muscle cell differentiation	3/ 160	101/ 23253	0.029703	0.0326478	1	ENSRNOG00000001189;ENSRNOG00000032443;ENSRNOG00000047466	Sik1;Lmod3;Bdnf
22	GO:0009891	BP	positive regulation of biosynthetic process	22/ 160	2016/ 23253	0.0109127	0.0327373	1	ENSRNOG00000000529;ENSRNOG00000000640;ENSRNOG00000000811;ENSRNOG00000001130;ENSRNOG00000002525;ENSRNOG00000007607;ENSRNOG00000008015;ENSRNOG00000010886;ENSRNOG00000012645;ENSRNOG00000013397;ENSRNOG00000014350;ENSRNOG00000016294;ENSRNOG00000019422;ENSRNOG00000020009;ENSRNOG00000020013;ENSRNOG00000021027;ENSRNOG00000028382;ENSRNOG00000028708;ENSRNOG00000042838;ENSRNOG00000047812;ENSRNOG00000056701;…	Pim1;Egr2;Pkib;Nos1;Ptgs2;Nr4a1;Fos;Nfe2l3;Mecom;Foxo1;Ccn1;Cd4;Egr1;Npas4;Psrc1;Dbp;Rfxapl1;Ntsr1;Junb;Triap1;Gtf2a2;Tfec
3	GO:0007218	BP	neuropeptide signaling pathway	3/ 160	102/ 23253	0.0294118	0.0334722	1	ENSRNOG00000011130;ENSRNOG00000017712;ENSRNOG00000028708	Calca;Cartpt;Ntsr1
1	GO:0010730	BP	negative regulation of hydrogen peroxide biosynthetic process	1/ 160	5/ 23253	0.2	0.0339368	1	ENSRNOG00000032885	Cycs
1	GO:0006686	BP	sphingomyelin biosynthetic process	1/ 160	5/ 23253	0.2	0.0339368	1	ENSRNOG00000011284	Sgms2
1	GO:0031620	BP	regulation of fever generation	1/ 160	5/ 23253	0.2	0.0339368	1	ENSRNOG00000002525	Ptgs2
1	GO:0035723	BP	interleukin-15-mediated signaling pathway	1/ 160	5/ 23253	0.2	0.0339368	1	ENSRNOG00000016294	Cd4
1	GO:2000138	BP	positive regulation of cell proliferation involved in heart morphogenesis	1/ 160	5/ 23253	0.2	0.0339368	1	ENSRNOG00000000529	Pim1
1	GO:1903243	BP	negative regulation of cardiac muscle hypertrophy in response to stress	1/ 160	5/ 23253	0.2	0.0339368	1	ENSRNOG00000013397	Foxo1
1	GO:0010616	BP	negative regulation of cardiac muscle adaptation	1/ 160	5/ 23253	0.2	0.0339368	1	ENSRNOG00000013397	Foxo1
1	GO:0060478	BP	acrosomal vesicle exocytosis	1/ 160	5/ 23253	0.2	0.0339368	1	ENSRNOG00000011000	Rims1
1	GO:0098735	BP	positive regulation of the force of heart contraction	1/ 160	5/ 23253	0.2	0.0339368	1	ENSRNOG00000001130	Nos1
1	GO:1902218	BP	regulation of intrinsic apoptotic signaling pathway in response to osmotic stress	1/ 160	5/ 23253	0.2	0.0339368	1	ENSRNOG00000002525	Ptgs2
1	GO:0033483	BP	gas homeostasis	1/ 160	5/ 23253	0.2	0.0339368	1	ENSRNOG00000010975	Adnp
1	GO:0060591	BP	chondroblast differentiation	1/ 160	5/ 23253	0.2	0.0339368	1	ENSRNOG00000014350	Ccn1
1	GO:0008582	BP	regulation of synaptic growth at neuromuscular junction	1/ 160	5/ 23253	0.2	0.0339368	1	ENSRNOG00000033567	Musk
1	GO:1901162	BP	primary amino compound biosynthetic process	1/ 160	5/ 23253	0.2	0.0339368	1	ENSRNOG00000003880	Tph2
1	GO:0044571	BP	[2Fe-2S] cluster assembly	1/ 160	5/ 23253	0.2	0.0339368	1	ENSRNOG00000019736	Nfs1
1	GO:1903596	BP	regulation of gap junction assembly	1/ 160	5/ 23253	0.2	0.0339368	1	ENSRNOG00000062101	Ace
1	GO:0070093	BP	negative regulation of glucagon secretion	1/ 160	5/ 23253	0.2	0.0339368	1	ENSRNOG00000017712	Cartpt
17	GO:0042981	BP	regulation of apoptotic process	17/ 160	1489/ 23253	0.0114171	0.0347766	1	ENSRNOG00000000529;ENSRNOG00000001302;ENSRNOG00000002525;ENSRNOG00000003300;ENSRNOG00000003977;ENSRNOG00000007607;ENSRNOG00000010975;ENSRNOG00000013090;ENSRNOG00000013397;ENSRNOG00000014350;ENSRNOG00000019422;ENSRNOG00000019822;ENSRNOG00000028708;ENSRNOG00000036942;ENSRNOG00000045554;ENSRNOG00000047466;ENSRNOG00000047812	Pim1;Adora2a;Ptgs2;Btg2;Dusp1;Nr4a1;Adnp;Gadd45g;Foxo1;Ccn1;Egr1;Gadd45b;Ntsr1;Tnfrsf9;LOC102551901;Bdnf;Triap1
2	GO:0007566	BP	embryo implantation	2/ 160	43/ 23253	0.0465116	0.0353426	1	ENSRNOG00000002525;ENSRNOG00000011130	Ptgs2;Calca
2	GO:0006111	BP	regulation of gluconeogenesis	2/ 160	43/ 23253	0.0465116	0.0353426	1	ENSRNOG00000001189;ENSRNOG00000013397	Sik1;Foxo1
2	GO:0035051	BP	cardiocyte differentiation	2/ 160	43/ 23253	0.0465116	0.0353426	1	ENSRNOG00000001189;ENSRNOG00000005960	Sik1;RGD1311744
3	GO:0098661	BP	inorganic anion transmembrane transport	3/ 160	105/ 23253	0.0285714	0.0360101	1	ENSRNOG00000000041;ENSRNOG00000021234;ENSRNOG00000053095	Slc26a1;Slc4a11;AC094348.3
28	GO:0048869	BP	cellular developmental process	28/ 160	2768/ 23253	0.0101156	0.0363008	1	ENSRNOG00000000640;ENSRNOG00000001189;ENSRNOG00000001302;ENSRNOG00000002525;ENSRNOG00000003300;ENSRNOG00000005960;ENSRNOG00000006860;ENSRNOG00000007607;ENSRNOG00000008015;ENSRNOG00000008996;ENSRNOG00000011238;ENSRNOG00000013090;ENSRNOG00000013397;ENSRNOG00000014350;ENSRNOG00000014465;ENSRNOG00000016294;ENSRNOG00000017187;ENSRNOG00000019422;ENSRNOG00000019822;ENSRNOG00000020009;ENSRNOG00000031643;…	Egr2;Sik1;Adora2a;Ptgs2;Btg2;RGD1311744;Itk;Nr4a1;Fos;Dpysl5;Tiparp;Gadd45g;Foxo1;Ccn1;Oca2;Cd4;LOC108348173;Egr1;Gadd45b;Npas4;Dchs1;Lmod3;Musk;Junb;LOC102551901;Prmt6;Tnc;Bcl6b
2	GO:0045773	BP	positive regulation of axon extension	2/ 160	44/ 23253	0.0454545	0.0368616	1	ENSRNOG00000010975;ENSRNOG00000050714	Adnp;Islr2
2	GO:1904031	BP	positive regulation of cyclin-dependent protein kinase activity	2/ 160	44/ 23253	0.0454545	0.0368616	1	ENSRNOG00000014130;ENSRNOG00000020013	Cks2;Psrc1
2	GO:0046850	BP	regulation of bone remodeling	2/ 160	44/ 23253	0.0454545	0.0368616	1	ENSRNOG00000011130;ENSRNOG00000017712	Calca;Cartpt
3	GO:0051963	BP	regulation of synapse assembly	3/ 160	106/ 23253	0.0283019	0.0368775	1	ENSRNOG00000010975;ENSRNOG00000033567;ENSRNOG00000047466	Adnp;Musk;Bdnf
4	GO:0006366	BP	transcription by RNA polymerase II	4/ 160	183/ 23253	0.0218579	0.0379185	1	ENSRNOG00000000640;ENSRNOG00000008015;ENSRNOG00000019422;ENSRNOG00000056701	Egr2;Fos;Egr1;Gtf2a2
43	GO:0048523	BP	negative regulation of cellular process	43/ 160	4696/ 23253	0.00915673	0.0380251	1	ENSRNOG00000000529;ENSRNOG00000000716;ENSRNOG00000000811;ENSRNOG00000001130;ENSRNOG00000001189;ENSRNOG00000001302;ENSRNOG00000001739;ENSRNOG00000002525;ENSRNOG00000003300;ENSRNOG00000003977;ENSRNOG00000004100;ENSRNOG00000004195;ENSRNOG00000007600;ENSRNOG00000007607;ENSRNOG00000010886;ENSRNOG00000010975;ENSRNOG00000011130;ENSRNOG00000012645;ENSRNOG00000013397;ENSRNOG00000013862;ENSRNOG00000014350;…	Pim1;Htr1f;Pkib;Nos1;Sik1;Adora2a;Meltf;Ptgs2;Btg2;Dusp1;Trib1;Dtl;Igsf1;Nr4a1;Nfe2l3;Adnp;Calca;Mecom;Foxo1;Dusp2;Ccn1;Wfdc2;LOC108348173;Cartpt;Ucma;Egr1;Gadd45b;Psrc1;Ccdc125;Ntsr1;Lmod3;Mmp3;Cycs;Tnfrsf9;Junb;Bdnf;Triap1;Prmt6;LOC100912068;Tnc;Bcl6b;Nkrf;Ace
2	GO:0043473	BP	pigmentation	2/ 160	45/ 23253	0.0444444	0.0384053	1	ENSRNOG00000014465;ENSRNOG00000016421	Oca2;Tyr
2	GO:0046148	BP	pigment biosynthetic process	2/ 160	45/ 23253	0.0444444	0.0384053	1	ENSRNOG00000014465;ENSRNOG00000016421	Oca2;Tyr
3	GO:0061387	BP	regulation of extent of cell growth	3/ 160	108/ 23253	0.0277778	0.0386444	1	ENSRNOG00000010975;ENSRNOG00000047466;ENSRNOG00000050714	Adnp;Bdnf;Islr2
18	GO:0035556	BP	intracellular signal transduction	18/ 160	1590/ 23253	0.0113208	0.0386782	1	ENSRNOG00000000413;ENSRNOG00000001130;ENSRNOG00000001189;ENSRNOG00000001302;ENSRNOG00000003977;ENSRNOG00000004100;ENSRNOG00000004195;ENSRNOG00000004805;ENSRNOG00000006365;ENSRNOG00000006860;ENSRNOG00000010975;ENSRNOG00000011130;ENSRNOG00000012818;ENSRNOG00000031643;ENSRNOG00000047466;ENSRNOG00000047812;ENSRNOG00000052421;ENSRNOG00000057619	Pln;Nos1;Sik1;Adora2a;Dusp1;Trib1;Dtl;Stac2;Asb15;Itk;Adnp;Calca;Ksr1;Dchs1;Bdnf;Triap1;AABR07012475.2;LOC100912068
7	GO:0042391	BP	regulation of membrane potential	7/ 160	457/ 23253	0.0153173	0.0391378	1	ENSRNOG00000000041;ENSRNOG00000001302;ENSRNOG00000010911;ENSRNOG00000011000;ENSRNOG00000020009;ENSRNOG00000028708;ENSRNOG00000055261	Slc26a1;Adora2a;Tmem108;Rims1;Npas4;Ntsr1;AC122968.1
49	GO:0048519	BP	negative regulation of biological process	49/ 160	5468/ 23253	0.00896123	0.0392068	1	ENSRNOG00000000413;ENSRNOG00000000529;ENSRNOG00000000716;ENSRNOG00000000811;ENSRNOG00000001130;ENSRNOG00000001189;ENSRNOG00000001302;ENSRNOG00000001739;ENSRNOG00000002525;ENSRNOG00000003300;ENSRNOG00000003977;ENSRNOG00000004100;ENSRNOG00000004195;ENSRNOG00000007600;ENSRNOG00000007607;ENSRNOG00000010886;ENSRNOG00000010975;ENSRNOG00000011130;ENSRNOG00000011238;ENSRNOG00000012645;ENSRNOG00000013397;…	Pln;Pim1;Htr1f;Pkib;Nos1;Sik1;Adora2a;Meltf;Ptgs2;Btg2;Dusp1;Trib1;Dtl;Igsf1;Nr4a1;Nfe2l3;Adnp;Calca;Tiparp;Mecom;Foxo1;Dusp2;Ccn1;Wfdc2;LOC108348173;Cartpt;Ucma;Egr1;Gadd45b;Psrc1;Ccdc125;Ntsr1;Krt1;Lmod3;Mmp3;Cycs;Tnfrsf9;Junb;Bdnf;Triap1;Ncbp2;AABR07007853.1;Prmt6;AABR07007905.1;LOC100912068;Tnc;Bcl6b;Nkrf;Ace
3	GO:0007030	BP	Golgi organization	3/ 160	109/ 23253	0.0275229	0.0395438	1	ENSRNOG00000003924;ENSRNOG00000005229;ENSRNOG00000024594	Pi4k2b;Sec16b;Fhdc1
2	GO:1900024	BP	regulation of substrate adhesion-dependent cell spreading	2/ 160	46/ 23253	0.0434783	0.0399734	1	ENSRNOG00000001739;ENSRNOG00000060228	Meltf;AABR07034750.1
6	GO:0007389	BP	pattern specification process	6/ 160	364/ 23253	0.0164835	0.0404433	1	ENSRNOG00000000640;ENSRNOG00000003300;ENSRNOG00000013101;ENSRNOG00000031643;ENSRNOG00000043465;ENSRNOG00000060228	Egr2;Btg2;Pcdh8;Dchs1;Arc;AABR07034750.1
3	GO:0051591	BP	response to cAMP	3/ 160	110/ 23253	0.0272727	0.0404537	1	ENSRNOG00000003977;ENSRNOG00000008015;ENSRNOG00000016421	Dusp1;Fos;Tyr
14	GO:0051248	BP	negative regulation of protein metabolic process	14/ 160	1150/ 23253	0.0121739	0.0405502	1	ENSRNOG00000000811;ENSRNOG00000001130;ENSRNOG00000001302;ENSRNOG00000002525;ENSRNOG00000003300;ENSRNOG00000003977;ENSRNOG00000004100;ENSRNOG00000007607;ENSRNOG00000012645;ENSRNOG00000013397;ENSRNOG00000013862;ENSRNOG00000014739;ENSRNOG00000019822;ENSRNOG00000047812	Pkib;Nos1;Adora2a;Ptgs2;Btg2;Dusp1;Trib1;Nr4a1;Mecom;Foxo1;Dusp2;Wfdc2;Gadd45b;Triap1
1	GO:0098712	BP	L-glutamate import across plasma membrane	1/ 160	6/ 23253	0.166667	0.0405856	1	ENSRNOG00000028708	Ntsr1
1	GO:0060710	BP	chorio-allantoic fusion	1/ 160	6/ 23253	0.166667	0.0405856	1	ENSRNOG00000014350	Ccn1
1	GO:0034434	BP	sterol esterification	1/ 160	6/ 23253	0.166667	0.0405856	1	ENSRNOG00000019573	Lcat
1	GO:0042435	BP	indole-containing compound biosynthetic process	1/ 160	6/ 23253	0.166667	0.0405856	1	ENSRNOG00000003880	Tph2
1	GO:0014052	BP	regulation of gamma-aminobutyric acid secretion	1/ 160	6/ 23253	0.166667	0.0405856	1	ENSRNOG00000028708	Ntsr1
1	GO:0010496	BP	intercellular transport	1/ 160	6/ 23253	0.166667	0.0405856	1	ENSRNOG00000043465	Arc
1	GO:0051030	BP	snRNA transport	1/ 160	6/ 23253	0.166667	0.0405856	1	ENSRNOG00000048589	Ncbp2
1	GO:0015822	BP	ornithine transport	1/ 160	6/ 23253	0.166667	0.0405856	1	ENSRNOG00000004133	Slc7a3
1	GO:0032792	BP	negative regulation of CREB transcription factor activity	1/ 160	6/ 23253	0.166667	0.0405856	1	ENSRNOG00000001189	Sik1
1	GO:1903401	BP	L-lysine transmembrane transport	1/ 160	6/ 23253	0.166667	0.0405856	1	ENSRNOG00000004133	Slc7a3
1	GO:0009750	BP	response to fructose	1/ 160	6/ 23253	0.166667	0.0405856	1	ENSRNOG00000002525	Ptgs2
1	GO:0003190	BP	atrioventricular valve formation	1/ 160	6/ 23253	0.166667	0.0405856	1	ENSRNOG00000031643	Dchs1
1	GO:1901894	BP	regulation of ATPase-coupled calcium transmembrane transporter activity	1/ 160	6/ 23253	0.166667	0.0405856	1	ENSRNOG00000000413	Pln
1	GO:0031394	BP	positive regulation of prostaglandin biosynthetic process	1/ 160	6/ 23253	0.166667	0.0405856	1	ENSRNOG00000002525	Ptgs2
1	GO:0060287	BP	epithelial cilium movement involved in determination of left/right asymmetry	1/ 160	6/ 23253	0.166667	0.0405856	1	ENSRNOG00000005233	Lrrc6
1	GO:0034435	BP	cholesterol esterification	1/ 160	6/ 23253	0.166667	0.0405856	1	ENSRNOG00000019573	Lcat
1	GO:0046598	BP	positive regulation of viral entry into host cell	1/ 160	6/ 23253	0.166667	0.0405856	1	ENSRNOG00000016294	Cd4
1	GO:1903352	BP	L-ornithine transmembrane transport	1/ 160	6/ 23253	0.166667	0.0405856	1	ENSRNOG00000004133	Slc7a3
1	GO:0014012	BP	peripheral nervous system axon regeneration	1/ 160	6/ 23253	0.166667	0.0405856	1	ENSRNOG00000058645	Tnc
1	GO:0090091	BP	positive regulation of extracellular matrix disassembly	1/ 160	6/ 23253	0.166667	0.0405856	1	ENSRNOG00000001739	Meltf
1	GO:0001661	BP	conditioned taste aversion	1/ 160	6/ 23253	0.166667	0.0405856	1	ENSRNOG00000008015	Fos
1	GO:0034433	BP	steroid esterification	1/ 160	6/ 23253	0.166667	0.0405856	1	ENSRNOG00000019573	Lcat
1	GO:0071676	BP	negative regulation of mononuclear cell migration	1/ 160	6/ 23253	0.166667	0.0405856	1	ENSRNOG00000003977	Dusp1
1	GO:0060923	BP	cardiac muscle cell fate commitment	1/ 160	6/ 23253	0.166667	0.0405856	1	ENSRNOG00000005960	RGD1311744
1	GO:0034465	BP	response to carbon monoxide	1/ 160	6/ 23253	0.166667	0.0405856	1	ENSRNOG00000032885	Cycs
1	GO:0010756	BP	positive regulation of plasminogen activation	1/ 160	6/ 23253	0.166667	0.0405856	1	ENSRNOG00000001739	Meltf
1	GO:1902022	BP	L-lysine transport	1/ 160	6/ 23253	0.166667	0.0405856	1	ENSRNOG00000004133	Slc7a3
1	GO:0035947	BP	regulation of gluconeogenesis by regulation of transcription from RNA polymerase II promoter	1/ 160	6/ 23253	0.166667	0.0405856	1	ENSRNOG00000013397	Foxo1
4	GO:0019935	BP	cyclic-nucleotide-mediated signaling	4/ 160	188/ 23253	0.0212766	0.041194	1	ENSRNOG00000000413;ENSRNOG00000001302;ENSRNOG00000010975;ENSRNOG00000011130	Pln;Adora2a;Adnp;Calca
9	GO:0031400	BP	negative regulation of protein modification process	9/ 160	621/ 23253	0.0144928	0.0412131	1	ENSRNOG00000000811;ENSRNOG00000001130;ENSRNOG00000001302;ENSRNOG00000003977;ENSRNOG00000004100;ENSRNOG00000012645;ENSRNOG00000013397;ENSRNOG00000013862;ENSRNOG00000019822	Pkib;Nos1;Adora2a;Dusp1;Trib1;Mecom;Foxo1;Dusp2;Gadd45b
5	GO:0099537	BP	trans-synaptic signaling	5/ 160	275/ 23253	0.0181818	0.0418643	1	ENSRNOG00000000716;ENSRNOG00000001130;ENSRNOG00000001302;ENSRNOG00000013101;ENSRNOG00000017712	Htr1f;Nos1;Adora2a;Pcdh8;Cartpt
5	GO:0099536	BP	synaptic signaling	5/ 160	275/ 23253	0.0181818	0.0418643	1	ENSRNOG00000000716;ENSRNOG00000001130;ENSRNOG00000001302;ENSRNOG00000013101;ENSRNOG00000017712	Htr1f;Nos1;Adora2a;Pcdh8;Cartpt
33	GO:0023051	BP	regulation of signaling	33/ 160	3389/ 23253	0.00973739	0.0419566	1	ENSRNOG00000000413;ENSRNOG00000000640;ENSRNOG00000001006;ENSRNOG00000001130;ENSRNOG00000001189;ENSRNOG00000001302;ENSRNOG00000002525;ENSRNOG00000003891;ENSRNOG00000003977;ENSRNOG00000004100;ENSRNOG00000005883;ENSRNOG00000007600;ENSRNOG00000009656;ENSRNOG00000010911;ENSRNOG00000010975;ENSRNOG00000011000;ENSRNOG00000011130;ENSRNOG00000012645;ENSRNOG00000013090;ENSRNOG00000013101;ENSRNOG00000013397;…	Pln;Egr2;Nptx2;Nos1;Sik1;Adora2a;Ptgs2;AC118957.1;Dusp1;Trib1;Nek10;Igsf1;Rspo1;Tmem108;Adnp;Rims1;Calca;Mecom;Gadd45g;Pcdh8;Foxo1;Dusp2;Ccn1;Cd4;Cartpt;Egr1;Gadd45b;Npas4;Ccdc125;Ntsr1;Arc;Bdnf;Triap1
3	GO:0045667	BP	regulation of osteoblast differentiation	3/ 160	112/ 23253	0.0267857	0.0423054	1	ENSRNOG00000002800;ENSRNOG00000014350;ENSRNOG00000017987	Gdpd2;Ccn1;Ucma
4	GO:2000377	BP	regulation of reactive oxygen species metabolic process	4/ 160	191/ 23253	0.0209424	0.0432342	1	ENSRNOG00000002525;ENSRNOG00000013397;ENSRNOG00000032626;ENSRNOG00000032885	Ptgs2;Foxo1;Mmp3;Cycs
3	GO:0051928	BP	positive regulation of calcium ion transport	3/ 160	113/ 23253	0.0265487	0.0432469	1	ENSRNOG00000004805;ENSRNOG00000016294;ENSRNOG00000028708	Stac2;Cd4;Ntsr1
3	GO:0002761	BP	regulation of myeloid leukocyte differentiation	3/ 160	113/ 23253	0.0265487	0.0432469	1	ENSRNOG00000004100;ENSRNOG00000008015;ENSRNOG00000016294	Trib1;Fos;Cd4
5	GO:0010951	BP	negative regulation of endopeptidase activity	5/ 160	278/ 23253	0.0179856	0.0435131	1	ENSRNOG00000001302;ENSRNOG00000002525;ENSRNOG00000007607;ENSRNOG00000014739;ENSRNOG00000047812	Adora2a;Ptgs2;Nr4a1;Wfdc2;Triap1
3	GO:0033138	BP	positive regulation of peptidyl-serine phosphorylation	3/ 160	114/ 23253	0.0263158	0.044199	1	ENSRNOG00000001130;ENSRNOG00000002525;ENSRNOG00000047466	Nos1;Ptgs2;Bdnf
12	GO:0060284	BP	regulation of cell development	12/ 160	972/ 23253	0.0123457	0.0450285	1	ENSRNOG00000001130;ENSRNOG00000001739;ENSRNOG00000004100;ENSRNOG00000010975;ENSRNOG00000011000;ENSRNOG00000018399;ENSRNOG00000032443;ENSRNOG00000043465;ENSRNOG00000047466;ENSRNOG00000050714;ENSRNOG00000059956;ENSRNOG00000060228	Nos1;Meltf;Trib1;Adnp;Rims1;Cpne6;Lmod3;Arc;Bdnf;Islr2;Bcl6b;AABR07034750.1
9	GO:0012501	BP	programmed cell death	9/ 160	642/ 23253	0.0140187	0.0450443	1	ENSRNOG00000000529;ENSRNOG00000001189;ENSRNOG00000007607;ENSRNOG00000013090;ENSRNOG00000013397;ENSRNOG00000014350;ENSRNOG00000030530;ENSRNOG00000032885;ENSRNOG00000036942	Pim1;Sik1;Nr4a1;Gadd45g;Foxo1;Ccn1;Gzmm;Cycs;Tnfrsf9
7	GO:0051346	BP	negative regulation of hydrolase activity	7/ 160	474/ 23253	0.0147679	0.0460621	1	ENSRNOG00000000413;ENSRNOG00000001130;ENSRNOG00000001302;ENSRNOG00000002525;ENSRNOG00000007607;ENSRNOG00000014739;ENSRNOG00000047812	Pln;Nos1;Adora2a;Ptgs2;Nr4a1;Wfdc2;Triap1
3	GO:0030217	BP	T cell differentiation	3/ 160	116/ 23253	0.0258621	0.0461343	1	ENSRNOG00000006860;ENSRNOG00000016294;ENSRNOG00000019422	Itk;Cd4;Egr1
3	GO:0045444	BP	fat cell differentiation	3/ 160	116/ 23253	0.0258621	0.0461343	1	ENSRNOG00000000640;ENSRNOG00000002525;ENSRNOG00000007607	Egr2;Ptgs2;Nr4a1
2	GO:0019748	BP	secondary metabolic process	2/ 160	50/ 23253	0.04	0.0464812	1	ENSRNOG00000014465;ENSRNOG00000016421	Oca2;Tyr
2	GO:0048538	BP	thymus development	2/ 160	50/ 23253	0.04	0.0464812	1	ENSRNOG00000016421;ENSRNOG00000060228	Tyr;AABR07034750.1
2	GO:0045776	BP	negative regulation of blood pressure	2/ 160	50/ 23253	0.04	0.0464812	1	ENSRNOG00000011130;ENSRNOG00000028708	Calca;Ntsr1
2	GO:0099601	BP	regulation of neurotransmitter receptor activity	2/ 160	50/ 23253	0.04	0.0464812	1	ENSRNOG00000001006;ENSRNOG00000043465	Nptx2;Arc
2	GO:0010524	BP	positive regulation of calcium ion transport into cytosol	2/ 160	50/ 23253	0.04	0.0464812	1	ENSRNOG00000016294;ENSRNOG00000028708	Cd4;Ntsr1
9	GO:0040008	BP	regulation of growth	9/ 160	650/ 23253	0.0138462	0.0467617	1	ENSRNOG00000000529;ENSRNOG00000010975;ENSRNOG00000011000;ENSRNOG00000014350;ENSRNOG00000018399;ENSRNOG00000020013;ENSRNOG00000033567;ENSRNOG00000047466;ENSRNOG00000050714	Pim1;Adnp;Rims1;Ccn1;Cpne6;Psrc1;Musk;Bdnf;Islr2
3	GO:0032414	BP	positive regulation of ion transmembrane transporter activity	3/ 160	117/ 23253	0.025641	0.0471175	1	ENSRNOG00000004805;ENSRNOG00000028708;ENSRNOG00000043465	Stac2;Ntsr1;Arc
3	GO:0001649	BP	osteoblast differentiation	3/ 160	117/ 23253	0.025641	0.0471175	1	ENSRNOG00000014350;ENSRNOG00000042838;ENSRNOG00000058645	Ccn1;Junb;Tnc
1	GO:0019249	BP	lactate biosynthetic process	1/ 160	7/ 23253	0.142857	0.0471889	1	ENSRNOG00000046382	Gatd1
1	GO:0019243	BP	methylglyoxal catabolic process to D-lactate via S-lactoyl-glutathione	1/ 160	7/ 23253	0.142857	0.0471889	1	ENSRNOG00000046382	Gatd1
1	GO:0006777	BP	Mo-molybdopterin cofactor biosynthetic process	1/ 160	7/ 23253	0.142857	0.0471889	1	ENSRNOG00000019736	Nfs1
1	GO:0045938	BP	positive regulation of circadian sleep/wake cycle, sleep	1/ 160	7/ 23253	0.142857	0.0471889	1	ENSRNOG00000001302	Adora2a
1	GO:0060017	BP	parathyroid gland development	1/ 160	7/ 23253	0.142857	0.0471889	1	ENSRNOG00000060228	AABR07034750.1
1	GO:0019720	BP	Mo-molybdopterin cofactor metabolic process	1/ 160	7/ 23253	0.142857	0.0471889	1	ENSRNOG00000019736	Nfs1
1	GO:1903826	BP	arginine transmembrane transport	1/ 160	7/ 23253	0.142857	0.0471889	1	ENSRNOG00000004133	Slc7a3
1	GO:0034553	BP	mitochondrial respiratory chain complex II assembly	1/ 160	7/ 23253	0.142857	0.0471889	1	ENSRNOG00000037541	Sdhaf1
1	GO:0048668	BP	collateral sprouting	1/ 160	7/ 23253	0.142857	0.0471889	1	ENSRNOG00000047466	Bdnf
1	GO:0042158	BP	lipoprotein biosynthetic process	1/ 160	7/ 23253	0.142857	0.0471889	1	ENSRNOG00000019573	Lcat
1	GO:0071455	BP	cellular response to hyperoxia	1/ 160	7/ 23253	0.142857	0.0471889	1	ENSRNOG00000013397	Foxo1
1	GO:0034552	BP	respiratory chain complex II assembly	1/ 160	7/ 23253	0.142857	0.0471889	1	ENSRNOG00000037541	Sdhaf1
1	GO:0043276	BP	anoikis	1/ 160	7/ 23253	0.142857	0.0471889	1	ENSRNOG00000001189	Sik1
1	GO:0070973	BP	protein localization to endoplasmic reticulum exit site	1/ 160	7/ 23253	0.142857	0.0471889	1	ENSRNOG00000005229	Sec16b
1	GO:0098917	BP	retrograde trans-synaptic signaling	1/ 160	7/ 23253	0.142857	0.0471889	1	ENSRNOG00000001130	Nos1
1	GO:0032224	BP	positive regulation of synaptic transmission, cholinergic	1/ 160	7/ 23253	0.142857	0.0471889	1	ENSRNOG00000001302	Adora2a
1	GO:0090270	BP	regulation of fibroblast growth factor production	1/ 160	7/ 23253	0.142857	0.0471889	1	ENSRNOG00000002525	Ptgs2
1	GO:1902617	BP	response to fluoride	1/ 160	7/ 23253	0.142857	0.0471889	1	ENSRNOG00000013397	Foxo1
1	GO:1903753	BP	negative regulation of p38MAPK cascade	1/ 160	7/ 23253	0.142857	0.0471889	1	ENSRNOG00000003977	Dusp1
1	GO:0086103	BP	G protein-coupled receptor signaling pathway involved in heart process	1/ 160	7/ 23253	0.142857	0.0471889	1	ENSRNOG00000000413	Pln
1	GO:2000169	BP	regulation of peptidyl-cysteine S-nitrosylation	1/ 160	7/ 23253	0.142857	0.0471889	1	ENSRNOG00000062101	Ace
1	GO:1902949	BP	positive regulation of tau-protein kinase activity	1/ 160	7/ 23253	0.142857	0.0471889	1	ENSRNOG00000019422	Egr1
1	GO:0021546	BP	rhombomere development	1/ 160	7/ 23253	0.142857	0.0471889	1	ENSRNOG00000000640	Egr2
1	GO:0061727	BP	methylglyoxal catabolic process to lactate	1/ 160	7/ 23253	0.142857	0.0471889	1	ENSRNOG00000046382	Gatd1
1	GO:2001280	BP	positive regulation of unsaturated fatty acid biosynthetic process	1/ 160	7/ 23253	0.142857	0.0471889	1	ENSRNOG00000002525	Ptgs2
1	GO:0051596	BP	methylglyoxal catabolic process	1/ 160	7/ 23253	0.142857	0.0471889	1	ENSRNOG00000046382	Gatd1
1	GO:0042940	BP	D-amino acid transport	1/ 160	7/ 23253	0.142857	0.0471889	1	ENSRNOG00000028708	Ntsr1
1	GO:0060638	BP	mesenchymal-epithelial cell signaling	1/ 160	7/ 23253	0.142857	0.0471889	1	ENSRNOG00000058645	Tnc
1	GO:0060136	BP	embryonic process involved in female pregnancy	1/ 160	7/ 23253	0.142857	0.0471889	1	ENSRNOG00000042838	Junb
1	GO:0090209	BP	negative regulation of triglyceride metabolic process	1/ 160	7/ 23253	0.142857	0.0471889	1	ENSRNOG00000001189	Sik1
1	GO:0051581	BP	negative regulation of neurotransmitter uptake	1/ 160	7/ 23253	0.142857	0.0471889	1	ENSRNOG00000001130	Nos1
1	GO:0060911	BP	cardiac cell fate commitment	1/ 160	7/ 23253	0.142857	0.0471889	1	ENSRNOG00000005960	RGD1311744
2	GO:0002090	BP	regulation of receptor internalization	2/ 160	51/ 23253	0.0392157	0.048165	1	ENSRNOG00000009656;ENSRNOG00000043465	Rspo1;Arc
19	GO:0070887	BP	cellular response to chemical stimulus	19/ 160	1762/ 23253	0.0107832	0.0495414	1	ENSRNOG00000000640;ENSRNOG00000001130;ENSRNOG00000001189;ENSRNOG00000002525;ENSRNOG00000003880;ENSRNOG00000003977;ENSRNOG00000007607;ENSRNOG00000008015;ENSRNOG00000010911;ENSRNOG00000011130;ENSRNOG00000011238;ENSRNOG00000013397;ENSRNOG00000016294;ENSRNOG00000018399;ENSRNOG00000019422;ENSRNOG00000020009;ENSRNOG00000042838;ENSRNOG00000049964;ENSRNOG00000058645	Egr2;Nos1;Sik1;Ptgs2;Tph2;Dusp1;Nr4a1;Fos;Tmem108;Calca;Tiparp;Foxo1;Cd4;Cpne6;Egr1;Npas4;Junb;Gsto2;Tnc
2	GO:1990090	BP	cellular response to nerve growth factor stimulus	2/ 160	52/ 23253	0.0384615	0.0498708	1	ENSRNOG00000010911;ENSRNOG00000011130	Tmem108;Calca
2	GO:1902475	BP	L-alpha-amino acid transmembrane transport	2/ 160	52/ 23253	0.0384615	0.0498708	1	ENSRNOG00000004133;ENSRNOG00000028708	Slc7a3;Ntsr1
2	GO:0051445	BP	regulation of meiotic cell cycle	2/ 160	52/ 23253	0.0384615	0.0498708	1	ENSRNOG00000003977;ENSRNOG00000009540	Dusp1;Gpr3
7	GO:0045121	CC	membrane raft	7/ 160	299/ 23253	0.0234114	0.00475498	1	ENSRNOG00000001130;ENSRNOG00000002525;ENSRNOG00000016294;ENSRNOG00000018215;ENSRNOG00000028708;ENSRNOG00000043465;ENSRNOG00000045554	Nos1;Ptgs2;Cd4;Slc22a6;Ntsr1;Arc;LOC102551901
7	GO:0098857	CC	membrane microdomain	7/ 160	300/ 23253	0.0233333	0.00484112	1	ENSRNOG00000001130;ENSRNOG00000002525;ENSRNOG00000016294;ENSRNOG00000018215;ENSRNOG00000028708;ENSRNOG00000043465;ENSRNOG00000045554	Nos1;Ptgs2;Cd4;Slc22a6;Ntsr1;Arc;LOC102551901
5	GO:0005882	CC	intermediate filament	5/ 160	166/ 23253	0.0301205	0.00589621	1	ENSRNOG00000001302;ENSRNOG00000028996;ENSRNOG00000036865;ENSRNOG00000049495;ENSRNOG00000052880	Adora2a;Krt1;Krt77;Krt71;Prph
7	GO:0098589	CC	membrane region	7/ 160	314/ 23253	0.022293	0.00617477	1	ENSRNOG00000001130;ENSRNOG00000002525;ENSRNOG00000016294;ENSRNOG00000018215;ENSRNOG00000028708;ENSRNOG00000043465;ENSRNOG00000045554	Nos1;Ptgs2;Cd4;Slc22a6;Ntsr1;Arc;LOC102551901
15	GO:0043005	CC	neuron projection	15/ 160	1045/ 23253	0.0143541	0.00639173	1	ENSRNOG00000000716;ENSRNOG00000001130;ENSRNOG00000001302;ENSRNOG00000002525;ENSRNOG00000003880;ENSRNOG00000008015;ENSRNOG00000008996;ENSRNOG00000010911;ENSRNOG00000010975;ENSRNOG00000011130;ENSRNOG00000013101;ENSRNOG00000018399;ENSRNOG00000023935;ENSRNOG00000028708;ENSRNOG00000043465	Htr1f;Nos1;Adora2a;Ptgs2;Tph2;Fos;Dpysl5;Tmem108;Adnp;Calca;Pcdh8;Cpne6;Nrsn2;Ntsr1;Arc
11	GO:0099512	CC	supramolecular fiber	11/ 160	666/ 23253	0.0165165	0.00650513	1	ENSRNOG00000001302;ENSRNOG00000002800;ENSRNOG00000008165;ENSRNOG00000011777;ENSRNOG00000020013;ENSRNOG00000024594;ENSRNOG00000028996;ENSRNOG00000032443;ENSRNOG00000036865;ENSRNOG00000049495;ENSRNOG00000052880	Adora2a;Gdpd2;Tpx2;Spag5;Psrc1;Fhdc1;Krt1;Lmod3;Krt77;Krt71;Prph
11	GO:0099080	CC	supramolecular complex	11/ 160	666/ 23253	0.0165165	0.00650513	1	ENSRNOG00000001302;ENSRNOG00000002800;ENSRNOG00000008165;ENSRNOG00000011777;ENSRNOG00000020013;ENSRNOG00000024594;ENSRNOG00000028996;ENSRNOG00000032443;ENSRNOG00000036865;ENSRNOG00000049495;ENSRNOG00000052880	Adora2a;Gdpd2;Tpx2;Spag5;Psrc1;Fhdc1;Krt1;Lmod3;Krt77;Krt71;Prph
11	GO:0099081	CC	supramolecular polymer	11/ 160	666/ 23253	0.0165165	0.00650513	1	ENSRNOG00000001302;ENSRNOG00000002800;ENSRNOG00000008165;ENSRNOG00000011777;ENSRNOG00000020013;ENSRNOG00000024594;ENSRNOG00000028996;ENSRNOG00000032443;ENSRNOG00000036865;ENSRNOG00000049495;ENSRNOG00000052880	Adora2a;Gdpd2;Tpx2;Spag5;Psrc1;Fhdc1;Krt1;Lmod3;Krt77;Krt71;Prph
1	GO:0000941	CC	condensed nuclear chromosome inner kinetochore	1/ 160	1/ 23253	1	0.00688083	1	ENSRNOG00000006236	Dsn1
3	GO:0042734	CC	presynaptic membrane	3/ 160	63/ 23253	0.047619	0.00938914	1	ENSRNOG00000001302;ENSRNOG00000011000;ENSRNOG00000013101	Adora2a;Rims1;Pcdh8
10	GO:0099513	CC	polymeric cytoskeletal fiber	10/ 160	608/ 23253	0.0164474	0.00957459	1	ENSRNOG00000001302;ENSRNOG00000002800;ENSRNOG00000008165;ENSRNOG00000011777;ENSRNOG00000020013;ENSRNOG00000024594;ENSRNOG00000028996;ENSRNOG00000036865;ENSRNOG00000049495;ENSRNOG00000052880	Adora2a;Gdpd2;Tpx2;Spag5;Psrc1;Fhdc1;Krt1;Krt77;Krt71;Prph
2	GO:0012507	CC	ER to Golgi transport vesicle membrane	2/ 160	25/ 23253	0.08	0.0127237	1	ENSRNOG00000005229;ENSRNOG00000052192	Sec16b;LOC103694079
2	GO:0033017	CC	sarcoplasmic reticulum membrane	2/ 160	25/ 23253	0.08	0.0127237	1	ENSRNOG00000000413;ENSRNOG00000001130	Pln;Nos1
5	GO:0045211	CC	postsynaptic membrane	5/ 160	203/ 23253	0.0246305	0.013339	1	ENSRNOG00000001302;ENSRNOG00000013101;ENSRNOG00000033567;ENSRNOG00000043465;ENSRNOG00000045554	Adora2a;Pcdh8;Musk;Arc;LOC102551901
3	GO:0005901	CC	caveola	3/ 160	72/ 23253	0.0416667	0.0134838	1	ENSRNOG00000001130;ENSRNOG00000002525;ENSRNOG00000018215	Nos1;Ptgs2;Slc22a6
1	GO:0045203	CC	integral component of cell outer membrane	1/ 160	2/ 23253	0.5	0.0137146	1	ENSRNOG00000011284	Sgms2
1	GO:0090534	CC	calcium ion-transporting ATPase complex	1/ 160	2/ 23253	0.5	0.0137146	1	ENSRNOG00000000413	Pln
1	GO:0031230	CC	intrinsic component of cell outer membrane	1/ 160	2/ 23253	0.5	0.0137146	1	ENSRNOG00000011284	Sgms2
8	GO:0030425	CC	dendrite	8/ 160	464/ 23253	0.0172414	0.0152409	1	ENSRNOG00000000716;ENSRNOG00000001302;ENSRNOG00000008996;ENSRNOG00000010975;ENSRNOG00000013101;ENSRNOG00000018399;ENSRNOG00000028708;ENSRNOG00000043465	Htr1f;Adora2a;Dpysl5;Adnp;Pcdh8;Cpne6;Ntsr1;Arc
15	GO:0005576	CC	extracellular region	15/ 160	1167/ 23253	0.0128535	0.0173365	1	ENSRNOG00000001006;ENSRNOG00000001739;ENSRNOG00000003891;ENSRNOG00000007600;ENSRNOG00000011130;ENSRNOG00000014350;ENSRNOG00000014739;ENSRNOG00000017712;ENSRNOG00000017987;ENSRNOG00000027309;ENSRNOG00000027801;ENSRNOG00000030530;ENSRNOG00000047466;ENSRNOG00000058645;ENSRNOG00000062101	Nptx2;Meltf;AC118957.1;Igsf1;Calca;Ccn1;Wfdc2;Cartpt;Ucma;AABR07026805.1;Zpbp;Gzmm;Bdnf;Tnc;Ace
6	GO:0097060	CC	synaptic membrane	6/ 160	303/ 23253	0.019802	0.0186522	1	ENSRNOG00000001302;ENSRNOG00000011000;ENSRNOG00000013101;ENSRNOG00000033567;ENSRNOG00000043465;ENSRNOG00000045554	Adora2a;Rims1;Pcdh8;Musk;Arc;LOC102551901
1	GO:0000939	CC	condensed chromosome inner kinetochore	1/ 160	3/ 23253	0.333333	0.0205017	1	ENSRNOG00000006236	Dsn1
1	GO:0000818	CC	nuclear MIS12/MIND complex	1/ 160	3/ 23253	0.333333	0.0205017	1	ENSRNOG00000006236	Dsn1
1	GO:0045098	CC	type III intermediate filament	1/ 160	3/ 23253	0.333333	0.0205017	1	ENSRNOG00000052880	Prph
18	GO:0120025	CC	plasma membrane bounded cell projection	18/ 160	1540/ 23253	0.0116883	0.0246573	1	ENSRNOG00000000716;ENSRNOG00000001130;ENSRNOG00000001302;ENSRNOG00000002525;ENSRNOG00000002800;ENSRNOG00000003880;ENSRNOG00000005233;ENSRNOG00000008015;ENSRNOG00000008996;ENSRNOG00000010911;ENSRNOG00000010975;ENSRNOG00000011130;ENSRNOG00000013101;ENSRNOG00000018399;ENSRNOG00000023935;ENSRNOG00000024594;ENSRNOG00000028708;ENSRNOG00000043465	Htr1f;Nos1;Adora2a;Ptgs2;Gdpd2;Tph2;Lrrc6;Fos;Dpysl5;Tmem108;Adnp;Calca;Pcdh8;Cpne6;Nrsn2;Fhdc1;Ntsr1;Arc
3	GO:0044853	CC	plasma membrane raft	3/ 160	91/ 23253	0.032967	0.025001	1	ENSRNOG00000001130;ENSRNOG00000002525;ENSRNOG00000018215	Nos1;Ptgs2;Slc22a6
3	GO:0045095	CC	keratin filament	3/ 160	93/ 23253	0.0322581	0.0264431	1	ENSRNOG00000028996;ENSRNOG00000036865;ENSRNOG00000049495	Krt1;Krt77;Krt71
13	GO:0044456	CC	synapse part	13/ 160	984/ 23253	0.0132114	0.0264716	1	ENSRNOG00000001130;ENSRNOG00000001302;ENSRNOG00000009967;ENSRNOG00000010911;ENSRNOG00000011000;ENSRNOG00000011130;ENSRNOG00000013101;ENSRNOG00000020009;ENSRNOG00000028708;ENSRNOG00000033567;ENSRNOG00000043465;ENSRNOG00000045554;ENSRNOG00000047466	Nos1;Adora2a;Otof;Tmem108;Rims1;Calca;Pcdh8;Npas4;Ntsr1;Musk;Arc;LOC102551901;Bdnf
1	GO:0032280	CC	symmetric synapse	1/ 160	4/ 23253	0.25	0.0272423	1	ENSRNOG00000028708	Ntsr1
1	GO:0044462	CC	external encapsulating structure part	1/ 160	4/ 23253	0.25	0.0272423	1	ENSRNOG00000011284	Sgms2
1	GO:0005846	CC	nuclear cap binding complex	1/ 160	4/ 23253	0.25	0.0272423	1	ENSRNOG00000048589	Ncbp2
1	GO:0098966	CC	perisynaptic extracellular matrix	1/ 160	4/ 23253	0.25	0.0272423	1	ENSRNOG00000058645	Tnc
2	GO:0048786	CC	presynaptic active zone	2/ 160	39/ 23253	0.0512821	0.0295223	1	ENSRNOG00000001302;ENSRNOG00000011000	Adora2a;Rims1
6	GO:0030424	CC	axon	6/ 160	339/ 23253	0.0176991	0.0301696	1	ENSRNOG00000001302;ENSRNOG00000010911;ENSRNOG00000010975;ENSRNOG00000011130;ENSRNOG00000018399;ENSRNOG00000028708	Adora2a;Tmem108;Adnp;Calca;Cpne6;Ntsr1
7	GO:0043025	CC	neuronal cell body	7/ 160	433/ 23253	0.0161663	0.030586	1	ENSRNOG00000001302;ENSRNOG00000008996;ENSRNOG00000010975;ENSRNOG00000011130;ENSRNOG00000023935;ENSRNOG00000028708;ENSRNOG00000052880	Adora2a;Dpysl5;Adnp;Calca;Nrsn2;Ntsr1;Prph
5	GO:0098794	CC	postsynapse	5/ 160	253/ 23253	0.0197628	0.0309408	1	ENSRNOG00000001130;ENSRNOG00000020009;ENSRNOG00000028708;ENSRNOG00000043465;ENSRNOG00000047466	Nos1;Npas4;Ntsr1;Arc;Bdnf
1	GO:0000444	CC	MIS12/MIND type complex	1/ 160	5/ 23253	0.2	0.0339368	1	ENSRNOG00000006236	Dsn1
28	GO:0044459	CC	plasma membrane part	28/ 160	2760/ 23253	0.0101449	0.0359429	1	ENSRNOG00000000041;ENSRNOG00000000716;ENSRNOG00000001130;ENSRNOG00000001302;ENSRNOG00000001739;ENSRNOG00000002525;ENSRNOG00000002768;ENSRNOG00000004133;ENSRNOG00000004805;ENSRNOG00000006860;ENSRNOG00000011000;ENSRNOG00000011284;ENSRNOG00000013101;ENSRNOG00000013681;ENSRNOG00000016294;ENSRNOG00000018215;ENSRNOG00000020084;ENSRNOG00000021234;ENSRNOG00000028708;ENSRNOG00000029939;ENSRNOG00000031067;…	Slc26a1;Htr1f;Nos1;Adora2a;Meltf;Ptgs2;Tmem114;Slc7a3;Stac2;Itk;Rims1;Sgms2;Pcdh8;Kcns1;Cd4;Slc22a6;Pcdhb5;Slc4a11;Ntsr1;Gypc;Si;Slco1a2;Musk;Tnfrsf9;Pcdhgb5;Arc;LOC102551901;Ace
2	GO:0016529	CC	sarcoplasmic reticulum	2/ 160	45/ 23253	0.0444444	0.0384053	1	ENSRNOG00000000413;ENSRNOG00000001130	Pln;Nos1
1	GO:0031465	CC	Cul4B-RING E3 ubiquitin ligase complex	1/ 160	6/ 23253	0.166667	0.0405856	1	ENSRNOG00000004195	Dtl
18	GO:0042995	CC	cell projection	18/ 160	1622/ 23253	0.0110974	0.0415419	1	ENSRNOG00000000716;ENSRNOG00000001130;ENSRNOG00000001302;ENSRNOG00000002525;ENSRNOG00000002800;ENSRNOG00000003880;ENSRNOG00000005233;ENSRNOG00000008015;ENSRNOG00000008996;ENSRNOG00000010911;ENSRNOG00000010975;ENSRNOG00000011130;ENSRNOG00000013101;ENSRNOG00000018399;ENSRNOG00000023935;ENSRNOG00000024594;ENSRNOG00000028708;ENSRNOG00000043465	Htr1f;Nos1;Adora2a;Ptgs2;Gdpd2;Tph2;Lrrc6;Fos;Dpysl5;Tmem108;Adnp;Calca;Pcdh8;Cpne6;Nrsn2;Fhdc1;Ntsr1;Arc
7	GO:0031012	CC	extracellular matrix	7/ 160	464/ 23253	0.0150862	0.0419002	1	ENSRNOG00000001607;ENSRNOG00000014350;ENSRNOG00000017987;ENSRNOG00000028996;ENSRNOG00000032626;ENSRNOG00000058645;ENSRNOG00000061484	Adamts1;Ccn1;Ucma;Krt1;Mmp3;Tnc;Adamts2
2	GO:0098984	CC	neuron to neuron synapse	2/ 160	48/ 23253	0.0416667	0.043181	1	ENSRNOG00000001302;ENSRNOG00000028708	Adora2a;Ntsr1
2	GO:0030660	CC	Golgi-associated vesicle membrane	2/ 160	48/ 23253	0.0416667	0.043181	1	ENSRNOG00000005229;ENSRNOG00000052192	Sec16b;LOC103694079
1	GO:0005672	CC	transcription factor TFIIA complex	1/ 160	7/ 23253	0.142857	0.0471889	1	ENSRNOG00000056701	Gtf2a2
12	GO:0098590	CC	plasma membrane region	12/ 160	992/ 23253	0.0120968	0.0491013	1	ENSRNOG00000001130;ENSRNOG00000001302;ENSRNOG00000002525;ENSRNOG00000002768;ENSRNOG00000011000;ENSRNOG00000013101;ENSRNOG00000018215;ENSRNOG00000031067;ENSRNOG00000031249;ENSRNOG00000033567;ENSRNOG00000043465;ENSRNOG00000045554	Nos1;Adora2a;Ptgs2;Tmem114;Rims1;Pcdh8;Slc22a6;Si;Slco1a2;Musk;Arc;LOC102551901
19	GO:0097458	CC	neuron part	19/ 160	1759/ 23253	0.0108016	0.0492592	1	ENSRNOG00000000716;ENSRNOG00000001130;ENSRNOG00000001302;ENSRNOG00000002525;ENSRNOG00000003880;ENSRNOG00000008015;ENSRNOG00000008165;ENSRNOG00000008996;ENSRNOG00000009967;ENSRNOG00000010911;ENSRNOG00000010975;ENSRNOG00000011000;ENSRNOG00000011130;ENSRNOG00000013101;ENSRNOG00000018399;ENSRNOG00000023935;ENSRNOG00000028708;ENSRNOG00000043465;ENSRNOG00000052880	Htr1f;Nos1;Adora2a;Ptgs2;Tph2;Fos;Tpx2;Dpysl5;Otof;Tmem108;Adnp;Rims1;Calca;Pcdh8;Cpne6;Nrsn2;Ntsr1;Arc;Prph
2	GO:0015026	MF	coreceptor activity	2/ 160	22/ 23253	0.0909091	0.0099301	1	ENSRNOG00000007600;ENSRNOG00000016294	Igsf1;Cd4
2	GO:0015347	MF	sodium-independent organic anion transmembrane transporter activity	2/ 160	23/ 23253	0.0869565	0.0108271	1	ENSRNOG00000018215;ENSRNOG00000031249	Slc22a6;Slco1a2
4	GO:0004222	MF	metalloendopeptidase activity	4/ 160	127/ 23253	0.0314961	0.0116034	1	ENSRNOG00000001607;ENSRNOG00000032626;ENSRNOG00000059297;ENSRNOG00000061484	Adamts1;Mmp3;LOC108348202;Adamts2
2	GO:0140323	MF	solute:anion antiporter activity	2/ 160	25/ 23253	0.08	0.0127237	1	ENSRNOG00000000041;ENSRNOG00000018215	Slc26a1;Slc22a6
2	GO:0015301	MF	anion:anion antiporter activity	2/ 160	25/ 23253	0.08	0.0127237	1	ENSRNOG00000000041;ENSRNOG00000018215	Slc26a1;Slc22a6
1	GO:0038102	MF	activin receptor antagonist activity	1/ 160	2/ 23253	0.5	0.0137146	1	ENSRNOG00000007600	Igsf1
1	GO:0004326	MF	tetrahydrofolylpolyglutamate synthase activity	1/ 160	2/ 23253	0.5	0.0137146	1	ENSRNOG00000050780	Fpgs
1	GO:0004503	MF	monophenol monooxygenase activity	1/ 160	2/ 23253	0.5	0.0137146	1	ENSRNOG00000016421	Tyr
1	GO:0031071	MF	cysteine desulfurase activity	1/ 160	2/ 23253	0.5	0.0137146	1	ENSRNOG00000019736	Nfs1
1	GO:0004666	MF	prostaglandin-endoperoxide synthase activity	1/ 160	2/ 23253	0.5	0.0137146	1	ENSRNOG00000002525	Ptgs2
1	GO:0004800	MF	thyroxine 5'-deiodinase activity	1/ 160	2/ 23253	0.5	0.0137146	1	ENSRNOG00000057724	AC118957.2
1	GO:0031716	MF	calcitonin receptor binding	1/ 160	2/ 23253	0.5	0.0137146	1	ENSRNOG00000011130	Calca
1	GO:0004510	MF	tryptophan 5-monooxygenase activity	1/ 160	2/ 23253	0.5	0.0137146	1	ENSRNOG00000003880	Tph2
3	GO:0042054	MF	histone methyltransferase activity	3/ 160	73/ 23253	0.0410959	0.0139921	1	ENSRNOG00000017187;ENSRNOG00000048996;ENSRNOG00000052421	LOC108348173;Prmt6;AABR07012475.2
10	GO:0019901	MF	protein kinase binding	10/ 160	650/ 23253	0.0153846	0.0147201	1	ENSRNOG00000001189;ENSRNOG00000003977;ENSRNOG00000004100;ENSRNOG00000008165;ENSRNOG00000011000;ENSRNOG00000012818;ENSRNOG00000013862;ENSRNOG00000014130;ENSRNOG00000016294;ENSRNOG00000062101	Sik1;Dusp1;Trib1;Tpx2;Rims1;Ksr1;Dusp2;Cks2;Cd4;Ace
5	GO:0008237	MF	metallopeptidase activity	5/ 160	209/ 23253	0.0239234	0.014959	1	ENSRNOG00000001607;ENSRNOG00000032626;ENSRNOG00000059297;ENSRNOG00000061484;ENSRNOG00000062101	Adamts1;Mmp3;LOC108348202;Adamts2;Ace
5	GO:0008514	MF	organic anion transmembrane transporter activity	5/ 160	216/ 23253	0.0231481	0.0170097	1	ENSRNOG00000000041;ENSRNOG00000004133;ENSRNOG00000018215;ENSRNOG00000021234;ENSRNOG00000031249	Slc26a1;Slc7a3;Slc22a6;Slc4a11;Slco1a2
2	GO:0005184	MF	neuropeptide hormone activity	2/ 160	30/ 23253	0.0666667	0.0180409	1	ENSRNOG00000011130;ENSRNOG00000017712	Calca;Cartpt
3	GO:0015297	MF	antiporter activity	3/ 160	81/ 23253	0.037037	0.0184479	1	ENSRNOG00000000041;ENSRNOG00000004133;ENSRNOG00000018215	Slc26a1;Slc7a3;Slc22a6
4	GO:0015103	MF	inorganic anion transmembrane transporter activity	4/ 160	146/ 23253	0.0273973	0.0184636	1	ENSRNOG00000000041;ENSRNOG00000018215;ENSRNOG00000021234;ENSRNOG00000053095	Slc26a1;Slc22a6;Slc4a11;AC094348.3
1	GO:0030614	MF	oxidoreductase activity, acting on phosphorus or arsenic in donors, disulfide as acceptor	1/ 160	3/ 23253	0.333333	0.0205017	1	ENSRNOG00000049964	Gsto2
1	GO:0030613	MF	oxidoreductase activity, acting on phosphorus or arsenic in donors	1/ 160	3/ 23253	0.333333	0.0205017	1	ENSRNOG00000049964	Gsto2
1	GO:0016492	MF	G protein-coupled neurotensin receptor activity	1/ 160	3/ 23253	0.333333	0.0205017	1	ENSRNOG00000028708	Ntsr1
1	GO:0008240	MF	tripeptidyl-peptidase activity	1/ 160	3/ 23253	0.333333	0.0205017	1	ENSRNOG00000062101	Ace
1	GO:0008330	MF	protein tyrosine/threonine phosphatase activity	1/ 160	3/ 23253	0.333333	0.0205017	1	ENSRNOG00000003977	Dusp1
1	GO:0050610	MF	methylarsonate reductase activity	1/ 160	3/ 23253	0.333333	0.0205017	1	ENSRNOG00000049964	Gsto2
1	GO:0016716	MF	oxidoreductase activity, acting on paired donors, with incorporation or reduction of molecular oxygen, another compound as one donor, and incorporation of one atom of oxygen	1/ 160	3/ 23253	0.333333	0.0205017	1	ENSRNOG00000016421	Tyr
1	GO:0045174	MF	glutathione dehydrogenase (ascorbate) activity	1/ 160	3/ 23253	0.333333	0.0205017	1	ENSRNOG00000049964	Gsto2
1	GO:0044729	MF	hemi-methylated DNA-binding	1/ 160	3/ 23253	0.333333	0.0205017	1	ENSRNOG00000019422	Egr1
18	GO:0046914	MF	transition metal ion binding	18/ 160	1487/ 23253	0.0121049	0.0211599	1	ENSRNOG00000000529;ENSRNOG00000001130;ENSRNOG00000001607;ENSRNOG00000001739;ENSRNOG00000003880;ENSRNOG00000007607;ENSRNOG00000010975;ENSRNOG00000016294;ENSRNOG00000016421;ENSRNOG00000019422;ENSRNOG00000024114;ENSRNOG00000032626;ENSRNOG00000052199;ENSRNOG00000052421;ENSRNOG00000059297;ENSRNOG00000059412;ENSRNOG00000061484;ENSRNOG00000062101	Pim1;Nos1;Adamts1;Meltf;Tph2;Nr4a1;Adnp;Cd4;Tyr;Egr1;Zdbf2;Mmp3;RGD1566138;AABR07012475.2;LOC108348202;Rnf113a1;Adamts2;Ace
11	GO:0000977	MF	RNA polymerase II regulatory region sequence-specific DNA binding	11/ 160	775/ 23253	0.0141935	0.0228361	1	ENSRNOG00000000640;ENSRNOG00000007607;ENSRNOG00000008015;ENSRNOG00000010886;ENSRNOG00000019422;ENSRNOG00000020009;ENSRNOG00000021027;ENSRNOG00000042838;ENSRNOG00000059956;ENSRNOG00000061595;ENSRNOG00000061989	Egr2;Nr4a1;Fos;Nfe2l3;Egr1;Npas4;Dbp;Junb;Bcl6b;Tfec;Nkrf
11	GO:0001012	MF	RNA polymerase II regulatory region DNA binding	11/ 160	779/ 23253	0.0141207	0.0233505	1	ENSRNOG00000000640;ENSRNOG00000007607;ENSRNOG00000008015;ENSRNOG00000010886;ENSRNOG00000019422;ENSRNOG00000020009;ENSRNOG00000021027;ENSRNOG00000042838;ENSRNOG00000059956;ENSRNOG00000061595;ENSRNOG00000061989	Egr2;Nr4a1;Fos;Nfe2l3;Egr1;Npas4;Dbp;Junb;Bcl6b;Tfec;Nkrf
8	GO:0000978	MF	RNA polymerase II proximal promoter sequence-specific DNA binding	8/ 160	504/ 23253	0.015873	0.0236554	1	ENSRNOG00000000640;ENSRNOG00000007607;ENSRNOG00000008015;ENSRNOG00000010886;ENSRNOG00000020009;ENSRNOG00000042838;ENSRNOG00000061595;ENSRNOG00000061989	Egr2;Nr4a1;Fos;Nfe2l3;Npas4;Junb;Tfec;Nkrf
5	GO:0015291	MF	secondary active transmembrane transporter activity	5/ 160	239/ 23253	0.0209205	0.0250353	1	ENSRNOG00000000041;ENSRNOG00000004133;ENSRNOG00000018215;ENSRNOG00000021234;ENSRNOG00000031249	Slc26a1;Slc7a3;Slc22a6;Slc4a11;Slco1a2
18	GO:0140110	MF	transcription regulator activity	18/ 160	1551/ 23253	0.0116054	0.0256148	1	ENSRNOG00000000640;ENSRNOG00000003300;ENSRNOG00000007607;ENSRNOG00000008015;ENSRNOG00000010886;ENSRNOG00000012645;ENSRNOG00000013397;ENSRNOG00000019422;ENSRNOG00000020009;ENSRNOG00000021027;ENSRNOG00000037923;ENSRNOG00000042838;ENSRNOG00000050805;ENSRNOG00000051578;ENSRNOG00000056701;ENSRNOG00000057619;ENSRNOG00000059956;ENSRNOG00000061595	Egr2;Btg2;Nr4a1;Fos;Nfe2l3;Mecom;Foxo1;Egr1;Npas4;Dbp;Dmrtc1c1;Junb;LOC102550456;Zfp54;Gtf2a2;LOC100912068;Bcl6b;Tfec
1	GO:0002950	MF	ceramide phosphoethanolamine synthase activity	1/ 160	4/ 23253	0.25	0.0272423	1	ENSRNOG00000011284	Sgms2
1	GO:0019172	MF	glyoxalase III activity	1/ 160	4/ 23253	0.25	0.0272423	1	ENSRNOG00000046382	Gatd1
1	GO:0004558	MF	alpha-1,4-glucosidase activity	1/ 160	4/ 23253	0.25	0.0272423	1	ENSRNOG00000031067	Si
1	GO:0016672	MF	oxidoreductase activity, acting on a sulfur group of donors, quinone or similar compound as acceptor	1/ 160	4/ 23253	0.25	0.0272423	1	ENSRNOG00000049964	Gsto2
1	GO:0004517	MF	nitric-oxide synthase activity	1/ 160	4/ 23253	0.25	0.0272423	1	ENSRNOG00000001130	Nos1
1	GO:0004430	MF	1-phosphatidylinositol 4-kinase activity	1/ 160	4/ 23253	0.25	0.0272423	1	ENSRNOG00000003924	Pi4k2b
1	GO:0047493	MF	ceramide cholinephosphotransferase activity	1/ 160	4/ 23253	0.25	0.0272423	1	ENSRNOG00000011284	Sgms2
1	GO:0046870	MF	cadmium ion binding	1/ 160	4/ 23253	0.25	0.0272423	1	ENSRNOG00000001130	Nos1
1	GO:0015349	MF	thyroid hormone transmembrane transporter activity	1/ 160	4/ 23253	0.25	0.0272423	1	ENSRNOG00000031249	Slco1a2
1	GO:0033188	MF	sphingomyelin synthase activity	1/ 160	4/ 23253	0.25	0.0272423	1	ENSRNOG00000011284	Sgms2
8	GO:0000987	MF	proximal promoter sequence-specific DNA binding	8/ 160	524/ 23253	0.0152672	0.028904	1	ENSRNOG00000000640;ENSRNOG00000007607;ENSRNOG00000008015;ENSRNOG00000010886;ENSRNOG00000020009;ENSRNOG00000042838;ENSRNOG00000061595;ENSRNOG00000061989	Egr2;Nr4a1;Fos;Nfe2l3;Npas4;Junb;Tfec;Nkrf
10	GO:0008134	MF	transcription factor binding	10/ 160	697/ 23253	0.0143472	0.0302219	1	ENSRNOG00000000529;ENSRNOG00000000640;ENSRNOG00000001189;ENSRNOG00000001756;ENSRNOG00000004100;ENSRNOG00000007607;ENSRNOG00000008015;ENSRNOG00000013397;ENSRNOG00000042838;ENSRNOG00000056701	Pim1;Egr2;Sik1;LOC100911374;Trib1;Nr4a1;Fos;Foxo1;Junb;Gtf2a2
6	GO:0008509	MF	anion transmembrane transporter activity	6/ 160	341/ 23253	0.0175953	0.0309205	1	ENSRNOG00000000041;ENSRNOG00000004133;ENSRNOG00000018215;ENSRNOG00000021234;ENSRNOG00000031249;ENSRNOG00000053095	Slc26a1;Slc7a3;Slc22a6;Slc4a11;Slco1a2;AC094348.3
2	GO:0001102	MF	RNA polymerase II activating transcription factor binding	2/ 160	40/ 23253	0.05	0.0309381	1	ENSRNOG00000000640;ENSRNOG00000008015	Egr2;Fos
2	GO:0005272	MF	sodium channel activity	2/ 160	42/ 23253	0.047619	0.0338487	1	ENSRNOG00000021234;ENSRNOG00000055261	Slc4a11;AC122968.1
1	GO:0031802	MF	type 5 metabotropic glutamate receptor binding	1/ 160	5/ 23253	0.2	0.0339368	1	ENSRNOG00000001302	Adora2a
1	GO:0030280	MF	structural constituent of epidermis	1/ 160	5/ 23253	0.2	0.0339368	1	ENSRNOG00000028996	Krt1
1	GO:0008241	MF	peptidyl-dipeptidase activity	1/ 160	5/ 23253	0.2	0.0339368	1	ENSRNOG00000062101	Ace
1	GO:0034186	MF	apolipoprotein A-I binding	1/ 160	5/ 23253	0.2	0.0339368	1	ENSRNOG00000019573	Lcat
1	GO:0010385	MF	double-stranded methylated DNA binding	1/ 160	5/ 23253	0.2	0.0339368	1	ENSRNOG00000019422	Egr1
1	GO:0046923	MF	ER retention sequence binding	1/ 160	5/ 23253	0.2	0.0339368	1	ENSRNOG00000013577	Kdelr3
4	GO:0022853	MF	active ion transmembrane transporter activity	4/ 160	177/ 23253	0.0225989	0.0341934	1	ENSRNOG00000000041;ENSRNOG00000018215;ENSRNOG00000021234;ENSRNOG00000031249	Slc26a1;Slc22a6;Slc4a11;Slco1a2
3	GO:0008276	MF	protein methyltransferase activity	3/ 160	104/ 23253	0.0288462	0.0351534	1	ENSRNOG00000017187;ENSRNOG00000048996;ENSRNOG00000052421	LOC108348173;Prmt6;AABR07012475.2
10	GO:0019900	MF	kinase binding	10/ 160	730/ 23253	0.0136986	0.0358402	1	ENSRNOG00000001189;ENSRNOG00000003977;ENSRNOG00000004100;ENSRNOG00000008165;ENSRNOG00000011000;ENSRNOG00000012818;ENSRNOG00000013862;ENSRNOG00000014130;ENSRNOG00000016294;ENSRNOG00000062101	Sik1;Dusp1;Trib1;Tpx2;Rims1;Ksr1;Dusp2;Cks2;Cd4;Ace
3	GO:0008170	MF	N-methyltransferase activity	3/ 160	105/ 23253	0.0285714	0.0360101	1	ENSRNOG00000017187;ENSRNOG00000048996;ENSRNOG00000052421	LOC108348173;Prmt6;AABR07012475.2
2	GO:1990841	MF	promoter-specific chromatin binding	2/ 160	46/ 23253	0.0434783	0.0399734	1	ENSRNOG00000019422;ENSRNOG00000052421	Egr1;AABR07012475.2
9	GO:0003682	MF	chromatin binding	9/ 160	613/ 23253	0.0146819	0.0400115	1	ENSRNOG00000000640;ENSRNOG00000008015;ENSRNOG00000010975;ENSRNOG00000013397;ENSRNOG00000014130;ENSRNOG00000017187;ENSRNOG00000019422;ENSRNOG00000048996;ENSRNOG00000052421	Egr2;Fos;Adnp;Foxo1;Cks2;LOC108348173;Egr1;Prmt6;AABR07012475.2
1	GO:0008140	MF	cAMP response element binding protein binding	1/ 160	6/ 23253	0.166667	0.0405856	1	ENSRNOG00000001189	Sik1
1	GO:0034711	MF	inhibin binding	1/ 160	6/ 23253	0.166667	0.0405856	1	ENSRNOG00000007600	Igsf1
1	GO:0070573	MF	metallodipeptidase activity	1/ 160	6/ 23253	0.166667	0.0405856	1	ENSRNOG00000062101	Ace
1	GO:0061665	MF	SUMO ligase activity	1/ 160	6/ 23253	0.166667	0.0405856	1	ENSRNOG00000000640	Egr2
1	GO:0016714	MF	oxidoreductase activity, acting on paired donors, with incorporation or reduction of molecular oxygen, reduced pteridine as one donor, and incorporation of one atom of oxygen	1/ 160	6/ 23253	0.166667	0.0405856	1	ENSRNOG00000003880	Tph2
1	GO:0090599	MF	alpha-glucosidase activity	1/ 160	6/ 23253	0.166667	0.0405856	1	ENSRNOG00000031067	Si
1	GO:0015252	MF	proton channel activity	1/ 160	6/ 23253	0.166667	0.0405856	1	ENSRNOG00000021234	Slc4a11
1	GO:0042289	MF	MHC class II protein binding	1/ 160	6/ 23253	0.166667	0.0405856	1	ENSRNOG00000016294	Cd4
12	GO:0044212	MF	transcription regulatory region DNA binding	12/ 160	968/ 23253	0.0123967	0.0442844	1	ENSRNOG00000000640;ENSRNOG00000007607;ENSRNOG00000008015;ENSRNOG00000010886;ENSRNOG00000011238;ENSRNOG00000019422;ENSRNOG00000020009;ENSRNOG00000021027;ENSRNOG00000042838;ENSRNOG00000059956;ENSRNOG00000061595;ENSRNOG00000061989	Egr2;Nr4a1;Fos;Nfe2l3;Tiparp;Egr1;Npas4;Dbp;Junb;Bcl6b;Tfec;Nkrf
12	GO:0001067	MF	regulatory region nucleic acid binding	12/ 160	970/ 23253	0.0123711	0.0446535	1	ENSRNOG00000000640;ENSRNOG00000007607;ENSRNOG00000008015;ENSRNOG00000010886;ENSRNOG00000011238;ENSRNOG00000019422;ENSRNOG00000020009;ENSRNOG00000021027;ENSRNOG00000042838;ENSRNOG00000059956;ENSRNOG00000061595;ENSRNOG00000061989	Egr2;Nr4a1;Fos;Nfe2l3;Tiparp;Egr1;Npas4;Dbp;Junb;Bcl6b;Tfec;Nkrf
12	GO:0016301	MF	kinase activity	12/ 160	972/ 23253	0.0123457	0.0450285	1	ENSRNOG00000000529;ENSRNOG00000000811;ENSRNOG00000001189;ENSRNOG00000003924;ENSRNOG00000004100;ENSRNOG00000005883;ENSRNOG00000006860;ENSRNOG00000011284;ENSRNOG00000012818;ENSRNOG00000014130;ENSRNOG00000033567;ENSRNOG00000037214	Pim1;Pkib;Sik1;Pi4k2b;Trib1;Nek10;Itk;Sgms2;Ksr1;Cks2;Musk;Spag5
1	GO:0042030	MF	ATPase inhibitor activity	1/ 160	7/ 23253	0.142857	0.0471889	1	ENSRNOG00000000413	Pln
1	GO:0015189	MF	L-lysine transmembrane transporter activity	1/ 160	7/ 23253	0.142857	0.0471889	1	ENSRNOG00000004133	Slc7a3
1	GO:0001609	MF	G protein-coupled adenosine receptor activity	1/ 160	7/ 23253	0.142857	0.0471889	1	ENSRNOG00000001302	Adora2a
1	GO:0061676	MF	importin-alpha family protein binding	1/ 160	7/ 23253	0.142857	0.0471889	1	ENSRNOG00000008165	Tpx2
1	GO:1990050	MF	phosphatidic acid transfer activity	1/ 160	7/ 23253	0.142857	0.0471889	1	ENSRNOG00000047812	Triap1
1	GO:0045545	MF	syndecan binding	1/ 160	7/ 23253	0.142857	0.0471889	1	ENSRNOG00000058645	Tnc
