# Supplementary material for: Selective Synaptic Remodeling in Rat Auditory and Visual Cortices Following Noise‐Induced Permanent Hearing Loss in Adulthood
Source: Neural Plast. 2026 May 18;2026:8852865. doi: 10.1155/np/8852865 (PMC13182752; doi:10.1155/np/8852865)
Supplement: Supplementary file 1 — Supporting Information In addition to the main content of this manuscript, supporting materials have been provided to enhance the understanding and rigor of our study. These include: Table S1: Gene expression patterns and DEGs in the A1 cortex. Table S2: Gene expression pattern and DEGs in V1 cortex. Table S3: The primers used for qPCR verification. Table S4: GO analysis of DEGs in A1 cortex. Table S5: KEGG analysis of DEGs in the A1 cortex. Table S6: GO analysis of DEGs in V1 cortex. Table S7: KEGG analysis of DEGs in V1 cortex. Table S8: Gene expression pattern and DEGs in A1 cortex (DEGs were screened using an adjusted p‐value). Table S9: Gene expression pattern and DEGs in V1 cortex (DEGs were screened using an adjusted p‐value). Table S10: GO analysis of DEGs in A1 cortex (DEGs were screened using an adjusted p‐value). Table S11: KEGG analysis of DEGs in A1 cortex (DEGs were screened using an adjusted p‐value). Table S12: GO analysis of DEGs in V1 cortex (DEGs were screened using an adjusted p‐value). Table S13: KEGG analysis of DEGs in V1 cortex (DEGs were screened using an adjusted p‐value). These supporting files contain critical data sets and analyses that were integral to our research findings. Figure S1: The up‐ and downregulated genes in the A1 cortex based on adjusted p‐value screening, corresponding to Table S8. Figure S2: The up‐ and downregulated genes in the V1 cortex based on adjusted p‐value screening, corresponding to Table S9. Figure S3: qPCR validation of selected DEGs identified from the adjusted p‐value‐based transcriptomic results. Figure S4: GO and KEGG enrichment analyses of adjusted p‐value‐screened DEGs in the A1 cortex, corresponding to Tables S10 and S11. Figure S5: GO and KEGG enrichment analyses of adjusted p‐value‐screened DEGs in the V1 cortex, corresponding to Tables S12 and S13. [file NP-2026-8852865-s001.zip › 8852865.f1/Table S5.xlsx]

## Sheet: KEGG analysis of DEGs in A1
Table S5: KEGG analysis of DEGs in A1 cortex.
Number	Pathway id	Description	Database	Ratio_in_study	Ratio_in_pop	Rich factor	Pvalue	Padjust	First Category	Second Category	Gene_ids	Gene_names
12	map05200	Pathways in cancer	KEGG PATHWAY	12/ 125	643/ 17964	0.0186625	0.00176507	0.0701617	Human Diseases	Cancer: overview	ENSRNOG00000002525|ENSRNOG00000008015|ENSRNOG00000021401|ENSRNOG00000000529|ENSRNOG00000013397|ENSRNOG00000014130|ENSRNOG00000012645|ENSRNOG00000049964|ENSRNOG00000019822|ENSRNOG00000060228|ENSRNOG00000032885|ENSRNOG00000013090	Ptgs2;Fos;Lpar5;Pim1;Foxo1;Cks2;Mecom;Gsto2;Gadd45b;AABR07034750.1;Cycs;Gadd45g
4	map05014	Amyotrophic lateral sclerosis	KEGG PATHWAY	4/ 125	71/ 17964	0.056338	0.00151478	0.0802831	Human Diseases	Neurodegenerative disease	ENSRNOG00000032885|ENSRNOG00000001130|ENSRNOG00000052880|ENSRNOG00000045554	Cycs;Nos1;Prph;LOC102551901
5	map05222	Small cell lung cancer	KEGG PATHWAY	5/ 125	113/ 17964	0.0442478	0.00116052	0.0922613	Human Diseases	Cancer: specific types	ENSRNOG00000002525|ENSRNOG00000032885|ENSRNOG00000019822|ENSRNOG00000014130|ENSRNOG00000013090	Ptgs2;Cycs;Gadd45b;Cks2;Gadd45g
9	map04010	MAPK signaling pathway	KEGG PATHWAY	9/ 125	356/ 17964	0.0252809	0.000867261	0.137894	Environmental Information Processing	Signal transduction	ENSRNOG00000008015|ENSRNOG00000047466|ENSRNOG00000003977|ENSRNOG00000012645|ENSRNOG00000019822|ENSRNOG00000007607|ENSRNOG00000060228|ENSRNOG00000013862|ENSRNOG00000013090	Fos;Bdnf;Dusp1;Mecom;Gadd45b;Nr4a1;AABR07034750.1;Dusp2;Gadd45g
4	map05220	Chronic myeloid leukemia	KEGG PATHWAY	4/ 125	99/ 17964	0.040404	0.00505638	0.160793	Human Diseases	Cancer: specific types	ENSRNOG00000012645|ENSRNOG00000019822|ENSRNOG00000060228|ENSRNOG00000013090	Mecom;Gadd45b;AABR07034750.1;Gadd45g
4	map05210	Colorectal cancer	KEGG PATHWAY	4/ 125	112/ 17964	0.0357143	0.00778732	0.206364	Human Diseases	Cancer: specific types	ENSRNOG00000032885|ENSRNOG00000019822|ENSRNOG00000008015|ENSRNOG00000013090	Cycs;Gadd45b;Fos;Gadd45g
4	map04668	TNF signaling pathway	KEGG PATHWAY	4/ 125	122/ 17964	0.0327869	0.0104461	0.237275	Environmental Information Processing	Signal transduction	ENSRNOG00000002525|ENSRNOG00000032626|ENSRNOG00000008015|ENSRNOG00000042838	Ptgs2;Mmp3;Fos;Junb
5	map04024	cAMP signaling pathway	KEGG PATHWAY	5/ 125	226/ 17964	0.0221239	0.0209566	0.370233	Environmental Information Processing	Signal transduction	ENSRNOG00000001302|ENSRNOG00000000413|ENSRNOG00000000716|ENSRNOG00000008015|ENSRNOG00000047466	Adora2a;Pln;Htr1f;Fos;Bdnf
3	map04115	p53 signaling pathway	KEGG PATHWAY	3/ 125	88/ 17964	0.0340909	0.0235163	0.373909	Cellular Processes	Cell growth and death	ENSRNOG00000032885|ENSRNOG00000019822|ENSRNOG00000013090	Cycs;Gadd45b;Gadd45g
4	map04726	Serotonergic synapse	KEGG PATHWAY	4/ 125	146/ 17964	0.0273973	0.0190386	0.378392	Organismal Systems	Nervous system	ENSRNOG00000002525|ENSRNOG00000003880|ENSRNOG00000000716|ENSRNOG00000003977	Ptgs2;Tph2;Htr1f;Dusp1
3	map04657	IL-17 signaling pathway	KEGG PATHWAY	3/ 125	114/ 17964	0.0263158	0.0453105	0.554182	Organismal Systems	Immune system	ENSRNOG00000002525|ENSRNOG00000008015|ENSRNOG00000032626	Ptgs2;Fos;Mmp3
2	map05216	Thyroid cancer	KEGG PATHWAY	2/ 125	47/ 17964	0.0425532	0.0423661	0.612383	Human Diseases	Cancer: specific types	ENSRNOG00000019822|ENSRNOG00000013090	Gadd45b;Gadd45g
2	map00790	Folate biosynthesis	KEGG PATHWAY	2/ 125	47/ 17964	0.0425532	0.0423661	0.612383	Metabolism	Metabolism of cofactors and vitamins	ENSRNOG00000003880|ENSRNOG00000050780	Tph2;Fpgs
3	map04933	AGE-RAGE signaling pathway in diabetic complications	KEGG PATHWAY	3/ 125	125/ 17964	0.024	0.0567222	0.644203	Human Diseases	Endocrine and metabolic disease	ENSRNOG00000000529|ENSRNOG00000013397|ENSRNOG00000019422	Pim1;Foxo1;Egr1
1	map04122	Sulfur relay system	KEGG PATHWAY	1/ 125	9/ 17964	0.111111	0.0609234	0.645788	Genetic Information Processing	Folding, sorting and degradation	ENSRNOG00000019736	Nfs1
3	map04660	T cell receptor signaling pathway	KEGG PATHWAY	3/ 125	201/ 17964	0.0149254	0.164829	0.727995	Organismal Systems	Immune system	ENSRNOG00000006860|ENSRNOG00000008015|ENSRNOG00000016294	Itk;Fos;Cd4
2	map01524	Platinum drug resistance	KEGG PATHWAY	2/ 125	104/ 17964	0.0192308	0.163441	0.742489	Human Diseases	Drug resistance: antineoplastic	ENSRNOG00000049964|ENSRNOG00000032885	Gsto2;Cycs
5	map05202	Transcriptional misregulation in cancer	KEGG PATHWAY	5/ 125	408/ 17964	0.0122549	0.155664	0.750019	Human Diseases	Cancer: overview	ENSRNOG00000009437|ENSRNOG00000019822|ENSRNOG00000013397|ENSRNOG00000032626|ENSRNOG00000013090	Ewsr1;Gadd45b;Foxo1;Mmp3;Gadd45g
2	map05204	Chemical carcinogenesis	KEGG PATHWAY	2/ 125	103/ 17964	0.0194175	0.160991	0.75287	Human Diseases	Cancer: overview	ENSRNOG00000002525|ENSRNOG00000049964	Ptgs2;Gsto2
1	map00220	Arginine biosynthesis	KEGG PATHWAY	1/ 125	23/ 17964	0.0434783	0.148453	0.76142	Metabolism	Amino acid metabolism	ENSRNOG00000001130	Nos1
1	map00730	Thiamine metabolism	KEGG PATHWAY	1/ 125	23/ 17964	0.0434783	0.148453	0.76142	Metabolism	Metabolism of cofactors and vitamins	ENSRNOG00000019736	Nfs1
2	map04512	ECM-receptor interaction	KEGG PATHWAY	2/ 125	95/ 17964	0.0210526	0.141661	0.776696	Environmental Information Processing	Signaling molecules and interaction	ENSRNOG00000046836|ENSRNOG00000058645	AC133403.1;Tnc
3	map05140	Leishmaniasis	KEGG PATHWAY	3/ 125	190/ 17964	0.0157895	0.146597	0.776963	Human Diseases	Infectious disease: parasitic	ENSRNOG00000002525|ENSRNOG00000046663|ENSRNOG00000008015	Ptgs2;LOC100911825;Fos
2	map05217	Basal cell carcinoma	KEGG PATHWAY	2/ 125	69/ 17964	0.0289855	0.0833944	0.779983	Human Diseases	Cancer: specific types	ENSRNOG00000019822|ENSRNOG00000013090	Gadd45b;Gadd45g
2	map04742	Taste transduction	KEGG PATHWAY	2/ 125	94/ 17964	0.0212766	0.139282	0.790924	Organismal Systems	Sensory system	ENSRNOG00000000716|ENSRNOG00000055261	Htr1f;AC122968.1
3	map04380	Osteoclast differentiation	KEGG PATHWAY	3/ 125	145/ 17964	0.0206897	0.0805629	0.800593	Organismal Systems	Development and regeneration	ENSRNOG00000046663|ENSRNOG00000008015|ENSRNOG00000042838	LOC100911825;Fos;Junb
2	map05212	Pancreatic cancer	KEGG PATHWAY	2/ 125	93/ 17964	0.0215054	0.136912	0.80626	Human Diseases	Cancer: specific types	ENSRNOG00000019822|ENSRNOG00000013090	Gadd45b;Gadd45g
2	map05031	Amphetamine addiction	KEGG PATHWAY	2/ 125	78/ 17964	0.025641	0.102609	0.815738	Human Diseases	Substance dependence	ENSRNOG00000043465|ENSRNOG00000008015	Arc;Fos
3	map05224	Breast cancer	KEGG PATHWAY	3/ 125	172/ 17964	0.0174419	0.118372	0.818312	Human Diseases	Cancer: specific types	ENSRNOG00000019822|ENSRNOG00000008015|ENSRNOG00000013090	Gadd45b;Fos;Gadd45g
2	map05213	Endometrial cancer	KEGG PATHWAY	2/ 125	76/ 17964	0.0263158	0.0982388	0.822104	Human Diseases	Cancer: specific types	ENSRNOG00000019822|ENSRNOG00000013090	Gadd45b;Gadd45g
2	map05214	Glioma	KEGG PATHWAY	2/ 125	90/ 17964	0.0222222	0.129858	0.825896	Human Diseases	Cancer: specific types	ENSRNOG00000019822|ENSRNOG00000013090	Gadd45b;Gadd45g
2	map05218	Melanoma	KEGG PATHWAY	2/ 125	90/ 17964	0.0222222	0.129858	0.825896	Human Diseases	Cancer: specific types	ENSRNOG00000019822|ENSRNOG00000013090	Gadd45b;Gadd45g
3	map05161	Hepatitis B	KEGG PATHWAY	3/ 125	170/ 17964	0.0176471	0.115374	0.833838	Human Diseases	Infectious disease: viral	ENSRNOG00000032885|ENSRNOG00000008015|ENSRNOG00000000640	Cycs;Fos;Egr2
4	map05152	Tuberculosis	KEGG PATHWAY	4/ 125	328/ 17964	0.0121951	0.195199	0.838829	Human Diseases	Infectious disease: bacterial	ENSRNOG00000032885|ENSRNOG00000012818|ENSRNOG00000046663|ENSRNOG00000028382	Cycs;Ksr1;LOC100911825;Rfxapl1
1	map05231	Choline metabolism in cancer	KEGG PATHWAY	1/ 125	114/ 17964	0.00877193	0.550019	0.840894	Human Diseases	Cancer: overview	ENSRNOG00000008015	Fos
1	map04916	Melanogenesis	KEGG PATHWAY	1/ 125	116/ 17964	0.00862069	0.556299	0.842396	Organismal Systems	Endocrine system	ENSRNOG00000016421	Tyr
1	map03018	RNA degradation	KEGG PATHWAY	1/ 125	118/ 17964	0.00847458	0.562492	0.843739	Genetic Information Processing	Folding, sorting and degradation	ENSRNOG00000003300	Btg2
2	map05223	Non-small cell lung cancer	KEGG PATHWAY	2/ 125	82/ 17964	0.0243902	0.111504	0.844246	Human Diseases	Cancer: specific types	ENSRNOG00000019822|ENSRNOG00000013090	Gadd45b;Gadd45g
4	map05206	MicroRNAs in cancer	KEGG PATHWAY	4/ 125	277/ 17964	0.0144404	0.127915	0.847434	Human Diseases	Cancer: overview	ENSRNOG00000002525|ENSRNOG00000000529|ENSRNOG00000058645|ENSRNOG00000060228	Ptgs2;Pim1;Tnc;AABR07034750.1
1	map00564	Glycerophospholipid metabolism	KEGG PATHWAY	1/ 125	106/ 17964	0.00943396	0.524003	0.850168	Metabolism	Lipid metabolism	ENSRNOG00000019573	Lcat
1	map03015	mRNA surveillance pathway	KEGG PATHWAY	1/ 125	129/ 17964	0.00775194	0.595054	0.852375	Genetic Information Processing	Translation	ENSRNOG00000048589	Ncbp2
2	map05168	Herpes simplex virus 1 infection	KEGG PATHWAY	2/ 125	276/ 17964	0.00724638	0.574953	0.854369	Human Diseases	Infectious disease: viral	ENSRNOG00000032885|ENSRNOG00000008015	Cycs;Fos
1	map05133	Pertussis	KEGG PATHWAY	1/ 125	86/ 17964	0.0116279	0.452253	0.85605	Human Diseases	Infectious disease: bacterial	ENSRNOG00000008015	Fos
1	map04071	Sphingolipid signaling pathway	KEGG PATHWAY	1/ 125	155/ 17964	0.00645161	0.662773	0.856755	Environmental Information Processing	Signal transduction	ENSRNOG00000011284	Sgms2
1	map04931	Insulin resistance	KEGG PATHWAY	1/ 125	125/ 17964	0.008	0.583502	0.859044	Human Diseases	Endocrine and metabolic disease	ENSRNOG00000013397	Foxo1
2	map04060	Cytokine-cytokine receptor interaction	KEGG PATHWAY	2/ 125	286/ 17964	0.00699301	0.594399	0.859177	Environmental Information Processing	Signaling molecules and interaction	ENSRNOG00000036942|ENSRNOG00000016294	Tnfrsf9;Cd4
1	map05145	Toxoplasmosis	KEGG PATHWAY	1/ 125	143/ 17964	0.00699301	0.633041	0.860287	Human Diseases	Infectious disease: parasitic	ENSRNOG00000032885	Cycs
2	map05323	Rheumatoid arthritis	KEGG PATHWAY	2/ 125	298/ 17964	0.00671141	0.616858	0.860354	Human Diseases	Immune disease	ENSRNOG00000008015|ENSRNOG00000032626	Fos;Mmp3
1	map04925	Aldosterone synthesis and secretion	KEGG PATHWAY	1/ 125	113/ 17964	0.00884956	0.546845	0.860875	Organismal Systems	Endocrine system	ENSRNOG00000007607	Nr4a1
1	map01522	Endocrine resistance	KEGG PATHWAY	1/ 125	113/ 17964	0.00884956	0.546845	0.860875	Human Diseases	Drug resistance: antineoplastic	ENSRNOG00000008015	Fos
1	map04912	GnRH signaling pathway	KEGG PATHWAY	1/ 125	113/ 17964	0.00884956	0.546845	0.860875	Organismal Systems	Endocrine system	ENSRNOG00000019422	Egr1
3	map04919	Thyroid hormone signaling pathway	KEGG PATHWAY	3/ 125	404/ 17964	0.00742574	0.536062	0.860948	Organismal Systems	Endocrine system	ENSRNOG00000057724|ENSRNOG00000013397|ENSRNOG00000000413	AC118957.2;Foxo1;Pln
2	map04713	Circadian entrainment	KEGG PATHWAY	2/ 125	121/ 17964	0.0165289	0.205957	0.861768	Organismal Systems	Environmental adaptation	ENSRNOG00000001130|ENSRNOG00000008015	Nos1;Fos
3	map05169	Epstein-Barr virus infection	KEGG PATHWAY	3/ 125	486/ 17964	0.00617284	0.661342	0.861913	Human Diseases	Infectious disease: viral	ENSRNOG00000032885|ENSRNOG00000019822|ENSRNOG00000013090	Cycs;Gadd45b;Gadd45g
1	map04392	Hippo signaling pathway - multiple species	KEGG PATHWAY	1/ 125	34/ 17964	0.0294118	0.211506	0.862293	Environmental Information Processing	Signal transduction	ENSRNOG00000031643	Dchs1
1	map04620	Toll-like receptor signaling pathway	KEGG PATHWAY	1/ 125	105/ 17964	0.00952381	0.520648	0.862323	Organismal Systems	Immune system	ENSRNOG00000008015	Fos
1	map04012	ErbB signaling pathway	KEGG PATHWAY	1/ 125	105/ 17964	0.00952381	0.520648	0.862323	Environmental Information Processing	Signal transduction	ENSRNOG00000060228	AABR07034750.1
1	map05144	Malaria	KEGG PATHWAY	1/ 125	142/ 17964	0.00704225	0.630449	0.86415	Human Diseases	Infectious disease: parasitic	ENSRNOG00000029939	Gypc
1	map00590	Arachidonic acid metabolism	KEGG PATHWAY	1/ 125	99/ 17964	0.010101	0.500019	0.864163	Metabolism	Lipid metabolism	ENSRNOG00000002525	Ptgs2
2	map05203	Viral carcinogenesis	KEGG PATHWAY	2/ 125	285/ 17964	0.00701754	0.592485	0.864266	Human Diseases	Cancer: overview	ENSRNOG00000056701|ENSRNOG00000000640	Gtf2a2;Egr2
1	map04070	Phosphatidylinositol signaling system	KEGG PATHWAY	1/ 125	112/ 17964	0.00892857	0.54365	0.864404	Environmental Information Processing	Signal transduction	ENSRNOG00000003924	Pi4k2b
1	map04725	Cholinergic synapse	KEGG PATHWAY	1/ 125	136/ 17964	0.00735294	0.614511	0.864667	Organismal Systems	Nervous system	ENSRNOG00000008015	Fos
3	map05418	Fluid shear stress and atherosclerosis	KEGG PATHWAY	3/ 125	461/ 17964	0.00650759	0.625861	0.86532	Human Diseases	Cardiovascular disease	ENSRNOG00000049964|ENSRNOG00000008015|ENSRNOG00000003977	Gsto2;Fos;Dusp1
3	map04068	FoxO signaling pathway	KEGG PATHWAY	3/ 125	158/ 17964	0.0189873	0.0980236	0.865875	Environmental Information Processing	Signal transduction	ENSRNOG00000019822|ENSRNOG00000013397|ENSRNOG00000013090	Gadd45b;Foxo1;Gadd45g
1	map04550	Signaling pathways regulating pluripotency of stem cells	KEGG PATHWAY	1/ 125	149/ 17964	0.00671141	0.648218	0.866107	Cellular Processes	Cellular community - eukaryotes	ENSRNOG00000052421	AABR07012475.2
2	map03040	Spliceosome	KEGG PATHWAY	2/ 125	224/ 17964	0.00892857	0.463396	0.866822	Genetic Information Processing	Transcription	ENSRNOG00000048589|ENSRNOG00000051193	Ncbp2;AABR07010030.2
2	map05010	Alzheimer disease	KEGG PATHWAY	2/ 125	313/ 17964	0.00638978	0.643587	0.867207	Human Diseases	Neurodegenerative disease	ENSRNOG00000032885|ENSRNOG00000001130	Cycs;Nos1
1	map04152	AMPK signaling pathway	KEGG PATHWAY	1/ 125	154/ 17964	0.00649351	0.660389	0.867784	Environmental Information Processing	Signal transduction	ENSRNOG00000013397	Foxo1
2	map05215	Prostate cancer	KEGG PATHWAY	2/ 125	128/ 17964	0.015625	0.22381	0.867945	Human Diseases	Cancer: specific types	ENSRNOG00000013397|ENSRNOG00000032626	Foxo1;Mmp3
2	map05034	Alcoholism	KEGG PATHWAY	2/ 125	244/ 17964	0.00819672	0.508315	0.869055	Human Diseases	Substance dependence	ENSRNOG00000001302|ENSRNOG00000047466	Adora2a;Bdnf
1	map05211	Renal cell carcinoma	KEGG PATHWAY	1/ 125	103/ 17964	0.00970874	0.513867	0.869201	Human Diseases	Cancer: specific types	ENSRNOG00000060228	AABR07034750.1
1	map04211	Longevity regulating pathway	KEGG PATHWAY	1/ 125	103/ 17964	0.00970874	0.513867	0.869201	Organismal Systems	Aging	ENSRNOG00000013397	Foxo1
2	map05016	Huntington disease	KEGG PATHWAY	2/ 125	296/ 17964	0.00675676	0.613181	0.870498	Human Diseases	Neurodegenerative disease	ENSRNOG00000032885|ENSRNOG00000047466	Cycs;Bdnf
3	map04510	Focal adhesion	KEGG PATHWAY	3/ 125	504/ 17964	0.00595238	0.685364	0.871783	Cellular Processes	Cellular community - eukaryotes	ENSRNOG00000058645|ENSRNOG00000046836|ENSRNOG00000060228	Tnc;AC133403.1;AABR07034750.1
1	map04270	Vascular smooth muscle contraction	KEGG PATHWAY	1/ 125	153/ 17964	0.00653595	0.657989	0.871835	Organismal Systems	Circulatory system	ENSRNOG00000001302	Adora2a
1	map00562	Inositol phosphate metabolism	KEGG PATHWAY	1/ 125	84/ 17964	0.0119048	0.444513	0.872562	Metabolism	Carbohydrate metabolism	ENSRNOG00000003924	Pi4k2b
1	map04730	Long-term depression	KEGG PATHWAY	1/ 125	84/ 17964	0.0119048	0.444513	0.872562	Organismal Systems	Nervous system	ENSRNOG00000001130	Nos1
1	map04213	Longevity regulating pathway - multiple species	KEGG PATHWAY	1/ 125	84/ 17964	0.0119048	0.444513	0.872562	Organismal Systems	Aging	ENSRNOG00000013397	Foxo1
1	map04728	Dopaminergic synapse	KEGG PATHWAY	1/ 125	163/ 17964	0.00613497	0.681253	0.873543	Organismal Systems	Nervous system	ENSRNOG00000008015	Fos
1	map04976	Bile secretion	KEGG PATHWAY	1/ 125	83/ 17964	0.0120482	0.440602	0.875697	Organismal Systems	Digestive system	ENSRNOG00000031249	Slco1a2
1	map00052	Galactose metabolism	KEGG PATHWAY	1/ 125	44/ 17964	0.0227273	0.264796	0.877138	Metabolism	Carbohydrate metabolism	ENSRNOG00000031067	Si
1	map04917	Prolactin signaling pathway	KEGG PATHWAY	1/ 125	98/ 17964	0.0102041	0.496496	0.877143	Organismal Systems	Endocrine system	ENSRNOG00000008015	Fos
1	map04970	Salivary secretion	KEGG PATHWAY	1/ 125	98/ 17964	0.0102041	0.496496	0.877143	Organismal Systems	Digestive system	ENSRNOG00000001130	Nos1
1	map04261	Adrenergic signaling in cardiomyocytes	KEGG PATHWAY	1/ 125	170/ 17964	0.00588235	0.696598	0.87904	Organismal Systems	Circulatory system	ENSRNOG00000000413	Pln
2	map04110	Cell cycle	KEGG PATHWAY	2/ 125	140/ 17964	0.0142857	0.254656	0.880224	Cellular Processes	Cell growth and death	ENSRNOG00000019822|ENSRNOG00000013090	Gadd45b;Gadd45g
2	map04659	Th17 cell differentiation	KEGG PATHWAY	2/ 125	213/ 17964	0.00938967	0.4377	0.880941	Organismal Systems	Immune system	ENSRNOG00000008015|ENSRNOG00000016294	Fos;Cd4
1	map05134	Legionellosis	KEGG PATHWAY	1/ 125	94/ 17964	0.0106383	0.482157	0.881183	Human Diseases	Infectious disease: bacterial	ENSRNOG00000032885	Cycs
1	map00480	Glutathione metabolism	KEGG PATHWAY	1/ 125	81/ 17964	0.0123457	0.432699	0.88204	Metabolism	Metabolism of other amino acids	ENSRNOG00000049964	Gsto2
1	map00500	Starch and sucrose metabolism	KEGG PATHWAY	1/ 125	36/ 17964	0.0277778	0.222462	0.884286	Metabolism	Carbohydrate metabolism	ENSRNOG00000031067	Si
2	map04612	Antigen processing and presentation	KEGG PATHWAY	2/ 125	238/ 17964	0.00840336	0.495093	0.884492	Organismal Systems	Immune system	ENSRNOG00000016294|ENSRNOG00000028382	Cd4;Rfxapl1
1	map04924	Renin secretion	KEGG PATHWAY	1/ 125	80/ 17964	0.0125	0.428706	0.88525	Organismal Systems	Endocrine system	ENSRNOG00000062101	Ace
2	map04722	Neurotrophin signaling pathway	KEGG PATHWAY	2/ 125	143/ 17964	0.013986	0.262391	0.887663	Organismal Systems	Nervous system	ENSRNOG00000047466|ENSRNOG00000060228	Bdnf;AABR07034750.1
2	map04014	Ras signaling pathway	KEGG PATHWAY	2/ 125	366/ 17964	0.00546448	0.726405	0.888449	Environmental Information Processing	Signal transduction	ENSRNOG00000012818|ENSRNOG00000047466	Ksr1;Bdnf
1	map00310	Lysine degradation	KEGG PATHWAY	1/ 125	79/ 17964	0.0126582	0.424685	0.888485	Metabolism	Amino acid metabolism	ENSRNOG00000052421	AABR07012475.2
3	map04810	Regulation of actin cytoskeleton	KEGG PATHWAY	3/ 125	528/ 17964	0.00568182	0.715408	0.888671	Cellular Processes	Cell motility	ENSRNOG00000021401|ENSRNOG00000046836|ENSRNOG00000060228	Lpar5;AC133403.1;AABR07034750.1
1	map04630	JAK-STAT signaling pathway	KEGG PATHWAY	1/ 125	188/ 17964	0.00531915	0.732771	0.889394	Environmental Information Processing	Signal transduction	ENSRNOG00000000529	Pim1
1	map04662	B cell receptor signaling pathway	KEGG PATHWAY	1/ 125	191/ 17964	0.0052356	0.738369	0.889399	Organismal Systems	Immune system	ENSRNOG00000008015	Fos
2	map05012	Parkinson disease	KEGG PATHWAY	2/ 125	232/ 17964	0.00862069	0.481651	0.890495	Human Diseases	Neurodegenerative disease	ENSRNOG00000032885|ENSRNOG00000001302	Cycs;Adora2a
1	map00983	Drug metabolism - other enzymes	KEGG PATHWAY	1/ 125	97/ 17964	0.0103093	0.492949	0.890669	Metabolism	Xenobiotics biodegradation and metabolism	ENSRNOG00000049964	Gsto2
2	map05410	Hypertrophic cardiomyopathy	KEGG PATHWAY	2/ 125	356/ 17964	0.00561798	0.712124	0.891557	Human Diseases	Cardiovascular disease	ENSRNOG00000062101|ENSRNOG00000046836	Ace;AC133403.1
2	map05142	Chagas disease	KEGG PATHWAY	2/ 125	206/ 17964	0.00970874	0.42101	0.892542	Human Diseases	Infectious disease: parasitic	ENSRNOG00000062101|ENSRNOG00000008015	Ace;Fos
1	map04360	Axon guidance	KEGG PATHWAY	1/ 125	199/ 17964	0.00502513	0.752735	0.893171	Organismal Systems	Development and regeneration	ENSRNOG00000008996	Dpysl5
1	map04915	Estrogen signaling pathway	KEGG PATHWAY	1/ 125	184/ 17964	0.00543478	0.725122	0.893754	Organismal Systems	Endocrine system	ENSRNOG00000008015	Fos
2	map04910	Insulin signaling pathway	KEGG PATHWAY	2/ 125	168/ 17964	0.0119048	0.326632	0.895421	Organismal Systems	Endocrine system	ENSRNOG00000013397|ENSRNOG00000060228	Foxo1;AABR07034750.1
1	map04022	cGMP-PKG signaling pathway	KEGG PATHWAY	1/ 125	197/ 17964	0.00507614	0.749219	0.895683	Environmental Information Processing	Signal transduction	ENSRNOG00000000413	Pln
1	map04721	Synaptic vesicle cycle	KEGG PATHWAY	1/ 125	72/ 17964	0.0138889	0.395741	0.898898	Organismal Systems	Nervous system	ENSRNOG00000011000	Rims1
1	map05020	Prion disease	KEGG PATHWAY	1/ 125	42/ 17964	0.0238095	0.254432	0.898993	Human Diseases	Neurodegenerative disease	ENSRNOG00000019422	Egr1
2	map04062	Chemokine signaling pathway	KEGG PATHWAY	2/ 125	205/ 17964	0.0097561	0.418606	0.899437	Organismal Systems	Immune system	ENSRNOG00000006860|ENSRNOG00000060228	Itk;AABR07034750.1
1	map01523	Antifolate resistance	KEGG PATHWAY	1/ 125	41/ 17964	0.0243902	0.249196	0.900503	Human Diseases	Drug resistance: antineoplastic	ENSRNOG00000050780	Fpgs
3	map04080	Neuroactive ligand-receptor interaction	KEGG PATHWAY	3/ 125	323/ 17964	0.00928793	0.390818	0.900581	Environmental Information Processing	Signaling molecules and interaction	ENSRNOG00000028708|ENSRNOG00000001302|ENSRNOG00000000716	Ntsr1;Adora2a;Htr1f
4	map04020	Calcium signaling pathway	KEGG PATHWAY	4/ 125	409/ 17964	0.00977995	0.317757	0.902202	Environmental Information Processing	Signal transduction	ENSRNOG00000028708|ENSRNOG00000001302|ENSRNOG00000001130|ENSRNOG00000000413	Ntsr1;Adora2a;Nos1;Pln
2	map04922	Glucagon signaling pathway	KEGG PATHWAY	2/ 125	136/ 17964	0.0147059	0.244352	0.903534	Organismal Systems	Endocrine system	ENSRNOG00000001189|ENSRNOG00000013397	Sik1;Foxo1
1	map04913	Ovarian steroidogenesis	KEGG PATHWAY	1/ 125	56/ 17964	0.0178571	0.324047	0.903921	Organismal Systems	Endocrine system	ENSRNOG00000002525	Ptgs2
4	map05166	Human T-cell leukemia virus 1 infection	KEGG PATHWAY	4/ 125	388/ 17964	0.0103093	0.284886	0.905937	Human Diseases	Infectious disease: viral	ENSRNOG00000019422|ENSRNOG00000000640|ENSRNOG00000016294|ENSRNOG00000008015	Egr1;Egr2;Cd4;Fos
1	map04932	Non-alcoholic fatty liver disease	KEGG PATHWAY	1/ 125	209/ 17964	0.00478469	0.769597	0.906414	Human Diseases	Endocrine and metabolic disease	ENSRNOG00000032885	Cycs
3	map04015	Rap1 signaling pathway	KEGG PATHWAY	3/ 125	595/ 17964	0.00504202	0.787641	0.9075	Environmental Information Processing	Signal transduction	ENSRNOG00000021401|ENSRNOG00000001302|ENSRNOG00000060228	Lpar5;Adora2a;AABR07034750.1
1	map04215	Apoptosis - multiple species	KEGG PATHWAY	1/ 125	47/ 17964	0.0212766	0.280075	0.908815	Cellular Processes	Cell growth and death	ENSRNOG00000032885	Cycs
1	map04640	Hematopoietic cell lineage	KEGG PATHWAY	1/ 125	214/ 17964	0.0046729	0.777595	0.9091	Organismal Systems	Immune system	ENSRNOG00000016294	Cd4
1	map04666	Fc gamma R-mediated phagocytosis	KEGG PATHWAY	1/ 125	214/ 17964	0.0046729	0.777595	0.9091	Organismal Systems	Immune system	ENSRNOG00000060228	AABR07034750.1
4	map04210	Apoptosis	KEGG PATHWAY	4/ 125	455/ 17964	0.00879121	0.390493	0.913064	Cellular Processes	Cell growth and death	ENSRNOG00000032885|ENSRNOG00000019822|ENSRNOG00000008015|ENSRNOG00000013090	Cycs;Gadd45b;Fos;Gadd45g
1	map00600	Sphingolipid metabolism	KEGG PATHWAY	1/ 125	52/ 17964	0.0192308	0.304843	0.914529	Metabolism	Lipid metabolism	ENSRNOG00000011284	Sgms2
5	map04151	PI3K-Akt signaling pathway	KEGG PATHWAY	5/ 125	552/ 17964	0.00905797	0.339501	0.914926	Environmental Information Processing	Signal transduction	ENSRNOG00000021401|ENSRNOG00000007607|ENSRNOG00000046836|ENSRNOG00000058645|ENSRNOG00000047466	Lpar5;Nr4a1;AC133403.1;Tnc;Bdnf
1	map00330	Arginine and proline metabolism	KEGG PATHWAY	1/ 125	62/ 17964	0.016129	0.351871	0.917172	Metabolism	Amino acid metabolism	ENSRNOG00000001130	Nos1
1	map00350	Tyrosine metabolism	KEGG PATHWAY	1/ 125	50/ 17964	0.02	0.295039	0.919828	Metabolism	Amino acid metabolism	ENSRNOG00000016421	Tyr
1	map04973	Carbohydrate digestion and absorption	KEGG PATHWAY	1/ 125	50/ 17964	0.02	0.295039	0.919828	Organismal Systems	Digestive system	ENSRNOG00000031067	Si
1	map04650	Natural killer cell mediated cytotoxicity	KEGG PATHWAY	1/ 125	234/ 17964	0.0042735	0.806925	0.923029	Organismal Systems	Immune system	ENSRNOG00000046663	LOC100911825
1	map04614	Renin-angiotensin system	KEGG PATHWAY	1/ 125	40/ 17964	0.025	0.243923	0.923423	Organismal Systems	Endocrine system	ENSRNOG00000062101	Ace
2	map04723	Retrograde endocannabinoid signaling	KEGG PATHWAY	2/ 125	193/ 17964	0.0103627	0.389378	0.924046	Organismal Systems	Nervous system	ENSRNOG00000002525|ENSRNOG00000011000	Ptgs2;Rims1
1	map00380	Tryptophan metabolism	KEGG PATHWAY	1/ 125	54/ 17964	0.0185185	0.314512	0.926063	Metabolism	Amino acid metabolism	ENSRNOG00000003880	Tph2
1	map05030	Cocaine addiction	KEGG PATHWAY	1/ 125	54/ 17964	0.0185185	0.314512	0.926063	Human Diseases	Substance dependence	ENSRNOG00000047466	Bdnf
2	map05340	Primary immunodeficiency	KEGG PATHWAY	2/ 125	177/ 17964	0.0112994	0.349463	0.926078	Human Diseases	Immune disease	ENSRNOG00000016294|ENSRNOG00000028382	Cd4;Rfxapl1
2	map04921	Oxytocin signaling pathway	KEGG PATHWAY	2/ 125	454/ 17964	0.00440529	0.828076	0.927212	Organismal Systems	Endocrine system	ENSRNOG00000002525|ENSRNOG00000008015	Ptgs2;Fos
2	map04658	Th1 and Th2 cell differentiation	KEGG PATHWAY	2/ 125	182/ 17964	0.010989	0.362039	0.928455	Organismal Systems	Immune system	ENSRNOG00000008015|ENSRNOG00000016294	Fos;Cd4
1	map03013	RNA transport	KEGG PATHWAY	1/ 125	242/ 17964	0.00413223	0.817552	0.928505	Genetic Information Processing	Translation	ENSRNOG00000048589	Ncbp2
3	map04145	Phagosome	KEGG PATHWAY	3/ 125	636/ 17964	0.00471698	0.823943	0.929128	Cellular Processes	Transport and catabolism	ENSRNOG00000001130|ENSRNOG00000046836|ENSRNOG00000046663	Nos1;AC133403.1;LOC100911825
1	map04370	VEGF signaling pathway	KEGG PATHWAY	1/ 125	67/ 17964	0.0149254	0.374187	0.929622	Environmental Information Processing	Signal transduction	ENSRNOG00000002525	Ptgs2
1	map00982	Drug metabolism - cytochrome P450	KEGG PATHWAY	1/ 125	67/ 17964	0.0149254	0.374187	0.929622	Metabolism	Xenobiotics biodegradation and metabolism	ENSRNOG00000049964	Gsto2
1	map00980	Metabolism of xenobiotics by cytochrome P450	KEGG PATHWAY	1/ 125	70/ 17964	0.0142857	0.38721	0.932823	Metabolism	Xenobiotics biodegradation and metabolism	ENSRNOG00000049964	Gsto2
1	map03022	Basal transcription factors	KEGG PATHWAY	1/ 125	77/ 17964	0.012987	0.416559	0.932857	Genetic Information Processing	Transcription	ENSRNOG00000056701	Gtf2a2
1	map05221	Acute myeloid leukemia	KEGG PATHWAY	1/ 125	77/ 17964	0.012987	0.416559	0.932857	Human Diseases	Cancer: specific types	ENSRNOG00000000529	Pim1
1	map04214	Apoptosis - fly	KEGG PATHWAY	1/ 125	77/ 17964	0.012987	0.416559	0.932857	Cellular Processes	Cell growth and death	ENSRNOG00000032885	Cycs
2	map05414	Dilated cardiomyopathy	KEGG PATHWAY	2/ 125	473/ 17964	0.00422833	0.845029	0.933053	Human Diseases	Cardiovascular disease	ENSRNOG00000000413|ENSRNOG00000046836	Pln;AC133403.1
1	map04923	Regulation of lipolysis in adipocytes	KEGG PATHWAY	1/ 125	66/ 17964	0.0151515	0.369786	0.933269	Organismal Systems	Endocrine system	ENSRNOG00000002525	Ptgs2
1	map05150	Staphylococcus aureus infection	KEGG PATHWAY	1/ 125	261/ 17964	0.00383142	0.840521	0.934566	Human Diseases	Infectious disease: bacterial	ENSRNOG00000046663	LOC100911825
1	map04072	Phospholipase D signaling pathway	KEGG PATHWAY	1/ 125	275/ 17964	0.00363636	0.855588	0.938197	Environmental Information Processing	Signal transduction	ENSRNOG00000021401	Lpar5
1	map04064	NF-kappa B signaling pathway	KEGG PATHWAY	1/ 125	293/ 17964	0.00341297	0.872902	0.944159	Environmental Information Processing	Signal transduction	ENSRNOG00000002525	Ptgs2
1	map04514	Cell adhesion molecules	KEGG PATHWAY	1/ 125	291/ 17964	0.00343643	0.871085	0.948647	Environmental Information Processing	Signaling molecules and interaction	ENSRNOG00000016294	Cd4
1	map05322	Systemic lupus erythematosus	KEGG PATHWAY	1/ 125	375/ 17964	0.00266667	0.929083	0.953059	Human Diseases	Immune disease	ENSRNOG00000046663	LOC100911825
1	map05132	Salmonella infection	KEGG PATHWAY	1/ 125	366/ 17964	0.00273224	0.924383	0.954396	Human Diseases	Infectious disease: bacterial	ENSRNOG00000008015	Fos
1	map04391	Hippo signaling pathway - fly	KEGG PATHWAY	1/ 125	361/ 17964	0.00277008	0.92164	0.957783	Environmental Information Processing	Signal transduction	ENSRNOG00000031643	Dchs1
1	map04670	Leukocyte transendothelial migration	KEGG PATHWAY	1/ 125	400/ 17964	0.0025	0.940672	0.958762	Organismal Systems	Immune system	ENSRNOG00000006860	Itk
1	map05100	Bacterial invasion of epithelial cells	KEGG PATHWAY	1/ 125	360/ 17964	0.00277778	0.92108	0.963498	Human Diseases	Infectious disease: bacterial	ENSRNOG00000060228	AABR07034750.1
1	map05412	Arrhythmogenic right ventricular cardiomyopathy	KEGG PATHWAY	1/ 125	347/ 17964	0.00288184	0.913422	0.968228	Human Diseases	Cardiovascular disease	ENSRNOG00000046836	AC133403.1
3	map03010	Ribosome	KEGG PATHWAY	3/ 125	798/ 17964	0.0037594	0.920289	0.969046	Genetic Information Processing	Translation	ENSRNOG00000047971|ENSRNOG00000049248|ENSRNOG00000048656	Mrpl36;AABR07007905.1;AABR07007853.1
1	map05131	Shigellosis	KEGG PATHWAY	1/ 125	344/ 17964	0.00290698	0.911553	0.972731	Human Diseases	Infectious disease: bacterial	ENSRNOG00000060228	AABR07034750.1
1	map05110	Vibrio cholerae infection	KEGG PATHWAY	1/ 125	336/ 17964	0.00297619	0.906371	0.973736	Human Diseases	Infectious disease: bacterial	ENSRNOG00000013577	Kdelr3
1	map05205	Proteoglycans in cancer	KEGG PATHWAY	1/ 125	517/ 17964	0.00193424	0.974347	0.980514	Human Diseases	Cancer: overview	ENSRNOG00000046836	AC133403.1
1	map05164	Influenza A	KEGG PATHWAY	1/ 125	493/ 17964	0.0020284	0.969519	0.98187	Human Diseases	Infectious disease: viral	ENSRNOG00000032885	Cycs
1	map05416	Viral myocarditis	KEGG PATHWAY	1/ 125	593/ 17964	0.00168634	0.985165	0.985165	Human Diseases	Cardiovascular disease	ENSRNOG00000032885	Cycs
