# Supplementary material for: Selective Synaptic Remodeling in Rat Auditory and Visual Cortices Following Noise‐Induced Permanent Hearing Loss in Adulthood
Source: Neural Plast. 2026 May 18;2026:8852865. doi: 10.1155/np/8852865 (PMC13182752; doi:10.1155/np/8852865)
Supplement: Supplementary file 1 — Supporting Information In addition to the main content of this manuscript, supporting materials have been provided to enhance the understanding and rigor of our study. These include: Table S1: Gene expression patterns and DEGs in the A1 cortex. Table S2: Gene expression pattern and DEGs in V1 cortex. Table S3: The primers used for qPCR verification. Table S4: GO analysis of DEGs in A1 cortex. Table S5: KEGG analysis of DEGs in the A1 cortex. Table S6: GO analysis of DEGs in V1 cortex. Table S7: KEGG analysis of DEGs in V1 cortex. Table S8: Gene expression pattern and DEGs in A1 cortex (DEGs were screened using an adjusted p‐value). Table S9: Gene expression pattern and DEGs in V1 cortex (DEGs were screened using an adjusted p‐value). Table S10: GO analysis of DEGs in A1 cortex (DEGs were screened using an adjusted p‐value). Table S11: KEGG analysis of DEGs in A1 cortex (DEGs were screened using an adjusted p‐value). Table S12: GO analysis of DEGs in V1 cortex (DEGs were screened using an adjusted p‐value). Table S13: KEGG analysis of DEGs in V1 cortex (DEGs were screened using an adjusted p‐value). These supporting files contain critical data sets and analyses that were integral to our research findings. Figure S1: The up‐ and downregulated genes in the A1 cortex based on adjusted p‐value screening, corresponding to Table S8. Figure S2: The up‐ and downregulated genes in the V1 cortex based on adjusted p‐value screening, corresponding to Table S9. Figure S3: qPCR validation of selected DEGs identified from the adjusted p‐value‐based transcriptomic results. Figure S4: GO and KEGG enrichment analyses of adjusted p‐value‐screened DEGs in the A1 cortex, corresponding to Tables S10 and S11. Figure S5: GO and KEGG enrichment analyses of adjusted p‐value‐screened DEGs in the V1 cortex, corresponding to Tables S12 and S13. [file NP-2026-8852865-s001.zip › 8852865.f1/Table S6.xlsx]

## Sheet: GO analysis of DEGs in V1
Table S6: GO analysis of DEGs in V1 cortex.
Number	GO ID	Term Type	Description	Ratio_in_study	Ratio_in_pop	Rich factor	Pvalue	Padjust	Gene_ids	Gene_names
126	GO:2000112	BP	regulation of cellular macromolecule biosynthetic process	126/ 440	3920/ 22968	0.0321429	2.58507e-06	0.00268946	ENSRNOG00000017318;ENSRNOG00000005059;ENSRNOG00000042465;ENSRNOG00000033583;ENSRNOG00000031092;ENSRNOG00000043068;ENSRNOG00000056458;ENSRNOG00000019848;ENSRNOG00000014205;ENSRNOG00000022871;ENSRNOG00000059181;ENSRNOG00000021669;ENSRNOG00000042717;ENSRNOG00000007719;ENSRNOG00000015734;ENSRNOG00000017784;ENSRNOG00000016102;ENSRNOG00000005600;ENSRNOG00000051578;ENSRNOG00000017986;ENSRNOG00000049751;…	Zfp322a;Med22;Zbtb32;LOC100910577;Rock1;Tipin;Cep290;Rbm39;Klf2;LOC691170;AABR07055919.2;Mybl1;Ciart;Ccnc;Ube3a;Lrif1;Ebf3;Nr4a2;Zfp54;Zfp458;Arid4b;Crabp2;Vdr;AABR07002774.3;Rps6kb1;Rsl1;LOC102552527;Zfp260;AABR07048421.1;Zfp955a;Magoh;Giot1;Itgb3bp;Slc40a1;Zfp37;LOC100365363;Zfp606;Sub1;LOC100912373;Zfp455;AABR07008940.1;Pot1b;Stag2;AABR07001099.1;Nr1d1;Brwd3;LOC102554315;LOC108348108;Zfp68;Pur…
133	GO:0009889	BP	regulation of biosynthetic process	133/ 440	4235/ 22968	0.031405	2.80858e-06	0.00268946	ENSRNOG00000017318;ENSRNOG00000005059;ENSRNOG00000003712;ENSRNOG00000042465;ENSRNOG00000033583;ENSRNOG00000031092;ENSRNOG00000043068;ENSRNOG00000056458;ENSRNOG00000019848;ENSRNOG00000014205;ENSRNOG00000022871;ENSRNOG00000059181;ENSRNOG00000021669;ENSRNOG00000042717;ENSRNOG00000007719;ENSRNOG00000015734;ENSRNOG00000017784;ENSRNOG00000016102;ENSRNOG00000005600;ENSRNOG00000051578;ENSRNOG00000017986;…	Zfp322a;Med22;Ppp4r3b;Zbtb32;LOC100910577;Rock1;Tipin;Cep290;Rbm39;Klf2;LOC691170;AABR07055919.2;Mybl1;Ciart;Ccnc;Ube3a;Lrif1;Ebf3;Nr4a2;Zfp54;Zfp458;Arid4b;Crabp2;Vdr;AABR07002774.3;Rps6kb1;Rsl1;LOC102552527;Zfp260;AABR07048421.1;Zfp955a;Magoh;Giot1;Itgb3bp;Slc40a1;Zfp37;LOC100365363;Zfp606;Sub1;LOC100912373;Zfp455;AABR07008940.1;Pot1b;Stag2;AABR07001099.1;Nr1d1;Brwd3;Pibf1;LOC102554315;LOC10834…
116	GO:0051252	BP	regulation of RNA metabolic process	116/ 440	3695/ 22968	0.0313938	2.82233e-06	0.00268946	ENSRNOG00000017318;ENSRNOG00000014750;ENSRNOG00000005059;ENSRNOG00000042465;ENSRNOG00000033583;ENSRNOG00000031092;ENSRNOG00000056458;ENSRNOG00000019848;ENSRNOG00000014205;ENSRNOG00000022871;ENSRNOG00000059181;ENSRNOG00000021669;ENSRNOG00000042717;ENSRNOG00000007719;ENSRNOG00000015734;ENSRNOG00000017784;ENSRNOG00000016102;ENSRNOG00000017897;ENSRNOG00000051578;ENSRNOG00000017986;ENSRNOG00000049751;…	Zfp322a;Fam208a;Med22;Zbtb32;LOC100910577;Rock1;Cep290;Rbm39;Klf2;LOC691170;AABR07055919.2;Mybl1;Ciart;Ccnc;Ube3a;Lrif1;Ebf3;Adam8;Zfp54;Zfp458;Arid4b;Crabp2;Vdr;AABR07002774.3;Rsl1;LOC102552527;AABR07048421.1;Zfp955a;Magoh;Giot1;Itgb3bp;Slc40a1;Zfp37;LOC100365363;Zfp606;Sub1;Zfp455;AABR07008940.1;AABR07001099.1;Oas1k;Nr1d1;Brwd3;LOC102554315;LOC108348108;Zfp68;Pura;Zfp708;Zic3;AABR07028805.1;Atr…
110	GO:1903506	BP	regulation of nucleic acid-templated transcription	110/ 440	3449/ 22968	0.0318933	2.84434e-06	0.00268946	ENSRNOG00000017318;ENSRNOG00000014750;ENSRNOG00000005059;ENSRNOG00000042465;ENSRNOG00000033583;ENSRNOG00000056458;ENSRNOG00000019848;ENSRNOG00000014205;ENSRNOG00000022871;ENSRNOG00000059181;ENSRNOG00000021669;ENSRNOG00000042717;ENSRNOG00000007719;ENSRNOG00000015734;ENSRNOG00000017784;ENSRNOG00000016102;ENSRNOG00000005600;ENSRNOG00000051578;ENSRNOG00000017986;ENSRNOG00000049751;ENSRNOG00000022101;…	Zfp322a;Fam208a;Med22;Zbtb32;LOC100910577;Cep290;Rbm39;Klf2;LOC691170;AABR07055919.2;Mybl1;Ciart;Ccnc;Ube3a;Lrif1;Ebf3;Nr4a2;Zfp54;Zfp458;Arid4b;Crabp2;Vdr;AABR07002774.3;Rsl1;LOC102552527;AABR07048421.1;Zfp955a;Giot1;Itgb3bp;Slc40a1;Zfp37;LOC100365363;Zfp606;Sub1;Zfp455;AABR07008940.1;AABR07001099.1;Nr1d1;Brwd3;LOC102554315;LOC108348108;Zfp68;Pura;Zfp708;Zic3;AABR07028805.1;Atrx;Fosb;Atf3;Zfp472…
110	GO:2001141	BP	regulation of RNA biosynthetic process	110/ 440	3452/ 22968	0.0318656	2.88502e-06	0.00268946	ENSRNOG00000017318;ENSRNOG00000014750;ENSRNOG00000005059;ENSRNOG00000042465;ENSRNOG00000033583;ENSRNOG00000056458;ENSRNOG00000019848;ENSRNOG00000014205;ENSRNOG00000022871;ENSRNOG00000059181;ENSRNOG00000021669;ENSRNOG00000042717;ENSRNOG00000007719;ENSRNOG00000015734;ENSRNOG00000017784;ENSRNOG00000016102;ENSRNOG00000005600;ENSRNOG00000051578;ENSRNOG00000017986;ENSRNOG00000049751;ENSRNOG00000022101;…	Zfp322a;Fam208a;Med22;Zbtb32;LOC100910577;Cep290;Rbm39;Klf2;LOC691170;AABR07055919.2;Mybl1;Ciart;Ccnc;Ube3a;Lrif1;Ebf3;Nr4a2;Zfp54;Zfp458;Arid4b;Crabp2;Vdr;AABR07002774.3;Rsl1;LOC102552527;AABR07048421.1;Zfp955a;Giot1;Itgb3bp;Slc40a1;Zfp37;LOC100365363;Zfp606;Sub1;Zfp455;AABR07008940.1;AABR07001099.1;Nr1d1;Brwd3;LOC102554315;LOC108348108;Zfp68;Pura;Zfp708;Zic3;AABR07028805.1;Atrx;Fosb;Atf3;Zfp472…
134	GO:0010468	BP	regulation of gene expression	134/ 440	4610/ 22968	0.0290672	3.25898e-06	0.00268946	ENSRNOG00000017318;ENSRNOG00000005059;ENSRNOG00000007315;ENSRNOG00000042465;ENSRNOG00000033583;ENSRNOG00000031092;ENSRNOG00000056458;ENSRNOG00000058446;ENSRNOG00000019848;ENSRNOG00000014205;ENSRNOG00000022871;ENSRNOG00000059181;ENSRNOG00000021669;ENSRNOG00000042717;ENSRNOG00000007719;ENSRNOG00000015734;ENSRNOG00000017784;ENSRNOG00000015932;ENSRNOG00000017897;ENSRNOG00000051578;ENSRNOG00000017986;…	Zfp322a;Med22;Thoc2;Zbtb32;LOC100910577;Rock1;Cep290;Il7r;Rbm39;Klf2;LOC691170;AABR07055919.2;Mybl1;Ciart;Ccnc;Ube3a;Lrif1;Plgrkt;Adam8;Zfp54;Zfp458;Rpe65;Arid4b;Crabp2;Vdr;AABR07002774.3;Rps6kb1;Rsl1;LOC102552527;Zfp260;AABR07048421.1;Zfp955a;Magoh;Giot1;Itgb3bp;Slc40a1;Zfp37;LOC100365363;Zfp606;Sub1;LOC100912373;Zfp455;AABR07008940.1;AABR07001099.1;NEWGENE_1310561;Nr1d1;Brwd3;LOC102554315;LOC10…
126	GO:0010556	BP	regulation of macromolecule biosynthetic process	126/ 440	4021/ 22968	0.0313355	3.26061e-06	0.00268946	ENSRNOG00000017318;ENSRNOG00000005059;ENSRNOG00000042465;ENSRNOG00000033583;ENSRNOG00000031092;ENSRNOG00000043068;ENSRNOG00000056458;ENSRNOG00000019848;ENSRNOG00000014205;ENSRNOG00000022871;ENSRNOG00000059181;ENSRNOG00000021669;ENSRNOG00000042717;ENSRNOG00000007719;ENSRNOG00000015734;ENSRNOG00000017784;ENSRNOG00000016102;ENSRNOG00000005600;ENSRNOG00000051578;ENSRNOG00000017986;ENSRNOG00000049751;…	Zfp322a;Med22;Zbtb32;LOC100910577;Rock1;Tipin;Cep290;Rbm39;Klf2;LOC691170;AABR07055919.2;Mybl1;Ciart;Ccnc;Ube3a;Lrif1;Ebf3;Nr4a2;Zfp54;Zfp458;Arid4b;Crabp2;Vdr;AABR07002774.3;Rps6kb1;Rsl1;LOC102552527;Zfp260;AABR07048421.1;Zfp955a;Magoh;Giot1;Itgb3bp;Slc40a1;Zfp37;LOC100365363;Zfp606;Sub1;LOC100912373;Zfp455;AABR07008940.1;Pot1b;Stag2;AABR07001099.1;Nr1d1;Brwd3;LOC102554315;LOC108348108;Zfp68;Pur…
133	GO:0031326	BP	regulation of cellular biosynthetic process	133/ 440	4161/ 22968	0.0319635	3.26988e-06	0.00268946	ENSRNOG00000017318;ENSRNOG00000005059;ENSRNOG00000003712;ENSRNOG00000042465;ENSRNOG00000033583;ENSRNOG00000031092;ENSRNOG00000043068;ENSRNOG00000056458;ENSRNOG00000019848;ENSRNOG00000014205;ENSRNOG00000022871;ENSRNOG00000059181;ENSRNOG00000021669;ENSRNOG00000042717;ENSRNOG00000007719;ENSRNOG00000015734;ENSRNOG00000017784;ENSRNOG00000016102;ENSRNOG00000005600;ENSRNOG00000051578;ENSRNOG00000017986;…	Zfp322a;Med22;Ppp4r3b;Zbtb32;LOC100910577;Rock1;Tipin;Cep290;Rbm39;Klf2;LOC691170;AABR07055919.2;Mybl1;Ciart;Ccnc;Ube3a;Lrif1;Ebf3;Nr4a2;Zfp54;Zfp458;Arid4b;Crabp2;Vdr;AABR07002774.3;Rps6kb1;Rsl1;LOC102552527;Zfp260;AABR07048421.1;Zfp955a;Magoh;Giot1;Itgb3bp;Slc40a1;Zfp37;LOC100365363;Zfp606;Sub1;LOC100912373;Zfp455;AABR07008940.1;Pot1b;Stag2;AABR07001099.1;Nr1d1;Brwd3;Pibf1;LOC102554315;LOC10834…
110	GO:0006355	BP	regulation of transcription, DNA-templated	110/ 440	3415/ 22968	0.0322108	3.57874e-06	0.00268946	ENSRNOG00000017318;ENSRNOG00000014750;ENSRNOG00000005059;ENSRNOG00000042465;ENSRNOG00000033583;ENSRNOG00000056458;ENSRNOG00000019848;ENSRNOG00000014205;ENSRNOG00000022871;ENSRNOG00000059181;ENSRNOG00000021669;ENSRNOG00000042717;ENSRNOG00000007719;ENSRNOG00000015734;ENSRNOG00000017784;ENSRNOG00000016102;ENSRNOG00000005600;ENSRNOG00000051578;ENSRNOG00000017986;ENSRNOG00000049751;ENSRNOG00000022101;…	Zfp322a;Fam208a;Med22;Zbtb32;LOC100910577;Cep290;Rbm39;Klf2;LOC691170;AABR07055919.2;Mybl1;Ciart;Ccnc;Ube3a;Lrif1;Ebf3;Nr4a2;Zfp54;Zfp458;Arid4b;Crabp2;Vdr;AABR07002774.3;Rsl1;LOC102552527;AABR07048421.1;Zfp955a;Giot1;Itgb3bp;Slc40a1;Zfp37;LOC100365363;Zfp606;Sub1;Zfp455;AABR07008940.1;AABR07001099.1;Nr1d1;Brwd3;LOC102554315;LOC108348108;Zfp68;Pura;Zfp708;Zic3;AABR07028805.1;Atrx;Fosb;Atf3;Zfp472…
122	GO:0019219	BP	regulation of nucleobase-containing compound metabolic process	122/ 440	3937/ 22968	0.0309881	3.69187e-06	0.00268946	ENSRNOG00000017318;ENSRNOG00000014750;ENSRNOG00000005059;ENSRNOG00000042465;ENSRNOG00000033583;ENSRNOG00000031092;ENSRNOG00000056458;ENSRNOG00000019848;ENSRNOG00000014205;ENSRNOG00000022871;ENSRNOG00000059181;ENSRNOG00000021669;ENSRNOG00000042717;ENSRNOG00000040279;ENSRNOG00000007719;ENSRNOG00000015734;ENSRNOG00000017784;ENSRNOG00000016102;ENSRNOG00000017897;ENSRNOG00000051578;ENSRNOG00000017986;…	Zfp322a;Fam208a;Med22;Zbtb32;LOC100910577;Rock1;Cep290;Rbm39;Klf2;LOC691170;AABR07055919.2;Mybl1;Ciart;Slf1;Ccnc;Ube3a;Lrif1;Ebf3;Adam8;Zfp54;Zfp458;Arid4b;Crabp2;Vdr;AABR07002774.3;Rsl1;LOC102552527;AABR07048421.1;Zfp955a;Magoh;Mis18a;Giot1;Itgb3bp;Slc40a1;Zfp37;LOC100365363;Zfp606;Sub1;Zfp455;AABR07008940.1;Pot1b;AABR07001099.1;Oas1k;Nr1d1;Brwd3;LOC102554315;LOC108348108;Zfp68;Pura;Zfp708;Zic3;…
65	GO:0005622	CC	intracellular	65/ 440	1285/ 22968	0.0505837	2.63778e-06	0.00268946	ENSRNOG00000051563;ENSRNOG00000043289;ENSRNOG00000004572;ENSRNOG00000004555;ENSRNOG00000004268;ENSRNOG00000057159;ENSRNOG00000010189;ENSRNOG00000012314;ENSRNOG00000033583;ENSRNOG00000048109;ENSRNOG00000049062;ENSRNOG00000060048;ENSRNOG00000051078;ENSRNOG00000000823;ENSRNOG00000051606;ENSRNOG00000048138;ENSRNOG00000010515;ENSRNOG00000005975;ENSRNOG00000059492;ENSRNOG00000017963;ENSRNOG00000019127;…	Giot1;LOC100125368;Zfp472;Sec14l3;Zfp386;Rsl1;Rps24;Slirp;LOC100910577;LOC100365839;Trappc2b;Eif2s3y;Zfp37;Gcc2;AABR07009106.1;Zfp566;Trim59;LOC100362027;LOC100365363;AABR07001099.1;Zfp606;LOC100363372;LOC102555377;AABR07032904.1;Zfp455;AABR07055919.2;LOC691170;Gfral;AABR07002896.1;AABR07053166.1;LOC501406;Zfp600;LOC103690821;Zfp54;Defb1;AABR07046628.1;Pde7b;AABR07035107.1;Zfp458;LOC102551340;LOC…
162	GO:0003676	MF	nucleic acid binding	162/ 440	4712/ 22968	0.0343803	3.91974e-06	0.00268946	ENSRNOG00000017318;ENSRNOG00000007315;ENSRNOG00000014605;ENSRNOG00000023299;ENSRNOG00000042465;ENSRNOG00000050051;ENSRNOG00000033583;ENSRNOG00000004629;ENSRNOG00000007998;ENSRNOG00000043068;ENSRNOG00000017963;ENSRNOG00000046621;ENSRNOG00000011261;ENSRNOG00000019848;ENSRNOG00000014205;ENSRNOG00000022871;ENSRNOG00000017310;ENSRNOG00000059181;ENSRNOG00000021669;ENSRNOG00000042717;ENSRNOG00000010408;…	Zfp322a;Thoc2;Lig4;Hfm1;Zbtb32;Pin4;LOC100910577;Fkbp3;Ssb;Tipin;AABR07001099.1;AABR07043748.1;Ttc14;Rbm39;Klf2;LOC691170;Rnpc3;AABR07055919.2;Mybl1;Ciart;Polr2k;Zcchc7;Zfp260;AABR07001910.1;AABR07046628.1;Smc4;Slfn13;Nr4a2;Zfp54;Zfp458;Zfp40;Msx3;Vdr;AABR07002774.3;Prpf39;Rsl1;LOC102552527;LOC498826;LOC306079;AABR07048421.1;Ddx3;Zfp955a;Magoh;AABR07055826.1;Pura;Giot1;Ppial4d;AABR07011733.1;Zfp3…
189	GO:0097159	MF	organic cyclic compound binding	189/ 440	7028/ 22968	0.0268924	3.94548e-06	0.00268946	ENSRNOG00000017318;ENSRNOG00000004521;ENSRNOG00000017310;ENSRNOG00000014605;ENSRNOG00000023299;ENSRNOG00000042465;ENSRNOG00000050051;ENSRNOG00000033583;ENSRNOG00000004629;ENSRNOG00000031092;ENSRNOG00000007998;ENSRNOG00000043068;ENSRNOG00000017963;ENSRNOG00000046621;ENSRNOG00000011261;ENSRNOG00000019848;ENSRNOG00000053366;ENSRNOG00000014205;ENSRNOG00000022871;ENSRNOG00000007315;ENSRNOG00000059181;…	Zfp322a;Prpf39;Rnpc3;Lig4;Hfm1;Zbtb32;Pin4;LOC100910577;Fkbp3;Rock1;Ssb;Tipin;AABR07001099.1;AABR07043748.1;Ttc14;Rbm39;AABR07002784.1;Klf2;LOC691170;Thoc2;AABR07055919.2;Mybl1;Ciart;Polr2k;Zcchc7;Zfp260;AABR07001910.1;AABR07046628.1;Fos;Smc4;Ebf3;Nr4a2;AABR07035107.1;Zfp458;Zfp40;Msx3;Vdr;AABR07002774.3;Rps6kb1;Rsl1;LOC102552527;LOC498826;LOC306079;AABR07048421.1;Ddx3;Zfp955a;Magoh;AABR07055826.…
189	GO:1901363	MF	heterocyclic compound binding	189/ 440	6940/ 22968	0.0272334	4.65845e-06	0.00283734	ENSRNOG00000017318;ENSRNOG00000004521;ENSRNOG00000017310;ENSRNOG00000014605;ENSRNOG00000023299;ENSRNOG00000042465;ENSRNOG00000050051;ENSRNOG00000033583;ENSRNOG00000004629;ENSRNOG00000031092;ENSRNOG00000007998;ENSRNOG00000043068;ENSRNOG00000017963;ENSRNOG00000046621;ENSRNOG00000011261;ENSRNOG00000019848;ENSRNOG00000053366;ENSRNOG00000014205;ENSRNOG00000022871;ENSRNOG00000007315;ENSRNOG00000059181;…	Zfp322a;Prpf39;Rnpc3;Lig4;Hfm1;Zbtb32;Pin4;LOC100910577;Fkbp3;Rock1;Ssb;Tipin;AABR07001099.1;AABR07043748.1;Ttc14;Rbm39;AABR07002784.1;Klf2;LOC691170;Thoc2;AABR07055919.2;Mybl1;Ciart;Polr2k;Zcchc7;Zfp260;AABR07001910.1;AABR07046628.1;Fos;Smc4;Ebf3;Nr4a2;AABR07035107.1;Zfp458;Zfp40;Msx3;Vdr;AABR07002774.3;Rps6kb1;Rsl1;LOC102552527;LOC498826;LOC306079;AABR07048421.1;Ddx3;Zfp955a;Magoh;AABR07055826.…
164	GO:0031323	BP	regulation of cellular metabolic process	164/ 440	6255/ 22968	0.026219	6.5647e-06	0.00387016	ENSRNOG00000017318;ENSRNOG00000014750;ENSRNOG00000005059;ENSRNOG00000003712;ENSRNOG00000042465;ENSRNOG00000033583;ENSRNOG00000031092;ENSRNOG00000043068;ENSRNOG00000056458;ENSRNOG00000019848;ENSRNOG00000014205;ENSRNOG00000022871;ENSRNOG00000059181;ENSRNOG00000021669;ENSRNOG00000042717;ENSRNOG00000047551;ENSRNOG00000040279;ENSRNOG00000007719;ENSRNOG00000015734;ENSRNOG00000017784;ENSRNOG00000015932;…	Zfp322a;Fam208a;Med22;Ppp4r3b;Zbtb32;LOC100910577;Rock1;Tipin;Cep290;Rbm39;Klf2;LOC691170;AABR07055919.2;Mybl1;Ciart;Pnpla2;Slf1;Ccnc;Ube3a;Lrif1;Plgrkt;Nr4a2;Zfp54;Zfp458;Msx3;Crabp2;Vdr;Lrrtm2;Rps6kb1;Rsl1;LOC102552527;Hapln1;AABR07048421.1;Zfp955a;Casp1;Magoh;Mis18a;Giot1;Ppial4d;Itgb3bp;Gfral;Slc40a1;Zfp37;LOC100365363;Depp1;Zfp606;Sub1;LOC100912373;Zfp455;AABR07008940.1;Pot1b;Ccne2;Stag2;AAB…
163	GO:0060255	BP	regulation of macromolecule metabolic process	163/ 440	6364/ 22968	0.0256128	1.99721e-05	0.0111705	ENSRNOG00000017318;ENSRNOG00000014750;ENSRNOG00000005059;ENSRNOG00000007315;ENSRNOG00000042465;ENSRNOG00000033583;ENSRNOG00000031092;ENSRNOG00000043068;ENSRNOG00000056458;ENSRNOG00000058446;ENSRNOG00000019848;ENSRNOG00000014205;ENSRNOG00000022871;ENSRNOG00000059181;ENSRNOG00000021669;ENSRNOG00000042717;ENSRNOG00000040279;ENSRNOG00000007719;ENSRNOG00000015734;ENSRNOG00000017784;ENSRNOG00000015932;…	Zfp322a;Fam208a;Med22;Thoc2;Zbtb32;LOC100910577;Rock1;Tipin;Cep290;Il7r;Rbm39;Klf2;LOC691170;AABR07055919.2;Mybl1;Ciart;Slf1;Ccnc;Ube3a;Lrif1;Plgrkt;Nr4a2;Zfp54;Zfp458;Rpe65;Msx3;Crabp2;Vdr;Lrrtm2;Rps6kb1;Rsl1;LOC102552527;Zfp260;AABR07048421.1;Zfp955a;Magoh;Mis18a;Giot1;Ppial4d;Itgb3bp;Gfral;Slc40a1;Zfp37;LOC100365363;Zfp606;Sub1;LOC100912373;Zfp455;AABR07008940.1;Pot1b;Ccne2;Stag2;AABR07001099.…
147	GO:0005634	CC	nucleus	147/ 440	5699/ 22968	0.025794	4.47368e-05	0.0243961	ENSRNOG00000017318;ENSRNOG00000005059;ENSRNOG00000003712;ENSRNOG00000017310;ENSRNOG00000014605;ENSRNOG00000027049;ENSRNOG00000050051;ENSRNOG00000033583;ENSRNOG00000004629;ENSRNOG00000011775;ENSRNOG00000032258;ENSRNOG00000043068;ENSRNOG00000056458;ENSRNOG00000007998;ENSRNOG00000019848;ENSRNOG00000014205;ENSRNOG00000008075;ENSRNOG00000007315;ENSRNOG00000042717;ENSRNOG00000010408;ENSRNOG00000040279;…	Zfp322a;Med22;Ppp4r3b;Rnpc3;Lig4;Atp5mf;Pin4;LOC100910577;Fkbp3;Mfap3l;Swt1;Tipin;Cep290;Ssb;Rbm39;Klf2;Ift74;Thoc2;Ciart;Polr2k;Slf1;AABR07001910.1;Ube3a;Smc4;Lrif1;Slfn13;Nr4a2;AABR07035107.1;Msx3;Crabp2;Vdr;Rps6kb1;Emc2;AABR07048421.1;RGD1563601;Zfp955a;Magoh;Mis18a;Ppial4d;Itgb3bp;Sh3bgrl;S100a6;Fam111a;Trappc2b;Zfp37;LOC100365363;Zfp606;Sub1;Rpf2;Fabp7;Hsp90aa1;Pfdn4;Ccne2;Stag2;Oas1k;NEWGEN…
15	GO:0098687	CC	chromosomal region	15/ 440	235/ 22968	0.0638298	5.22136e-05	0.0277789	ENSRNOG00000056703;ENSRNOG00000004479;ENSRNOG00000009116;ENSRNOG00000032401;ENSRNOG00000007291;ENSRNOG00000017784;ENSRNOG00000004908;ENSRNOG00000003388;ENSRNOG00000005021;ENSRNOG00000021555;ENSRNOG00000025981;ENSRNOG00000005270;ENSRNOG00000047439;ENSRNOG00000019062;ENSRNOG00000005659	Atrx;Aurka;Itgb3bp;H3f3c;Terf1;Lrif1;Smc6;Cenpf;Orc4;Mis18a;Ska2;Sycp3;Pot1b;Pura;Aurkb
172	GO:0019222	BP	regulation of metabolic process	172/ 440	6928/ 22968	0.0248268	6.37444e-05	0.0326448	ENSRNOG00000017318;ENSRNOG00000014750;ENSRNOG00000005059;ENSRNOG00000003712;ENSRNOG00000007315;ENSRNOG00000042465;ENSRNOG00000033583;ENSRNOG00000031092;ENSRNOG00000043068;ENSRNOG00000056458;ENSRNOG00000058446;ENSRNOG00000019848;ENSRNOG00000014205;ENSRNOG00000022871;ENSRNOG00000059181;ENSRNOG00000021669;ENSRNOG00000042717;ENSRNOG00000047551;ENSRNOG00000040279;ENSRNOG00000007719;ENSRNOG00000015734;…	Zfp322a;Fam208a;Med22;Ppp4r3b;Thoc2;Zbtb32;LOC100910577;Rock1;Tipin;Cep290;Il7r;Rbm39;Klf2;LOC691170;AABR07055919.2;Mybl1;Ciart;Pnpla2;Slf1;Ccnc;Ube3a;Lrif1;Plgrkt;Nr4a2;Zfp54;Zfp458;Rpe65;Msx3;Crabp2;Vdr;Lrrtm2;Rps6kb1;Rsl1;LOC102552527;Hapln1;AABR07048421.1;Zfp955a;Casp1;Magoh;Mis18a;Giot1;Ppial4d;Itgb3bp;Gfral;Slc40a1;Zfp37;LOC100365363;Depp1;Zfp606;Sub1;LOC100912373;Zfp455;AABR07008940.1;Pot1…
149	GO:0051171	BP	regulation of nitrogen compound metabolic process	149/ 440	5839/ 22968	0.0255181	6.58493e-05	0.0326448	ENSRNOG00000017318;ENSRNOG00000005059;ENSRNOG00000042465;ENSRNOG00000033583;ENSRNOG00000031092;ENSRNOG00000056458;ENSRNOG00000019848;ENSRNOG00000014205;ENSRNOG00000022871;ENSRNOG00000059181;ENSRNOG00000021669;ENSRNOG00000042717;ENSRNOG00000040279;ENSRNOG00000007719;ENSRNOG00000015734;ENSRNOG00000017784;ENSRNOG00000015932;ENSRNOG00000017897;ENSRNOG00000051578;ENSRNOG00000017986;ENSRNOG00000046776;…	Zfp322a;Med22;Zbtb32;LOC100910577;Rock1;Cep290;Rbm39;Klf2;LOC691170;AABR07055919.2;Mybl1;Ciart;Slf1;Ccnc;Ube3a;Lrif1;Plgrkt;Adam8;Zfp54;Zfp458;Msx3;Crabp2;Vdr;AABR07002774.3;Rps6kb1;Rsl1;LOC102552527;Zfp260;AABR07048421.1;Zfp955a;Magoh;Mis18a;Giot1;Ppial4d;Itgb3bp;Gfral;Slc40a1;Zfp37;LOC100365363;Zfp606;Sub1;LOC100912373;Zfp455;AABR07008940.1;Pot1b;Ccne2;AABR07001099.1;Oas1k;NEWGENE_1310561;Nr1d1…
7	GO:0016859	MF	cis-trans isomerase activity	7/ 440	54/ 22968	0.12963	7.35131e-05	0.0356342	ENSRNOG00000055068;ENSRNOG00000012505;ENSRNOG00000009582;ENSRNOG00000050051;ENSRNOG00000004629;ENSRNOG00000007673;ENSRNOG00000027408	Ppial4d;Ppwd1;Rpe65;Pin4;Fkbp3;Ppig;Ppid
4	GO:0097539	CC	ciliary transition fiber	4/ 440	13/ 22968	0.307692	8.28177e-05	0.0392718	ENSRNOG00000003388;ENSRNOG00000007859;ENSRNOG00000014139;ENSRNOG00000062190	Cenpf;Cep83;Sclt1;LOC100911744
151	GO:0080090	BP	regulation of primary metabolic process	151/ 440	5973/ 22968	0.0252804	9.39516e-05	0.0436035	ENSRNOG00000017318;ENSRNOG00000005059;ENSRNOG00000003712;ENSRNOG00000042465;ENSRNOG00000033583;ENSRNOG00000031092;ENSRNOG00000056458;ENSRNOG00000019848;ENSRNOG00000014205;ENSRNOG00000022871;ENSRNOG00000059181;ENSRNOG00000021669;ENSRNOG00000042717;ENSRNOG00000047551;ENSRNOG00000040279;ENSRNOG00000007719;ENSRNOG00000015734;ENSRNOG00000017784;ENSRNOG00000015932;ENSRNOG00000017897;ENSRNOG00000051578;…	Zfp322a;Med22;Ppp4r3b;Zbtb32;LOC100910577;Rock1;Cep290;Rbm39;Klf2;LOC691170;AABR07055919.2;Mybl1;Ciart;Pnpla2;Slf1;Ccnc;Ube3a;Lrif1;Plgrkt;Adam8;Zfp54;Zfp458;Msx3;Crabp2;Vdr;AABR07002774.3;Rps6kb1;Rsl1;LOC102552527;Zfp260;AABR07048421.1;Zfp955a;Magoh;Mis18a;Giot1;Ppial4d;Itgb3bp;Gfral;Slc40a1;Zfp37;LOC100365363;Zfp606;Sub1;LOC100912373;Zfp455;AABR07008940.1;Pot1b;Ccne2;AABR07001099.1;Oas1k;NEWGEN…
105	GO:0046872	MF	metal ion binding	105/ 440	3895/ 22968	0.0269576	0.000188569	0.083944	ENSRNOG00000017318;ENSRNOG00000055012;ENSRNOG00000042465;ENSRNOG00000033583;ENSRNOG00000031092;ENSRNOG00000010515;ENSRNOG00000022610;ENSRNOG00000017963;ENSRNOG00000046621;ENSRNOG00000026044;ENSRNOG00000014205;ENSRNOG00000022871;ENSRNOG00000010408;ENSRNOG00000013078;ENSRNOG00000009346;ENSRNOG00000021412;ENSRNOG00000005600;ENSRNOG00000051578;ENSRNOG00000017986;ENSRNOG00000009582;ENSRNOG00000054420;…	Zfp322a;LOC108348078;Zbtb32;LOC100910577;Rock1;Trim59;Agbl1;AABR07001099.1;AABR07043748.1;Prrg1;Klf2;LOC691170;Polr2k;Zcchc7;Zbtb26;Slfn13;Nr4a2;Zfp54;Zfp458;Rpe65;Vdr;Car3;Rsl1;LOC102552527;AABR07048421.1;Zfp955a;G2e3;Adamts19;Mis18a;Giot1;AABR07059380.1;S100a6;Zfp37;Kcnip2;LOC100365363;Zfp606;Calr4;Zfp455;Pde7b;Dctd;LOC100911744;Nr1d1;LOC102554315;Cycs;Zfp708;Zic3;Ephx2;Atrx;Zfp329;Matr3;RGD156…
334	GO:0005488	MF	binding	334/ 440	15600/ 22968	0.0214103	0.000243076	0.106044	ENSRNOG00000017318;ENSRNOG00000004521;ENSRNOG00000048726;ENSRNOG00000017310;ENSRNOG00000014605;ENSRNOG00000052444;ENSRNOG00000020150;ENSRNOG00000042465;ENSRNOG00000050051;ENSRNOG00000033583;ENSRNOG00000004629;ENSRNOG00000006025;ENSRNOG00000032596;ENSRNOG00000050450;ENSRNOG00000043068;ENSRNOG00000022610;ENSRNOG00000056458;ENSRNOG00000046621;ENSRNOG00000051570;ENSRNOG00000011261;ENSRNOG00000019848;…	Zfp322a;Prpf39;Clec2d;Rnpc3;Lig4;Samd9;Il18bp;Zbtb32;Pin4;LOC100910577;Fkbp3;Lamb3;RT1-T24-1;Kcnip2;Tipin;Agbl1;Cep290;AABR07043748.1;AABR07001910.1;Ttc14;Rbm39;AABR07002784.1;Prrg1;Klf2;LOC691170;Thoc2;LOC306079;Ndufa4;Mybl1;Ciart;Pnpla2;Adamts19;Zcchc7;Zfp300;Slf1;Ccnc;Defb1;Emc2;Enkur;AABR07046628.1;AABR07024908.1;Il1rapl1;Lrif1;Ebf3;Nr4a2;AABR07035107.1;Zfp458;Rpe65;Msx3;Dok6;Trim59;Cd48;Vdr;…
15	GO:0120031	BP	plasma membrane bounded cell projection assembly	15/ 440	271/ 22968	0.0553506	0.000252663	0.107824	ENSRNOG00000056458;ENSRNOG00000047019;ENSRNOG00000014139;ENSRNOG00000009208;ENSRNOG00000014585;ENSRNOG00000007859;ENSRNOG00000008075;ENSRNOG00000022845;ENSRNOG00000013902;ENSRNOG00000031092;ENSRNOG00000011440;ENSRNOG00000034089;ENSRNOG00000047194;ENSRNOG00000004057;ENSRNOG00000021729	Cep290;Bbip1;Sclt1;Pibf1;Cfap53;Cep83;Ift74;Cep70;P2ry12;Rock1;Ccdc39;Ttc21a;Arl13b;Ccdc88a;Iqub
11	GO:0044450	CC	microtubule organizing center part	11/ 440	159/ 22968	0.0691824	0.000257042	0.107824	ENSRNOG00000056458;ENSRNOG00000004479;ENSRNOG00000062190;ENSRNOG00000025428;ENSRNOG00000016377;ENSRNOG00000014059;ENSRNOG00000009208;ENSRNOG00000031092;ENSRNOG00000014139;ENSRNOG00000007859;ENSRNOG00000004057	Cep290;Aurka;LOC100911744;Rp2;Cep55;Odf2l;Pibf1;Rock1;Sclt1;Cep83;Ccdc88a
15	GO:0030031	BP	cell projection assembly	15/ 440	281/ 22968	0.0533808	0.000371347	0.147553	ENSRNOG00000056458;ENSRNOG00000047019;ENSRNOG00000014139;ENSRNOG00000009208;ENSRNOG00000014585;ENSRNOG00000007859;ENSRNOG00000008075;ENSRNOG00000022845;ENSRNOG00000013902;ENSRNOG00000031092;ENSRNOG00000011440;ENSRNOG00000034089;ENSRNOG00000047194;ENSRNOG00000004057;ENSRNOG00000021729	Cep290;Bbip1;Sclt1;Pibf1;Cfap53;Cep83;Ift74;Cep70;P2ry12;Rock1;Ccdc39;Ttc21a;Arl13b;Ccdc88a;Iqub
6	GO:0000413	BP	protein peptidyl-prolyl isomerization	6/ 440	50/ 22968	0.12	0.000372045	0.147553	ENSRNOG00000055068;ENSRNOG00000012505;ENSRNOG00000050051;ENSRNOG00000004629;ENSRNOG00000007673;ENSRNOG00000027408	Ppial4d;Ppwd1;Pin4;Fkbp3;Ppig;Ppid
2	GO:0030626	MF	U12 snRNA binding	2/ 440	2/ 22968	1	0.000366176	0.147553	ENSRNOG00000017310;ENSRNOG00000057622	Rnpc3;Rbm41
12	GO:0060271	BP	cilium assembly	12/ 440	194/ 22968	0.0618557	0.000383647	0.148837	ENSRNOG00000056458;ENSRNOG00000047019;ENSRNOG00000014139;ENSRNOG00000009208;ENSRNOG00000014585;ENSRNOG00000047194;ENSRNOG00000008075;ENSRNOG00000022845;ENSRNOG00000011440;ENSRNOG00000034089;ENSRNOG00000007859;ENSRNOG00000021729	Cep290;Bbip1;Sclt1;Pibf1;Cfap53;Arl13b;Ift74;Cep70;Ccdc39;Ttc21a;Cep83;Iqub
8	GO:0000775	CC	chromosome, centromeric region	8/ 440	92/ 22968	0.0869565	0.000388929	0.148837	ENSRNOG00000005270;ENSRNOG00000009116;ENSRNOG00000025981;ENSRNOG00000056703;ENSRNOG00000003388;ENSRNOG00000004479;ENSRNOG00000021555;ENSRNOG00000005659	Sycp3;Itgb3bp;Ska2;Atrx;Cenpf;Aurka;Mis18a;Aurkb
9	GO:0005814	CC	centriole	9/ 440	116/ 22968	0.0775862	0.000400549	0.150641	ENSRNOG00000056458;ENSRNOG00000014139;ENSRNOG00000062190;ENSRNOG00000025428;ENSRNOG00000016377;ENSRNOG00000031092;ENSRNOG00000004479;ENSRNOG00000007859;ENSRNOG00000004057	Cep290;Sclt1;LOC100911744;Rp2;Cep55;Rock1;Aurka;Cep83;Ccdc88a
6	GO:0003755	MF	peptidyl-prolyl cis-trans isomerase activity	6/ 440	51/ 22968	0.117647	0.000414919	0.1534	ENSRNOG00000055068;ENSRNOG00000012505;ENSRNOG00000050051;ENSRNOG00000004629;ENSRNOG00000007673;ENSRNOG00000027408	Ppial4d;Ppwd1;Pin4;Fkbp3;Ppig;Ppid
19	GO:0044441	CC	ciliary part	19/ 440	413/ 22968	0.0460048	0.000429106	0.156001	ENSRNOG00000056458;ENSRNOG00000013768;ENSRNOG00000007859;ENSRNOG00000047019;ENSRNOG00000014139;ENSRNOG00000062190;ENSRNOG00000025428;ENSRNOG00000059714;ENSRNOG00000003738;ENSRNOG00000014059;ENSRNOG00000028248;ENSRNOG00000003388;ENSRNOG00000018631;ENSRNOG00000000542;ENSRNOG00000011440;ENSRNOG00000003901;ENSRNOG00000007219;ENSRNOG00000047194;ENSRNOG00000004057	Cep290;Defb1;Cep83;Bbip1;Sclt1;LOC100911744;Rp2;Hsp90aa1;Ush2a;Odf2l;Lca5l;Cenpf;Enkur;Dnah8;Ccdc39;Cfap36;LOC103692716;Arl13b;Ccdc88a
105	GO:0043169	MF	cation binding	105/ 440	3987/ 22968	0.0263356	0.000456917	0.163389	ENSRNOG00000017318;ENSRNOG00000055012;ENSRNOG00000042465;ENSRNOG00000033583;ENSRNOG00000031092;ENSRNOG00000010515;ENSRNOG00000022610;ENSRNOG00000017963;ENSRNOG00000046621;ENSRNOG00000026044;ENSRNOG00000014205;ENSRNOG00000022871;ENSRNOG00000010408;ENSRNOG00000013078;ENSRNOG00000009346;ENSRNOG00000021412;ENSRNOG00000005600;ENSRNOG00000051578;ENSRNOG00000017986;ENSRNOG00000009582;ENSRNOG00000054420;…	Zfp322a;LOC108348078;Zbtb32;LOC100910577;Rock1;Trim59;Agbl1;AABR07001099.1;AABR07043748.1;Prrg1;Klf2;LOC691170;Polr2k;Zcchc7;Zbtb26;Slfn13;Nr4a2;Zfp54;Zfp458;Rpe65;Vdr;Car3;Rsl1;LOC102552527;AABR07048421.1;Zfp955a;G2e3;Adamts19;Mis18a;Giot1;AABR07059380.1;S100a6;Zfp37;Kcnip2;LOC100365363;Zfp606;Calr4;Zfp455;Pde7b;Dctd;LOC100911744;Nr1d1;LOC102554315;Cycs;Zfp708;Zic3;Ephx2;Atrx;Zfp329;Matr3;RGD156…
3	GO:0140058	BP	neuron projection arborization	3/ 440	9/ 22968	0.333333	0.000538256	0.189371	ENSRNOG00000011946;ENSRNOG00000023337;ENSRNOG00000031092	Ptn;Sema3a;Rock1
12	GO:0044782	BP	cilium organization	12/ 440	211/ 22968	0.056872	0.00080939	0.275863	ENSRNOG00000056458;ENSRNOG00000047019;ENSRNOG00000014139;ENSRNOG00000009208;ENSRNOG00000014585;ENSRNOG00000047194;ENSRNOG00000008075;ENSRNOG00000022845;ENSRNOG00000011440;ENSRNOG00000034089;ENSRNOG00000007859;ENSRNOG00000021729	Cep290;Bbip1;Sclt1;Pibf1;Cfap53;Arl13b;Ift74;Cep70;Ccdc39;Ttc21a;Cep83;Iqub
2	GO:0035469	BP	determination of pancreatic left/right asymmetry	2/ 440	3/ 22968	0.666667	0.00108456	0.337374	ENSRNOG00000011440;ENSRNOG00000000861	Ccdc39;Zic3
2	GO:0060086	BP	circadian temperature homeostasis	2/ 440	3/ 22968	0.666667	0.00108456	0.337374	ENSRNOG00000019422;ENSRNOG00000009329	Egr1;Nr1d1
2	GO:0016108	BP	tetraterpenoid metabolic process	2/ 440	3/ 22968	0.666667	0.00108456	0.337374	ENSRNOG00000012027;ENSRNOG00000009582	Bco1;Rpe65
2	GO:0016116	BP	carotenoid metabolic process	2/ 440	3/ 22968	0.666667	0.00108456	0.337374	ENSRNOG00000012027;ENSRNOG00000009582	Bco1;Rpe65
3	GO:0072687	CC	meiotic spindle	3/ 440	11/ 22968	0.272727	0.00102751	0.337374	ENSRNOG00000012318;ENSRNOG00000004479;ENSRNOG00000024798	Aspm;Aurka;Bora
4	GO:0045947	BP	negative regulation of translational initiation	4/ 440	25/ 22968	0.16	0.00122143	0.370042	ENSRNOG00000060288;ENSRNOG00000047537;ENSRNOG00000027690;ENSRNOG00000020618	LOC100365062;LOC100912373;Eif3el1;AC099450.1
3	GO:1902284	BP	neuron projection extension involved in neuron projection guidance	3/ 440	12/ 22968	0.25	0.00135061	0.39281	ENSRNOG00000047786;ENSRNOG00000029792;ENSRNOG00000023337	NEWGENE_1308171;Ogn;Sema3a
3	GO:0048846	BP	axon extension involved in axon guidance	3/ 440	12/ 22968	0.25	0.00135061	0.39281	ENSRNOG00000047786;ENSRNOG00000029792;ENSRNOG00000023337	NEWGENE_1308171;Ogn;Sema3a
4	GO:0006270	BP	DNA replication initiation	4/ 440	26/ 22968	0.153846	0.00142187	0.397631	ENSRNOG00000008055;ENSRNOG00000005021;ENSRNOG00000040279;ENSRNOG00000019062	Ccne2;Orc4;Slf1;Pura
4	GO:0097431	CC	mitotic spindle pole	4/ 440	26/ 22968	0.153846	0.00142187	0.397631	ENSRNOG00000029885;ENSRNOG00000012318;ENSRNOG00000004479;ENSRNOG00000062190	Stag2;Aspm;Aurka;LOC100911744
4	GO:0045277	CC	respiratory chain complex IV	4/ 440	26/ 22968	0.153846	0.00142187	0.397631	ENSRNOG00000054689;ENSRNOG00000005512;ENSRNOG00000010807;ENSRNOG00000030237	Cox7b;Ndufa4;Cox6c;Cox7c
6	GO:0018208	BP	peptidyl-proline modification	6/ 440	66/ 22968	0.0909091	0.00164549	0.448664	ENSRNOG00000055068;ENSRNOG00000012505;ENSRNOG00000050051;ENSRNOG00000004629;ENSRNOG00000007673;ENSRNOG00000027408	Ppial4d;Ppwd1;Pin4;Fkbp3;Ppig;Ppid
3	GO:0000940	CC	condensed chromosome outer kinetochore	3/ 440	13/ 22968	0.230769	0.00173094	0.460452	ENSRNOG00000020446;ENSRNOG00000025981;ENSRNOG00000003388	AABR07005838.1;Ska2;Cenpf
3	GO:0042910	MF	xenobiotic transmembrane transporter activity	3/ 440	13/ 22968	0.230769	0.00173094	0.460452	ENSRNOG00000011992;ENSRNOG00000008890;ENSRNOG00000039890	Slc18a1;Slc18a2;Abcg3l3
19	GO:0007049	BP	cell cycle	19/ 440	465/ 22968	0.0408602	0.00184709	0.485428	ENSRNOG00000004479;ENSRNOG00000024798;ENSRNOG00000009116;ENSRNOG00000025981;ENSRNOG00000001598;ENSRNOG00000016377;ENSRNOG00000007291;ENSRNOG00000011987;ENSRNOG00000003388;ENSRNOG00000021669;ENSRNOG00000003919;ENSRNOG00000028302;ENSRNOG00000020446;ENSRNOG00000005270;ENSRNOG00000008055;ENSRNOG00000043068;ENSRNOG00000002563;ENSRNOG00000021555;ENSRNOG00000005659	Aurka;Bora;Itgb3bp;Ska2;Usp16;Cep55;Terf1;Cd2ap;Cenpf;Mybl1;Rps6kb1;Smarcb1;AABR07005838.1;Sycp3;Ccne2;Tipin;Mcts1;Mis18a;Aurkb
4	GO:0001731	BP	formation of translation preinitiation complex	4/ 440	28/ 22968	0.142857	0.00188946	0.490653	ENSRNOG00000060288;ENSRNOG00000002563;ENSRNOG00000027690;ENSRNOG00000060048	LOC100365062;Mcts1;Eif3el1;Eif2s3y
12	GO:0000278	BP	mitotic cell cycle	12/ 440	234/ 22968	0.0512821	0.00195561	0.501856	ENSRNOG00000004479;ENSRNOG00000009116;ENSRNOG00000025981;ENSRNOG00000001598;ENSRNOG00000016377;ENSRNOG00000011987;ENSRNOG00000003388;ENSRNOG00000021669;ENSRNOG00000020446;ENSRNOG00000008055;ENSRNOG00000043068;ENSRNOG00000021555	Aurka;Itgb3bp;Ska2;Usp16;Cep55;Cd2ap;Cenpf;Mybl1;AABR07005838.1;Ccne2;Tipin;Mis18a
2	GO:0071907	BP	determination of digestive tract left/right asymmetry	2/ 440	4/ 22968	0.5	0.00214159	0.529147	ENSRNOG00000011440;ENSRNOG00000000861	Ccdc39;Zic3
2	GO:0071910	BP	determination of liver left/right asymmetry	2/ 440	4/ 22968	0.5	0.00214159	0.529147	ENSRNOG00000011440;ENSRNOG00000000861	Ccdc39;Zic3
2	GO:0071540	CC	eukaryotic translation initiation factor 3 complex, eIF3e	2/ 440	4/ 22968	0.5	0.00214159	0.529147	ENSRNOG00000060288;ENSRNOG00000027690	LOC100365062;Eif3el1
4	GO:0042974	MF	retinoic acid receptor binding	4/ 440	29/ 22968	0.137931	0.00215899	0.529147	ENSRNOG00000005600;ENSRNOG00000054420;ENSRNOG00000017784;ENSRNOG00000012314	Nr4a2;Vdr;Lrif1;Slirp
6	GO:1903901	BP	negative regulation of viral life cycle	6/ 440	71/ 22968	0.084507	0.00239452	0.580352	ENSRNOG00000033220;ENSRNOG00000012067;ENSRNOG00000057769;ENSRNOG00000014750;ENSRNOG00000010515;ENSRNOG00000051238	Oas1k;Fam111a;Oas1h;Fam208a;Trim59;Mphosph8
25	GO:0005815	CC	microtubule organizing center	25/ 440	686/ 22968	0.0364431	0.00251659	0.603234	ENSRNOG00000017318;ENSRNOG00000012318;ENSRNOG00000004479;ENSRNOG00000003738;ENSRNOG00000016377;ENSRNOG00000010891;ENSRNOG00000010515;ENSRNOG00000005659;ENSRNOG00000056458;ENSRNOG00000019848;ENSRNOG00000003712;ENSRNOG00000015255;ENSRNOG00000008075;ENSRNOG00000008055;ENSRNOG00000040279;ENSRNOG00000017784;ENSRNOG00000045654;ENSRNOG00000014059;ENSRNOG00000009208;ENSRNOG00000014139;ENSRNOG00000025428;…	Zfp322a;Aspm;Aurka;Ush2a;Cep55;Lrrcc1;Trim59;Aurkb;Cep290;Rbm39;Ppp4r3b;Haus3;Ift74;Ccne2;Slf1;Lrif1;LOC108348108;Odf2l;Pibf1;Sclt1;Rp2;Cep70;Cenpf;Taf1d;Ccdc88a
5	GO:0045071	BP	negative regulation of viral genome replication	5/ 440	50/ 22968	0.1	0.00263087	0.617066	ENSRNOG00000057769;ENSRNOG00000014750;ENSRNOG00000033220;ENSRNOG00000051238;ENSRNOG00000012067	Oas1h;Fam208a;Oas1k;Mphosph8;Fam111a
5	GO:0035914	BP	skeletal muscle cell differentiation	5/ 440	50/ 22968	0.1	0.00263087	0.617066	ENSRNOG00000019422;ENSRNOG00000008744;ENSRNOG00000008015;ENSRNOG00000000640;ENSRNOG00000003745	Egr1;Cops2;Fos;Egr2;Atf3
20	GO:0005813	CC	centrosome	20/ 440	513/ 22968	0.0389864	0.00278657	0.633161	ENSRNOG00000017318;ENSRNOG00000056458;ENSRNOG00000012318;ENSRNOG00000004479;ENSRNOG00000009208;ENSRNOG00000003712;ENSRNOG00000015255;ENSRNOG00000014059;ENSRNOG00000008075;ENSRNOG00000022845;ENSRNOG00000003388;ENSRNOG00000016377;ENSRNOG00000010891;ENSRNOG00000014139;ENSRNOG00000008055;ENSRNOG00000005659;ENSRNOG00000004057;ENSRNOG00000010515;ENSRNOG00000040279;ENSRNOG00000045654	Zfp322a;Cep290;Aspm;Aurka;Pibf1;Ppp4r3b;Haus3;Odf2l;Ift74;Cep70;Cenpf;Cep55;Lrrcc1;Sclt1;Ccne2;Aurkb;Ccdc88a;Trim59;Slf1;LOC108348108
13	GO:0051301	BP	cell division	13/ 440	281/ 22968	0.0462633	0.00317679	0.691514	ENSRNOG00000012318;ENSRNOG00000005270;ENSRNOG00000024798;ENSRNOG00000009116;ENSRNOG00000007315;ENSRNOG00000025981;ENSRNOG00000001598;ENSRNOG00000016377;ENSRNOG00000011987;ENSRNOG00000020446;ENSRNOG00000043068;ENSRNOG00000021555;ENSRNOG00000005659	Aspm;Sycp3;Bora;Itgb3bp;Thoc2;Ska2;Usp16;Cep55;Cd2ap;AABR07005838.1;Tipin;Mis18a;Aurkb
3	GO:0000780	CC	condensed nuclear chromosome, centromeric region	3/ 440	16/ 22968	0.1875	0.00324767	0.691514	ENSRNOG00000056703;ENSRNOG00000004479;ENSRNOG00000005659	Atrx;Aurka;Aurkb
3	GO:0016018	MF	cyclosporin A binding	3/ 440	16/ 22968	0.1875	0.00324767	0.691514	ENSRNOG00000012505;ENSRNOG00000055068;ENSRNOG00000027408	Ppwd1;Ppial4d;Ppid
62	GO:0006996	BP	organelle organization	62/ 440	2252/ 22968	0.0275311	0.00347079	0.698823	ENSRNOG00000039740;ENSRNOG00000004479;ENSRNOG00000055278;ENSRNOG00000014605;ENSRNOG00000055012;ENSRNOG00000004512;ENSRNOG00000043044;ENSRNOG00000012314;ENSRNOG00000021681;ENSRNOG00000012318;ENSRNOG00000031092;ENSRNOG00000011440;ENSRNOG00000027408;ENSRNOG00000000823;ENSRNOG00000010274;ENSRNOG00000034258;ENSRNOG00000005659;ENSRNOG00000056458;ENSRNOG00000002026;ENSRNOG00000051922;ENSRNOG00000050563;…	Cenpk;Aurka;AABR07059380.1;Lig4;LOC108348078;Apool;Cnn2;Slirp;Eea1;Aspm;Rock1;Ccdc39;Ppid;Gcc2;Smc4;Xirp2;Aurkb;Cep290;Dnajc28;AABR07059663.1;Sub1;Hsp90aa1;Cops2;Haus3;Ift74;Pura;Bicd1;Pot1b;Ccne2;Iqub;Tmed5;Stag2;Pof1b;LOC100911744;H3f3c;Cfap53;Cep83;Rb1cc1;Brwd3;Pibf1;Dsp;LOC108348108;Samd9;Ttc21a;LOC103692716;Mcts1;Prpf40a;AABR07051501.1;Bbip1;Sclt1;Phip;Terf1;Atrx;Usp16;Cd2ap;Cep70;Smc6;Arl13…
2	GO:0140059	BP	dendrite arborization	2/ 440	5/ 22968	0.4	0.00352407	0.698823	ENSRNOG00000011946;ENSRNOG00000023337	Ptn;Sema3a
2	GO:1990075	CC	periciliary membrane compartment	2/ 440	5/ 22968	0.4	0.00352407	0.698823	ENSRNOG00000025428;ENSRNOG00000003738	Rp2;Ush2a
2	GO:0097226	CC	sperm mitochondrial sheath	2/ 440	5/ 22968	0.4	0.00352407	0.698823	ENSRNOG00000007219;ENSRNOG00000059714	LOC103692716;Hsp90aa1
10	GO:0050792	BP	regulation of viral process	10/ 440	189/ 22968	0.0529101	0.00362724	0.712802	ENSRNOG00000033220;ENSRNOG00000055068;ENSRNOG00000010408;ENSRNOG00000012067;ENSRNOG00000012314;ENSRNOG00000028302;ENSRNOG00000057769;ENSRNOG00000014750;ENSRNOG00000010515;ENSRNOG00000051238	Oas1k;Ppial4d;Polr2k;Fam111a;Slirp;Smarcb1;Oas1h;Fam208a;Trim59;Mphosph8
3	GO:0000212	BP	meiotic spindle organization	3/ 440	17/ 22968	0.176471	0.00388802	0.741685	ENSRNOG00000012318;ENSRNOG00000004479;ENSRNOG00000056703	Aspm;Aurka;Atrx
4	GO:0051642	BP	centrosome localization	4/ 440	34/ 22968	0.117647	0.00391023	0.741685	ENSRNOG00000007859;ENSRNOG00000012318;ENSRNOG00000004479;ENSRNOG00000062190	Cep83;Aspm;Aurka;LOC100911744
6	GO:0032200	BP	telomere organization	6/ 440	80/ 22968	0.075	0.00435267	0.811494	ENSRNOG00000032401;ENSRNOG00000007291;ENSRNOG00000045654;ENSRNOG00000004908;ENSRNOG00000047439;ENSRNOG00000008055	H3f3c;Terf1;LOC108348108;Smc6;Pot1b;Ccne2
146	GO:0043167	MF	ion binding	146/ 440	6226/ 22968	0.02345	0.00480014	0.887334	ENSRNOG00000017318;ENSRNOG00000014605;ENSRNOG00000023299;ENSRNOG00000042465;ENSRNOG00000033583;ENSRNOG00000031092;ENSRNOG00000050450;ENSRNOG00000022610;ENSRNOG00000017963;ENSRNOG00000046621;ENSRNOG00000026044;ENSRNOG00000014205;ENSRNOG00000022871;ENSRNOG00000019577;ENSRNOG00000013078;ENSRNOG00000009346;ENSRNOG00000010274;ENSRNOG00000021412;ENSRNOG00000005600;ENSRNOG00000051578;ENSRNOG00000017986;…	Zfp322a;Lig4;Hfm1;Zbtb32;LOC100910577;Rock1;Kcnip2;Agbl1;AABR07001099.1;AABR07043748.1;Prrg1;Klf2;LOC691170;Adamts19;Zcchc7;Zbtb26;Smc4;Slfn13;Nr4a2;Zfp54;Zfp458;Rpe65;Crabp2;Vdr;Car3;Rps6kb1;Rsl1;LOC102552527;Zfp260;AABR07048421.1;Ddx3;Iqgap2;Zfp955a;G2e3;Mis18a;Giot1;AABR07059380.1;S100a6;Zfp37;Trim59;LOC100365363;Zfp606;Ogn;Calr4;Fabp7;Zfp455;Pde7b;Impg2;AABR07051501.1;Dctd;Oas1k;NEWGENE_13105…
2	GO:0032133	CC	chromosome passenger complex	2/ 440	6/ 22968	0.333333	0.00521921	0.93317	ENSRNOG00000004479;ENSRNOG00000005659	Aurka;Aurkb
4	GO:0006336	BP	DNA replication-independent nucleosome assembly	4/ 440	37/ 22968	0.108108	0.00532361	0.944097	ENSRNOG00000032401;ENSRNOG00000056703;ENSRNOG00000021555;ENSRNOG00000009116	H3f3c;Atrx;Mis18a;Itgb3bp
18	GO:0070925	BP	organelle assembly	18/ 440	472/ 22968	0.0381356	0.00569273	0.989778	ENSRNOG00000056458;ENSRNOG00000047019;ENSRNOG00000004479;ENSRNOG00000036911;ENSRNOG00000009208;ENSRNOG00000014585;ENSRNOG00000007859;ENSRNOG00000006833;ENSRNOG00000015255;ENSRNOG00000008075;ENSRNOG00000022845;ENSRNOG00000039740;ENSRNOG00000011440;ENSRNOG00000014139;ENSRNOG00000034089;ENSRNOG00000047194;ENSRNOG00000012318;ENSRNOG00000021729	Cep290;Bbip1;Aurka;Bicd1;Pibf1;Cfap53;Cep83;Rb1cc1;Haus3;Ift74;Cep70;Cenpk;Ccdc39;Sclt1;Ttc21a;Arl13b;Aspm;Iqub
6	GO:0048525	BP	negative regulation of viral process	6/ 440	85/ 22968	0.0705882	0.00585096	0.989778	ENSRNOG00000033220;ENSRNOG00000012067;ENSRNOG00000057769;ENSRNOG00000014750;ENSRNOG00000010515;ENSRNOG00000051238	Oas1k;Fam111a;Oas1h;Fam208a;Trim59;Mphosph8
4	GO:0061842	BP	microtubule organizing center localization	4/ 440	38/ 22968	0.105263	0.00586146	0.989778	ENSRNOG00000007859;ENSRNOG00000012318;ENSRNOG00000004479;ENSRNOG00000062190	Cep83;Aspm;Aurka;LOC100911744
4	GO:0034724	BP	DNA replication-independent nucleosome organization	4/ 440	38/ 22968	0.105263	0.00586146	0.989778	ENSRNOG00000032401;ENSRNOG00000056703;ENSRNOG00000021555;ENSRNOG00000009116	H3f3c;Atrx;Mis18a;Itgb3bp
200	GO:0043231	CC	intracellular membrane-bounded organelle	200/ 440	8949/ 22968	0.0223489	0.00565249	0.989778	ENSRNOG00000017318;ENSRNOG00000005059;ENSRNOG00000003712;ENSRNOG00000017310;ENSRNOG00000008744;ENSRNOG00000014605;ENSRNOG00000016417;ENSRNOG00000027049;ENSRNOG00000050051;ENSRNOG00000033583;ENSRNOG00000004629;ENSRNOG00000011775;ENSRNOG00000032258;ENSRNOG00000010515;ENSRNOG00000043068;ENSRNOG00000008475;ENSRNOG00000056458;ENSRNOG00000007998;ENSRNOG00000054420;ENSRNOG00000019848;ENSRNOG00000014205;…	Zfp322a;Med22;Ppp4r3b;Rnpc3;Cops2;Lig4;Zfp136;Atp5mf;Pin4;LOC100910577;Fkbp3;Mfap3l;Swt1;Trim59;Tipin;Fut9;Cep290;Ssb;Vdr;Rbm39;Klf2;Ift74;B3galt2;Ndufa4;Ciart;Polr2k;Lpar6;Slf1;AABR07001910.1;Ube3a;Smc4;Lrif1;Ebf3;Nr4a2;AABR07035107.1;Msln;Rpe65;Msx3;Crabp2;Tmem126a;Rps6kb1;Emc2;Igfbp6;AABR07048421.1;RGD1563601;Zfp955a;Slc35a3;G2e3;Mis18a;Cox20;Ppial4d;Tprkb;Sh3bgrl;S100a6;Fam111a;Bcap29;Trappc2…
7	GO:0000784	CC	nuclear chromosome, telomeric region	7/ 440	112/ 22968	0.0625	0.00584056	0.989778	ENSRNOG00000017784;ENSRNOG00000032401;ENSRNOG00000007291;ENSRNOG00000056703;ENSRNOG00000005021;ENSRNOG00000047439;ENSRNOG00000019062	Lrif1;H3f3c;Terf1;Atrx;Orc4;Pot1b;Pura
8	GO:0000781	CC	chromosome, telomeric region	8/ 440	141/ 22968	0.0567376	0.00589883	0.989778	ENSRNOG00000017784;ENSRNOG00000032401;ENSRNOG00000007291;ENSRNOG00000056703;ENSRNOG00000005021;ENSRNOG00000004908;ENSRNOG00000047439;ENSRNOG00000019062	Lrif1;H3f3c;Terf1;Atrx;Orc4;Smc6;Pot1b;Pura
3	GO:0002183	BP	cytoplasmic translational initiation	3/ 440	20/ 22968	0.15	0.00624692	1	ENSRNOG00000060288;ENSRNOG00000002563;ENSRNOG00000027690	LOC100365062;Mcts1;Eif3el1
11	GO:0006457	BP	protein folding	11/ 440	238/ 22968	0.0462185	0.0064408	1	ENSRNOG00000055068;ENSRNOG00000037710;ENSRNOG00000049819;ENSRNOG00000059714;ENSRNOG00000027408;ENSRNOG00000045654;ENSRNOG00000050932;ENSRNOG00000004629;ENSRNOG00000007673;ENSRNOG00000012505;ENSRNOG00000007219	Ppial4d;Calr4;Dnajc19;Hsp90aa1;Ppid;LOC108348108;Pfdn4;Fkbp3;Ppig;Ppwd1;LOC103692716
6	GO:0045069	BP	regulation of viral genome replication	6/ 440	88/ 22968	0.0681818	0.00691294	1	ENSRNOG00000033220;ENSRNOG00000055068;ENSRNOG00000012067;ENSRNOG00000057769;ENSRNOG00000014750;ENSRNOG00000051238	Oas1k;Ppial4d;Fam111a;Oas1h;Fam208a;Mphosph8
15	GO:0051276	BP	chromosome organization	15/ 440	376/ 22968	0.0398936	0.00696283	1	ENSRNOG00000029885;ENSRNOG00000039740;ENSRNOG00000050563;ENSRNOG00000010274;ENSRNOG00000032401;ENSRNOG00000008744;ENSRNOG00000014605;ENSRNOG00000056703;ENSRNOG00000045654;ENSRNOG00000004908;ENSRNOG00000007291;ENSRNOG00000047439;ENSRNOG00000008055;ENSRNOG00000014031;ENSRNOG00000019062	Stag2;Cenpk;Sub1;Smc4;H3f3c;Cops2;Lig4;Atrx;LOC108348108;Smc6;Terf1;Pot1b;Ccne2;Esco1;Pura
3	GO:0045793	BP	positive regulation of cell size	3/ 440	21/ 22968	0.142857	0.00718575	1	ENSRNOG00000007219;ENSRNOG00000059714;ENSRNOG00000006833	LOC103692716;Hsp90aa1;Rb1cc1
2	GO:0045901	BP	positive regulation of translational elongation	2/ 440	7/ 22968	0.285714	0.00721459	1	ENSRNOG00000001598;ENSRNOG00000005975	Usp16;LOC100362027
2	GO:0045869	BP	negative regulation of single stranded viral RNA replication via double stranded DNA intermediate	2/ 440	7/ 22968	0.285714	0.00721459	1	ENSRNOG00000014750;ENSRNOG00000051238	Fam208a;Mphosph8
2	GO:0097500	BP	receptor localization to non-motile cilium	2/ 440	7/ 22968	0.285714	0.00721459	1	ENSRNOG00000047194;ENSRNOG00000047019	Arl13b;Bbip1
3	GO:1905508	BP	protein localization to microtubule organizing center	3/ 440	22/ 22968	0.136364	0.00820364	1	ENSRNOG00000009208;ENSRNOG00000007859;ENSRNOG00000004479	Pibf1;Cep83;Aurka
3	GO:0071539	BP	protein localization to centrosome	3/ 440	22/ 22968	0.136364	0.00820364	1	ENSRNOG00000009208;ENSRNOG00000007859;ENSRNOG00000004479	Pibf1;Cep83;Aurka
4	GO:0032197	BP	transposition, RNA-mediated	4/ 440	43/ 22968	0.0930233	0.00909401	1	ENSRNOG00000030580;ENSRNOG00000031060;ENSRNOG00000061317;ENSRNOG00000053969	LOC317588;LOC498826;AABR07011733.1;AABR07008681.1
4	GO:0032570	BP	response to progesterone	4/ 440	43/ 22968	0.0930233	0.00909401	1	ENSRNOG00000046667;ENSRNOG00000015734;ENSRNOG00000011946;ENSRNOG00000008015	Fosb;Ube3a;Ptn;Fos
9	GO:2001252	BP	positive regulation of chromosome organization	9/ 440	184/ 22968	0.048913	0.00926699	1	ENSRNOG00000007291;ENSRNOG00000014605;ENSRNOG00000056703;ENSRNOG00000012314;ENSRNOG00000028302;ENSRNOG00000014750;ENSRNOG00000051238;ENSRNOG00000040279;ENSRNOG00000005659	Terf1;Lig4;Atrx;Slirp;Smarcb1;Fam208a;Mphosph8;Slf1;Aurkb
2	GO:0098700	BP	neurotransmitter loading into synaptic vesicle	2/ 440	8/ 22968	0.25	0.00949811	1	ENSRNOG00000011992;ENSRNOG00000008890	Slc18a1;Slc18a2
2	GO:0045091	BP	regulation of single stranded viral RNA replication via double stranded DNA intermediate	2/ 440	8/ 22968	0.25	0.00949811	1	ENSRNOG00000014750;ENSRNOG00000051238	Fam208a;Mphosph8
2	GO:0034182	BP	regulation of maintenance of mitotic sister chromatid cohesion	2/ 440	8/ 22968	0.25	0.00949811	1	ENSRNOG00000056703;ENSRNOG00000040279	Atrx;Slf1
2	GO:0090306	BP	spindle assembly involved in meiosis	2/ 440	8/ 22968	0.25	0.00949811	1	ENSRNOG00000012318;ENSRNOG00000004479	Aspm;Aurka
2	GO:0034091	BP	regulation of maintenance of sister chromatid cohesion	2/ 440	8/ 22968	0.25	0.00949811	1	ENSRNOG00000056703;ENSRNOG00000040279	Atrx;Slf1
10	GO:0043903	BP	regulation of symbiosis, encompassing mutualism through parasitism	10/ 440	219/ 22968	0.0456621	0.0099257	1	ENSRNOG00000033220;ENSRNOG00000055068;ENSRNOG00000010408;ENSRNOG00000012067;ENSRNOG00000012314;ENSRNOG00000028302;ENSRNOG00000057769;ENSRNOG00000014750;ENSRNOG00000010515;ENSRNOG00000051238	Oas1k;Ppial4d;Polr2k;Fam111a;Slirp;Smarcb1;Oas1h;Fam208a;Trim59;Mphosph8
5	GO:0043618	BP	regulation of transcription from RNA polymerase II promoter in response to stress	5/ 440	70/ 22968	0.0714286	0.0110212	1	ENSRNOG00000045654;ENSRNOG00000055634;ENSRNOG00000019422;ENSRNOG00000014205;ENSRNOG00000003745	LOC108348108;AABR07024908.1;Egr1;Klf2;Atf3
2	GO:0003158	BP	endothelium development	2/ 440	9/ 22968	0.222222	0.0120581	1	ENSRNOG00000014357;ENSRNOG00000003872	Gja4;Slc40a1
2	GO:0021612	BP	facial nerve structural organization	2/ 440	9/ 22968	0.222222	0.0120581	1	ENSRNOG00000000640;ENSRNOG00000023337	Egr2;Sema3a
2	GO:0090309	BP	positive regulation of methylation-dependent chromatin silencing	2/ 440	9/ 22968	0.222222	0.0120581	1	ENSRNOG00000014750;ENSRNOG00000051238	Fam208a;Mphosph8
4	GO:0032196	BP	transposition	4/ 440	47/ 22968	0.0851064	0.0123832	1	ENSRNOG00000030580;ENSRNOG00000031060;ENSRNOG00000061317;ENSRNOG00000053969	LOC317588;LOC498826;AABR07011733.1;AABR07008681.1
3	GO:0007622	BP	rhythmic behavior	3/ 440	26/ 22968	0.115385	0.0130913	1	ENSRNOG00000000640;ENSRNOG00000019422;ENSRNOG00000042717	Egr2;Egr1;Ciart
6	GO:0007417	BP	central nervous system development	6/ 440	101/ 22968	0.0594059	0.0131621	1	ENSRNOG00000014358;ENSRNOG00000000861;ENSRNOG00000014605;ENSRNOG00000032002;ENSRNOG00000002151;ENSRNOG00000054689	Zic5;Zic3;Lig4;Hapln1;LOC103693564;Cox7b
4	GO:0042026	BP	protein refolding	4/ 440	48/ 22968	0.0833333	0.0133096	1	ENSRNOG00000059714;ENSRNOG00000055068;ENSRNOG00000045654;ENSRNOG00000027408	Hsp90aa1;Ppial4d;LOC108348108;Ppid
5	GO:0000723	BP	telomere maintenance	5/ 440	74/ 22968	0.0675676	0.0137923	1	ENSRNOG00000007291;ENSRNOG00000008055;ENSRNOG00000047439;ENSRNOG00000045654;ENSRNOG00000004908	Terf1;Ccne2;Pot1b;LOC108348108;Smc6
3	GO:0046697	BP	decidualization	3/ 440	27/ 22968	0.111111	0.0145222	1	ENSRNOG00000020729;ENSRNOG00000054420;ENSRNOG00000011946	Stc2;Vdr;Ptn
5	GO:0043620	BP	regulation of DNA-templated transcription in response to stress	5/ 440	75/ 22968	0.0666667	0.0145519	1	ENSRNOG00000045654;ENSRNOG00000055634;ENSRNOG00000019422;ENSRNOG00000014205;ENSRNOG00000003745	LOC108348108;AABR07024908.1;Egr1;Klf2;Atf3
7	GO:1903900	BP	regulation of viral life cycle	7/ 440	134/ 22968	0.0522388	0.0148507	1	ENSRNOG00000033220;ENSRNOG00000055068;ENSRNOG00000012067;ENSRNOG00000057769;ENSRNOG00000014750;ENSRNOG00000010515;ENSRNOG00000051238	Oas1k;Ppial4d;Fam111a;Oas1h;Fam208a;Trim59;Mphosph8
2	GO:0070269	BP	pyroptosis	2/ 440	10/ 22968	0.2	0.0148831	1	ENSRNOG00000033697;ENSRNOG00000007372	Casp4;Casp1
2	GO:2001256	BP	regulation of store-operated calcium entry	2/ 440	10/ 22968	0.2	0.0148831	1	ENSRNOG00000020729;ENSRNOG00000022884	Stc2;Cd84
7	GO:0017148	BP	negative regulation of translation	7/ 440	136/ 22968	0.0514706	0.0159919	1	ENSRNOG00000027690;ENSRNOG00000047537;ENSRNOG00000020618;ENSRNOG00000060288;ENSRNOG00000012946;ENSRNOG00000031092;ENSRNOG00000019062	Eif3el1;LOC100912373;AC099450.1;LOC100365062;Mov10;Rock1;Pura
8	GO:1903046	BP	meiotic cell cycle process	8/ 440	171/ 22968	0.0467836	0.0175499	1	ENSRNOG00000012318;ENSRNOG00000004479;ENSRNOG00000010274;ENSRNOG00000007291;ENSRNOG00000056703;ENSRNOG00000023299;ENSRNOG00000008055;ENSRNOG00000002314	Aspm;Aurka;Smc4;Terf1;Atrx;Hfm1;Ccne2;LOC103689943
3	GO:0034105	BP	positive regulation of tissue remodeling	3/ 440	29/ 22968	0.103448	0.0176396	1	ENSRNOG00000054420;ENSRNOG00000017897;ENSRNOG00000031092	Vdr;Adam8;Rock1
9	GO:0009410	BP	response to xenobiotic stimulus	9/ 440	205/ 22968	0.0439024	0.0177156	1	ENSRNOG00000008890;ENSRNOG00000015734;ENSRNOG00000005600;ENSRNOG00000059714;ENSRNOG00000005223;ENSRNOG00000003919;ENSRNOG00000046667;ENSRNOG00000007219;ENSRNOG00000013704	Slc18a2;Ube3a;Nr4a2;Hsp90aa1;Hnmt;Rps6kb1;Fosb;LOC103692716;Cps1
2	GO:0033262	BP	regulation of nuclear cell cycle DNA replication	2/ 440	11/ 22968	0.181818	0.0179621	1	ENSRNOG00000043068;ENSRNOG00000056703	Tipin;Atrx
2	GO:0035404	BP	histone-serine phosphorylation	2/ 440	11/ 22968	0.181818	0.0179621	1	ENSRNOG00000004479;ENSRNOG00000005659	Aurka;Aurkb
2	GO:0005980	BP	glycogen catabolic process	2/ 440	11/ 22968	0.181818	0.0179621	1	ENSRNOG00000013704;ENSRNOG00000006833	Cps1;Rb1cc1
2	GO:0010658	BP	striated muscle cell apoptotic process	2/ 440	11/ 22968	0.181818	0.0179621	1	ENSRNOG00000007219;ENSRNOG00000059714	LOC103692716;Hsp90aa1
2	GO:0010659	BP	cardiac muscle cell apoptotic process	2/ 440	11/ 22968	0.181818	0.0179621	1	ENSRNOG00000007219;ENSRNOG00000059714	LOC103692716;Hsp90aa1
2	GO:1900112	BP	regulation of histone H3-K9 trimethylation	2/ 440	11/ 22968	0.181818	0.0179621	1	ENSRNOG00000056703;ENSRNOG00000028302	Atrx;Smarcb1
2	GO:0045475	BP	locomotor rhythm	2/ 440	11/ 22968	0.181818	0.0179621	1	ENSRNOG00000042717;ENSRNOG00000019422	Ciart;Egr1
2	GO:0009251	BP	glucan catabolic process	2/ 440	11/ 22968	0.181818	0.0179621	1	ENSRNOG00000013704;ENSRNOG00000006833	Cps1;Rb1cc1
2	GO:0061684	BP	chaperone-mediated autophagy	2/ 440	11/ 22968	0.181818	0.0179621	1	ENSRNOG00000007219;ENSRNOG00000059714	LOC103692716;Hsp90aa1
1	GO:1901825	BP	zeaxanthin metabolic process	1/ 440	1/ 22968	1	0.0191571	1	ENSRNOG00000009582	Rpe65
1	GO:1901827	BP	zeaxanthin biosynthetic process	1/ 440	1/ 22968	1	0.0191571	1	ENSRNOG00000009582	Rpe65
1	GO:0009810	BP	stilbene metabolic process	1/ 440	1/ 22968	1	0.0191571	1	ENSRNOG00000017286	Ephx2
1	GO:1901582	BP	positive regulation of telomeric RNA transcription from RNA pol II promoter	1/ 440	1/ 22968	1	0.0191571	1	ENSRNOG00000056703	Atrx
1	GO:1901580	BP	regulation of telomeric RNA transcription from RNA pol II promoter	1/ 440	1/ 22968	1	0.0191571	1	ENSRNOG00000056703	Atrx
1	GO:1901581	BP	negative regulation of telomeric RNA transcription from RNA pol II promoter	1/ 440	1/ 22968	1	0.0191571	1	ENSRNOG00000056703	Atrx
1	GO:0001695	BP	histamine catabolic process	1/ 440	1/ 22968	1	0.0191571	1	ENSRNOG00000005223	Hnmt
1	GO:1903045	BP	neural crest cell migration involved in sympathetic nervous system development	1/ 440	1/ 22968	1	0.0191571	1	ENSRNOG00000023337	Sema3a
1	GO:0150063	BP	visual system development	1/ 440	1/ 22968	1	0.0191571	1	ENSRNOG00000013902	P2ry12
1	GO:1904391	BP	response to ciliary neurotrophic factor	1/ 440	1/ 22968	1	0.0191571	1	ENSRNOG00000011946	Ptn
1	GO:0021660	BP	rhombomere 3 formation	1/ 440	1/ 22968	1	0.0191571	1	ENSRNOG00000000640	Egr2
1	GO:0021666	BP	rhombomere 5 formation	1/ 440	1/ 22968	1	0.0191571	1	ENSRNOG00000000640	Egr2
1	GO:0071846	BP	actin filament debranching	1/ 440	1/ 22968	1	0.0191571	1	ENSRNOG00000019838	Gmfg
1	GO:0051102	BP	DNA ligation involved in DNA recombination	1/ 440	1/ 22968	1	0.0191571	1	ENSRNOG00000014605	Lig4
1	GO:0070409	BP	carbamoyl phosphate biosynthetic process	1/ 440	1/ 22968	1	0.0191571	1	ENSRNOG00000013704	Cps1
1	GO:0070408	BP	carbamoyl phosphate metabolic process	1/ 440	1/ 22968	1	0.0191571	1	ENSRNOG00000013704	Cps1
1	GO:0097532	BP	stress response to acid chemical	1/ 440	1/ 22968	1	0.0191571	1	ENSRNOG00000014205	Klf2
1	GO:0097533	BP	cellular stress response to acid chemical	1/ 440	1/ 22968	1	0.0191571	1	ENSRNOG00000014205	Klf2
1	GO:0035037	BP	sperm entry	1/ 440	1/ 22968	1	0.0191571	1	ENSRNOG00000015734	Ube3a
1	GO:0016123	BP	xanthophyll biosynthetic process	1/ 440	1/ 22968	1	0.0191571	1	ENSRNOG00000009582	Rpe65
1	GO:0045769	BP	negative regulation of asymmetric cell division	1/ 440	1/ 22968	1	0.0191571	1	ENSRNOG00000012318	Aspm
1	GO:1900275	BP	negative regulation of phospholipase C activity	1/ 440	1/ 22968	1	0.0191571	1	ENSRNOG00000036911	Bicd1
1	GO:0016109	BP	tetraterpenoid biosynthetic process	1/ 440	1/ 22968	1	0.0191571	1	ENSRNOG00000009582	Rpe65
1	GO:0021594	BP	rhombomere formation	1/ 440	1/ 22968	1	0.0191571	1	ENSRNOG00000000640	Egr2
1	GO:1900276	BP	regulation of proteinase activated receptor activity	1/ 440	1/ 22968	1	0.0191571	1	ENSRNOG00000036911	Bicd1
1	GO:1904790	BP	regulation of shelterin complex assembly	1/ 440	1/ 22968	1	0.0191571	1	ENSRNOG00000007291	Terf1
1	GO:1904792	BP	positive regulation of shelterin complex assembly	1/ 440	1/ 22968	1	0.0191571	1	ENSRNOG00000007291	Terf1
1	GO:0098759	BP	cellular response to interleukin-8	1/ 440	1/ 22968	1	0.0191571	1	ENSRNOG00000019422	Egr1
1	GO:0098758	BP	response to interleukin-8	1/ 440	1/ 22968	1	0.0191571	1	ENSRNOG00000019422	Egr1
1	GO:0051038	BP	negative regulation of transcription involved in meiotic cell cycle	1/ 440	1/ 22968	1	0.0191571	1	ENSRNOG00000004268	Zfp386
1	GO:0051866	BP	general adaptation syndrome	1/ 440	1/ 22968	1	0.0191571	1	ENSRNOG00000005600	Nr4a2
1	GO:0110061	BP	regulation of angiotensin-activated signaling pathway	1/ 440	1/ 22968	1	0.0191571	1	ENSRNOG00000031092	Rock1
1	GO:1901810	BP	beta-carotene metabolic process	1/ 440	1/ 22968	1	0.0191571	1	ENSRNOG00000012027	Bco1
1	GO:1903718	BP	cellular response to ammonia	1/ 440	1/ 22968	1	0.0191571	1	ENSRNOG00000013704	Cps1
1	GO:1904389	BP	rod bipolar cell differentiation	1/ 440	1/ 22968	1	0.0191571	1	ENSRNOG00000011946	Ptn
1	GO:1903717	BP	response to ammonia	1/ 440	1/ 22968	1	0.0191571	1	ENSRNOG00000013704	Cps1
1	GO:0021808	BP	cytosolic calcium signaling involved in initiation of cell movement in glial-mediated radial cell migration	1/ 440	1/ 22968	1	0.0191571	1	ENSRNOG00000013902	P2ry12
1	GO:0032685	BP	negative regulation of granulocyte macrophage colony-stimulating factor production	1/ 440	1/ 22968	1	0.0191571	1	ENSRNOG00000022884	Cd84
1	GO:0035419	BP	activation of MAPK activity involved in innate immune response	1/ 440	1/ 22968	1	0.0191571	1	ENSRNOG00000017897	Adam8
1	GO:1904910	BP	regulation of establishment of RNA localization to telomere	1/ 440	1/ 22968	1	0.0191571	1	ENSRNOG00000007291	Terf1
1	GO:1904911	BP	negative regulation of establishment of RNA localization to telomere	1/ 440	1/ 22968	1	0.0191571	1	ENSRNOG00000007291	Terf1
1	GO:0071938	BP	vitamin A transport	1/ 440	1/ 22968	1	0.0191571	1	ENSRNOG00000010497	RGD1305807
1	GO:0071939	BP	vitamin A import	1/ 440	1/ 22968	1	0.0191571	1	ENSRNOG00000010497	RGD1305807
1	GO:1900737	BP	negative regulation of phospholipase C-activating G protein-coupled receptor signaling pathway	1/ 440	1/ 22968	1	0.0191571	1	ENSRNOG00000036911	Bicd1
1	GO:0032701	BP	negative regulation of interleukin-18 production	1/ 440	1/ 22968	1	0.0191571	1	ENSRNOG00000022884	Cd84
1	GO:0046272	BP	stilbene catabolic process	1/ 440	1/ 22968	1	0.0191571	1	ENSRNOG00000017286	Ephx2
1	GO:0016117	BP	carotenoid biosynthetic process	1/ 440	1/ 22968	1	0.0191571	1	ENSRNOG00000009582	Rpe65
1	GO:1904850	BP	negative regulation of establishment of protein localization to telomere	1/ 440	1/ 22968	1	0.0191571	1	ENSRNOG00000007291	Terf1
1	GO:0035120	BP	post-embryonic appendage morphogenesis	1/ 440	1/ 22968	1	0.0191571	1	ENSRNOG00000056703	Atrx
1	GO:0035127	BP	post-embryonic limb morphogenesis	1/ 440	1/ 22968	1	0.0191571	1	ENSRNOG00000056703	Atrx
1	GO:0035128	BP	post-embryonic forelimb morphogenesis	1/ 440	1/ 22968	1	0.0191571	1	ENSRNOG00000056703	Atrx
1	GO:2000415	BP	positive regulation of fibronectin-dependent thymocyte migration	1/ 440	1/ 22968	1	0.0191571	1	ENSRNOG00000017897	Adam8
1	GO:2000413	BP	regulation of fibronectin-dependent thymocyte migration	1/ 440	1/ 22968	1	0.0191571	1	ENSRNOG00000017897	Adam8
3	GO:0046885	BP	regulation of hormone biosynthetic process	3/ 440	30/ 22968	0.1	0.0193269	1	ENSRNOG00000020729;ENSRNOG00000054420;ENSRNOG00000019422	Stc2;Vdr;Egr1
3	GO:0034453	BP	microtubule anchoring	3/ 440	30/ 22968	0.1	0.0193269	1	ENSRNOG00000000823;ENSRNOG00000062190;ENSRNOG00000036911	Gcc2;LOC100911744;Bicd1
3	GO:0048477	BP	oogenesis	3/ 440	30/ 22968	0.1	0.0193269	1	ENSRNOG00000012318;ENSRNOG00000011946;ENSRNOG00000002314	Aspm;Ptn;LOC103689943
4	GO:0099118	BP	microtubule-based protein transport	4/ 440	54/ 22968	0.0740741	0.01979	1	ENSRNOG00000008075;ENSRNOG00000028248;ENSRNOG00000034089;ENSRNOG00000019062	Ift74;Lca5l;Ttc21a;Pura
4	GO:0098840	BP	protein transport along microtubule	4/ 440	54/ 22968	0.0740741	0.01979	1	ENSRNOG00000008075;ENSRNOG00000028248;ENSRNOG00000034089;ENSRNOG00000019062	Ift74;Lca5l;Ttc21a;Pura
4	GO:0001523	BP	retinoid metabolic process	4/ 440	54/ 22968	0.0740741	0.01979	1	ENSRNOG00000022101;ENSRNOG00000012027;ENSRNOG00000009582;ENSRNOG00000016275	Crabp2;Bco1;Rpe65;Ttr
4	GO:0042220	BP	response to cocaine	4/ 440	55/ 22968	0.0727273	0.0210287	1	ENSRNOG00000015734;ENSRNOG00000007219;ENSRNOG00000059714;ENSRNOG00000005223	Ube3a;LOC103692716;Hsp90aa1;Hnmt
4	GO:0014075	BP	response to amine	4/ 440	55/ 22968	0.0727273	0.0210287	1	ENSRNOG00000005600;ENSRNOG00000013704;ENSRNOG00000005223;ENSRNOG00000008890	Nr4a2;Cps1;Hnmt;Slc18a2
2	GO:0010657	BP	muscle cell apoptotic process	2/ 440	12/ 22968	0.166667	0.0212844	1	ENSRNOG00000007219;ENSRNOG00000059714	LOC103692716;Hsp90aa1
2	GO:0021604	BP	cranial nerve structural organization	2/ 440	12/ 22968	0.166667	0.0212844	1	ENSRNOG00000000640;ENSRNOG00000023337	Egr2;Sema3a
2	GO:0033089	BP	positive regulation of T cell differentiation in thymus	2/ 440	12/ 22968	0.166667	0.0212844	1	ENSRNOG00000017897;ENSRNOG00000058446	Adam8;Il7r
2	GO:0045161	BP	neuronal ion channel clustering	2/ 440	12/ 22968	0.166667	0.0212844	1	ENSRNOG00000050450;ENSRNOG00000014139	Kcnip2;Sclt1
2	GO:0090161	BP	Golgi ribbon formation	2/ 440	12/ 22968	0.166667	0.0212844	1	ENSRNOG00000000823;ENSRNOG00000000073	Gcc2;Tmed5
2	GO:0035589	BP	G protein-coupled purinergic nucleotide receptor signaling pathway	2/ 440	12/ 22968	0.166667	0.0212844	1	ENSRNOG00000013902;ENSRNOG00000039759	P2ry12;Gpr34
2	GO:0034058	BP	endosomal vesicle fusion	2/ 440	12/ 22968	0.166667	0.0212844	1	ENSRNOG00000051922;ENSRNOG00000052444	AABR07059663.1;Samd9
2	GO:1903441	BP	protein localization to ciliary membrane	2/ 440	12/ 22968	0.166667	0.0212844	1	ENSRNOG00000047194;ENSRNOG00000047019	Arl13b;Bbip1
2	GO:0044247	BP	cellular polysaccharide catabolic process	2/ 440	12/ 22968	0.166667	0.0212844	1	ENSRNOG00000013704;ENSRNOG00000006833	Cps1;Rb1cc1
3	GO:0044030	BP	regulation of DNA methylation	3/ 440	32/ 22968	0.09375	0.0229599	1	ENSRNOG00000021555;ENSRNOG00000051238;ENSRNOG00000031349	Mis18a;Mphosph8;AABR07026842.1
9	GO:0000902	BP	cell morphogenesis	9/ 440	215/ 22968	0.0418605	0.0232833	1	ENSRNOG00000004795;ENSRNOG00000025428;ENSRNOG00000007315;ENSRNOG00000026392;ENSRNOG00000058446;ENSRNOG00000017897;ENSRNOG00000014205;ENSRNOG00000054420;ENSRNOG00000047194	Pof1b;Rp2;Thoc2;Cdh12;Il7r;Adam8;Klf2;Vdr;Arl13b
7	GO:0034249	BP	negative regulation of cellular amide metabolic process	7/ 440	148/ 22968	0.0472973	0.0241698	1	ENSRNOG00000027690;ENSRNOG00000047537;ENSRNOG00000020618;ENSRNOG00000060288;ENSRNOG00000012946;ENSRNOG00000031092;ENSRNOG00000019062	Eif3el1;LOC100912373;AC099450.1;LOC100365062;Mov10;Rock1;Pura
5	GO:0072347	BP	response to anesthetic	5/ 440	86/ 22968	0.0581395	0.024806	1	ENSRNOG00000007219;ENSRNOG00000005223;ENSRNOG00000015734;ENSRNOG00000059714;ENSRNOG00000046667	LOC103692716;Hnmt;Ube3a;Hsp90aa1;Fosb
2	GO:0031937	BP	positive regulation of chromatin silencing	2/ 440	13/ 22968	0.153846	0.0248396	1	ENSRNOG00000014750;ENSRNOG00000051238	Fam208a;Mphosph8
2	GO:0097499	BP	protein localization to non-motile cilium	2/ 440	13/ 22968	0.153846	0.0248396	1	ENSRNOG00000047194;ENSRNOG00000047019	Arl13b;Bbip1
2	GO:0009629	BP	response to gravity	2/ 440	13/ 22968	0.153846	0.0248396	1	ENSRNOG00000032885;ENSRNOG00000008015	Cycs;Fos
2	GO:0045040	BP	protein insertion into mitochondrial outer membrane	2/ 440	13/ 22968	0.153846	0.0248396	1	ENSRNOG00000007219;ENSRNOG00000059714	LOC103692716;Hsp90aa1
2	GO:0000272	BP	polysaccharide catabolic process	2/ 440	13/ 22968	0.153846	0.0248396	1	ENSRNOG00000013704;ENSRNOG00000006833	Cps1;Rb1cc1
2	GO:0007008	BP	outer mitochondrial membrane organization	2/ 440	13/ 22968	0.153846	0.0248396	1	ENSRNOG00000007219;ENSRNOG00000059714	LOC103692716;Hsp90aa1
2	GO:0039694	BP	viral RNA genome replication	2/ 440	13/ 22968	0.153846	0.0248396	1	ENSRNOG00000021681;ENSRNOG00000028302	Eea1;Smarcb1
16	GO:0032989	BP	cellular component morphogenesis	16/ 440	473/ 22968	0.0338266	0.0261952	1	ENSRNOG00000050511;ENSRNOG00000011647;ENSRNOG00000011946;ENSRNOG00000058446;ENSRNOG00000007315;ENSRNOG00000005600;ENSRNOG00000026392;ENSRNOG00000025428;ENSRNOG00000017897;ENSRNOG00000023337;ENSRNOG00000012314;ENSRNOG00000054420;ENSRNOG00000031092;ENSRNOG00000014205;ENSRNOG00000047194;ENSRNOG00000004795	LOC100910838;S100a6;Ptn;Il7r;Thoc2;Nr4a2;Cdh12;Rp2;Adam8;Sema3a;Slirp;Vdr;Rock1;Klf2;Arl13b;Pof1b
3	GO:0042572	BP	retinol metabolic process	3/ 440	34/ 22968	0.0882353	0.0269374	1	ENSRNOG00000012027;ENSRNOG00000009582;ENSRNOG00000016275	Bco1;Rpe65;Ttr
3	GO:0140115	BP	export across plasma membrane	3/ 440	34/ 22968	0.0882353	0.0269374	1	ENSRNOG00000003872;ENSRNOG00000050450;ENSRNOG00000013312	Slc40a1;Kcnip2;Kcnt2
3	GO:0060236	BP	regulation of mitotic spindle organization	3/ 440	34/ 22968	0.0882353	0.0269374	1	ENSRNOG00000029885;ENSRNOG00000045654;ENSRNOG00000024798	Stag2;LOC108348108;Bora
4	GO:0016101	BP	diterpenoid metabolic process	4/ 440	60/ 22968	0.0666667	0.0279274	1	ENSRNOG00000022101;ENSRNOG00000012027;ENSRNOG00000009582;ENSRNOG00000016275	Crabp2;Bco1;Rpe65;Ttr
4	GO:0034502	BP	protein localization to chromosome	4/ 440	60/ 22968	0.0666667	0.0279274	1	ENSRNOG00000014750;ENSRNOG00000056703;ENSRNOG00000040279;ENSRNOG00000005659	Fam208a;Atrx;Slf1;Aurkb
2	GO:0051782	BP	negative regulation of cell division	2/ 440	14/ 22968	0.142857	0.0286175	1	ENSRNOG00000012318;ENSRNOG00000005659	Aspm;Aurkb
2	GO:0061756	BP	leukocyte adhesion to vascular endothelial cell	2/ 440	14/ 22968	0.142857	0.0286175	1	ENSRNOG00000031092;ENSRNOG00000050534	Rock1;Gcnt1
2	GO:0050901	BP	leukocyte tethering or rolling	2/ 440	14/ 22968	0.142857	0.0286175	1	ENSRNOG00000031092;ENSRNOG00000050534	Rock1;Gcnt1
2	GO:0042574	BP	retinal metabolic process	2/ 440	14/ 22968	0.142857	0.0286175	1	ENSRNOG00000012027;ENSRNOG00000009582	Bco1;Rpe65
2	GO:0090308	BP	regulation of methylation-dependent chromatin silencing	2/ 440	14/ 22968	0.142857	0.0286175	1	ENSRNOG00000014750;ENSRNOG00000051238	Fam208a;Mphosph8
3	GO:0008156	BP	negative regulation of DNA replication	3/ 440	35/ 22968	0.0857143	0.0290551	1	ENSRNOG00000029885;ENSRNOG00000007291;ENSRNOG00000043068	Stag2;Terf1;Tipin
3	GO:0072698	BP	protein localization to microtubule cytoskeleton	3/ 440	35/ 22968	0.0857143	0.0290551	1	ENSRNOG00000009208;ENSRNOG00000007859;ENSRNOG00000004479	Pibf1;Cep83;Aurka
4	GO:0070192	BP	chromosome organization involved in meiotic cell cycle	4/ 440	62/ 22968	0.0645161	0.0310215	1	ENSRNOG00000007291;ENSRNOG00000008055;ENSRNOG00000056703;ENSRNOG00000010274	Terf1;Ccne2;Atrx;Smc4
3	GO:0003281	BP	ventricular septum development	3/ 440	36/ 22968	0.0833333	0.0312583	1	ENSRNOG00000016498;ENSRNOG00000019875;ENSRNOG00000034258	AABR07004112.1;Matr3;Xirp2
3	GO:0003009	BP	skeletal muscle contraction	3/ 440	36/ 22968	0.0833333	0.0312583	1	ENSRNOG00000007219;ENSRNOG00000059714;ENSRNOG00000003919	LOC103692716;Hsp90aa1;Rps6kb1
2	GO:0048385	BP	regulation of retinoic acid receptor signaling pathway	2/ 440	15/ 22968	0.133333	0.0326084	1	ENSRNOG00000022101;ENSRNOG00000012314	Crabp2;Slirp
2	GO:0035385	BP	Roundabout signaling pathway	2/ 440	15/ 22968	0.133333	0.0326084	1	ENSRNOG00000047786;ENSRNOG00000029792	NEWGENE_1308171;Ogn
2	GO:0097623	BP	potassium ion export across plasma membrane	2/ 440	15/ 22968	0.133333	0.0326084	1	ENSRNOG00000050450;ENSRNOG00000013312	Kcnip2;Kcnt2
2	GO:0061741	BP	chaperone-mediated protein transport involved in chaperone-mediated autophagy	2/ 440	15/ 22968	0.133333	0.0326084	1	ENSRNOG00000007219;ENSRNOG00000059714	LOC103692716;Hsp90aa1
2	GO:0051974	BP	negative regulation of telomerase activity	2/ 440	15/ 22968	0.133333	0.0326084	1	ENSRNOG00000007291;ENSRNOG00000047439	Terf1;Pot1b
4	GO:0043044	BP	ATP-dependent chromatin remodeling	4/ 440	63/ 22968	0.0634921	0.0326411	1	ENSRNOG00000028302;ENSRNOG00000005270;ENSRNOG00000021555;ENSRNOG00000009116	Smarcb1;Sycp3;Mis18a;Itgb3bp
3	GO:0090224	BP	regulation of spindle organization	3/ 440	37/ 22968	0.0810811	0.0335467	1	ENSRNOG00000029885;ENSRNOG00000045654;ENSRNOG00000024798	Stag2;LOC108348108;Bora
7	GO:0018105	BP	peptidyl-serine phosphorylation	7/ 440	159/ 22968	0.0440252	0.0338526	1	ENSRNOG00000004479;ENSRNOG00000025768;ENSRNOG00000057696;ENSRNOG00000034241;ENSRNOG00000031092;ENSRNOG00000003919;ENSRNOG00000005659	Aurka;Clk1;Sbk1;Set;Rock1;Rps6kb1;Aurkb
5	GO:0006720	BP	isoprenoid metabolic process	5/ 440	94/ 22968	0.0531915	0.0346079	1	ENSRNOG00000022101;ENSRNOG00000012027;ENSRNOG00000009582;ENSRNOG00000016275;ENSRNOG00000048849	Crabp2;Bco1;Rpe65;Ttr;Pdss1
3	GO:0008299	BP	isoprenoid biosynthetic process	3/ 440	38/ 22968	0.0789474	0.0359197	1	ENSRNOG00000022101;ENSRNOG00000009582;ENSRNOG00000048849	Crabp2;Rpe65;Pdss1
3	GO:0043486	BP	histone exchange	3/ 440	38/ 22968	0.0789474	0.0359197	1	ENSRNOG00000005270;ENSRNOG00000021555;ENSRNOG00000009116	Sycp3;Mis18a;Itgb3bp
4	GO:0006367	BP	transcription initiation from RNA polymerase II promoter	4/ 440	65/ 22968	0.0615385	0.0360263	1	ENSRNOG00000007719;ENSRNOG00000010408;ENSRNOG00000054420;ENSRNOG00000005600	Ccnc;Polr2k;Vdr;Nr4a2
2	GO:0032695	BP	negative regulation of interleukin-12 production	2/ 440	16/ 22968	0.125	0.0368028	1	ENSRNOG00000009208;ENSRNOG00000046261	Pibf1;Acp5
2	GO:0003170	BP	heart valve development	2/ 440	16/ 22968	0.125	0.0368028	1	ENSRNOG00000016498;ENSRNOG00000019875	AABR07004112.1;Matr3
2	GO:0000076	BP	DNA replication checkpoint	2/ 440	16/ 22968	0.125	0.0368028	1	ENSRNOG00000043068;ENSRNOG00000040279	Tipin;Slf1
2	GO:0060452	BP	positive regulation of cardiac muscle contraction	2/ 440	16/ 22968	0.125	0.0368028	1	ENSRNOG00000007219;ENSRNOG00000059714	LOC103692716;Hsp90aa1
2	GO:0072393	BP	microtubule anchoring at microtubule organizing center	2/ 440	16/ 22968	0.125	0.0368028	1	ENSRNOG00000036911;ENSRNOG00000062190	Bicd1;LOC100911744
2	GO:0051383	BP	kinetochore organization	2/ 440	16/ 22968	0.125	0.0368028	1	ENSRNOG00000039740;ENSRNOG00000010274	Cenpk;Smc4
4	GO:0045428	BP	regulation of nitric oxide biosynthetic process	4/ 440	66/ 22968	0.0606061	0.0377921	1	ENSRNOG00000007219;ENSRNOG00000059714;ENSRNOG00000046261;ENSRNOG00000014205	LOC103692716;Hsp90aa1;Acp5;Klf2
1	GO:0031104	BP	dendrite regeneration	1/ 440	2/ 22968	0.5	0.037948	1	ENSRNOG00000011946	Ptn
1	GO:1903988	BP	iron ion export across plasma membrane	1/ 440	2/ 22968	0.5	0.037948	1	ENSRNOG00000003872	Slc40a1
1	GO:0070564	BP	positive regulation of vitamin D receptor signaling pathway	1/ 440	2/ 22968	0.5	0.037948	1	ENSRNOG00000012314	Slirp
1	GO:0070561	BP	vitamin D receptor signaling pathway	1/ 440	2/ 22968	0.5	0.037948	1	ENSRNOG00000054420	Vdr
1	GO:1904397	BP	negative regulation of neuromuscular junction development	1/ 440	2/ 22968	0.5	0.037948	1	ENSRNOG00000011946	Ptn
1	GO:0010525	BP	regulation of transposition, RNA-mediated	1/ 440	2/ 22968	0.5	0.037948	1	ENSRNOG00000012946	Mov10
1	GO:0010526	BP	negative regulation of transposition, RNA-mediated	1/ 440	2/ 22968	0.5	0.037948	1	ENSRNOG00000012946	Mov10
1	GO:0010980	BP	positive regulation of vitamin D 24-hydroxylase activity	1/ 440	2/ 22968	0.5	0.037948	1	ENSRNOG00000054420	Vdr
1	GO:0060345	BP	spleen trabecula formation	1/ 440	2/ 22968	0.5	0.037948	1	ENSRNOG00000003872	Slc40a1
1	GO:1905838	BP	regulation of telomeric D-loop disassembly	1/ 440	2/ 22968	0.5	0.037948	1	ENSRNOG00000007291	Terf1
1	GO:1905839	BP	negative regulation of telomeric D-loop disassembly	1/ 440	2/ 22968	0.5	0.037948	1	ENSRNOG00000007291	Terf1
1	GO:0046338	BP	phosphatidylethanolamine catabolic process	1/ 440	2/ 22968	0.5	0.037948	1	ENSRNOG00000039091	Pnpla8
1	GO:0035545	BP	determination of left/right asymmetry in nervous system	1/ 440	2/ 22968	0.5	0.037948	1	ENSRNOG00000000861	Zic3
1	GO:0150019	BP	basal dendrite morphogenesis	1/ 440	2/ 22968	0.5	0.037948	1	ENSRNOG00000023337	Sema3a
1	GO:0016122	BP	xanthophyll metabolic process	1/ 440	2/ 22968	0.5	0.037948	1	ENSRNOG00000009582	Rpe65
1	GO:0033626	BP	positive regulation of integrin activation by cell surface receptor linked signal transduction	1/ 440	2/ 22968	0.5	0.037948	1	ENSRNOG00000013902	P2ry12
1	GO:2000309	BP	positive regulation of tumor necrosis factor (ligand) superfamily member 11 production	1/ 440	2/ 22968	0.5	0.037948	1	ENSRNOG00000017897	Adam8
1	GO:0034247	BP	snoRNA splicing	1/ 440	2/ 22968	0.5	0.037948	1	ENSRNOG00000059412	Rnf113a1
1	GO:0051037	BP	regulation of transcription involved in meiotic cell cycle	1/ 440	2/ 22968	0.5	0.037948	1	ENSRNOG00000004268	Zfp386
1	GO:0035585	BP	calcium-mediated signaling using extracellular calcium source	1/ 440	2/ 22968	0.5	0.037948	1	ENSRNOG00000013902	P2ry12
1	GO:0010979	BP	regulation of vitamin D 24-hydroxylase activity	1/ 440	2/ 22968	0.5	0.037948	1	ENSRNOG00000054420	Vdr
1	GO:1904534	BP	negative regulation of telomeric loop disassembly	1/ 440	2/ 22968	0.5	0.037948	1	ENSRNOG00000007291	Terf1
1	GO:0031393	BP	negative regulation of prostaglandin biosynthetic process	1/ 440	2/ 22968	0.5	0.037948	1	ENSRNOG00000009208	Pibf1
1	GO:2000307	BP	regulation of tumor necrosis factor (ligand) superfamily member 11 production	1/ 440	2/ 22968	0.5	0.037948	1	ENSRNOG00000017897	Adam8
1	GO:1904571	BP	positive regulation of selenocysteine incorporation	1/ 440	2/ 22968	0.5	0.037948	1	ENSRNOG00000005975	LOC100362027
1	GO:1900673	BP	olefin metabolic process	1/ 440	2/ 22968	0.5	0.037948	1	ENSRNOG00000017286	Ephx2
1	GO:0048213	BP	Golgi vesicle prefusion complex stabilization	1/ 440	2/ 22968	0.5	0.037948	1	ENSRNOG00000002026	Dnajc28
1	GO:1904907	BP	regulation of maintenance of mitotic sister chromatid cohesion, telomeric	1/ 440	2/ 22968	0.5	0.037948	1	ENSRNOG00000056703	Atrx
1	GO:1904908	BP	negative regulation of maintenance of mitotic sister chromatid cohesion, telomeric	1/ 440	2/ 22968	0.5	0.037948	1	ENSRNOG00000056703	Atrx
1	GO:1905778	BP	negative regulation of exonuclease activity	1/ 440	2/ 22968	0.5	0.037948	1	ENSRNOG00000007291	Terf1
1	GO:0042275	BP	error-free postreplication DNA repair	1/ 440	2/ 22968	0.5	0.037948	1	ENSRNOG00000001829	Ube2v2
1	GO:0060352	BP	cell adhesion molecule production	1/ 440	2/ 22968	0.5	0.037948	1	ENSRNOG00000050534	Gcnt1
1	GO:0061723	BP	glycophagy	1/ 440	2/ 22968	0.5	0.037948	1	ENSRNOG00000006833	Rb1cc1
1	GO:0150020	BP	basal dendrite arborization	1/ 440	2/ 22968	0.5	0.037948	1	ENSRNOG00000023337	Sema3a
1	GO:0035498	BP	carnosine metabolic process	1/ 440	2/ 22968	0.5	0.037948	1	ENSRNOG00000012872	Carnmt1
1	GO:0042701	BP	progesterone secretion	1/ 440	2/ 22968	0.5	0.037948	1	ENSRNOG00000014320	Inhba
1	GO:1904373	BP	response to kainic acid	1/ 440	2/ 22968	0.5	0.037948	1	ENSRNOG00000011946	Ptn
1	GO:0000961	BP	negative regulation of mitochondrial RNA catabolic process	1/ 440	2/ 22968	0.5	0.037948	1	ENSRNOG00000012314	Slirp
1	GO:0071955	BP	recycling endosome to Golgi transport	1/ 440	2/ 22968	0.5	0.037948	1	ENSRNOG00000000823	Gcc2
1	GO:0016119	BP	carotene metabolic process	1/ 440	2/ 22968	0.5	0.037948	1	ENSRNOG00000012027	Bco1
1	GO:1904815	BP	negative regulation of protein localization to chromosome, telomeric region	1/ 440	2/ 22968	0.5	0.037948	1	ENSRNOG00000007291	Terf1
1	GO:0097355	BP	protein localization to heterochromatin	1/ 440	2/ 22968	0.5	0.037948	1	ENSRNOG00000014750	Fam208a
1	GO:1905205	BP	positive regulation of connective tissue replacement	1/ 440	2/ 22968	0.5	0.037948	1	ENSRNOG00000031092	Rock1
1	GO:0039692	BP	single stranded viral RNA replication via double stranded DNA intermediate	1/ 440	2/ 22968	0.5	0.037948	1	ENSRNOG00000028302	Smarcb1
1	GO:2000412	BP	positive regulation of thymocyte migration	1/ 440	2/ 22968	0.5	0.037948	1	ENSRNOG00000017897	Adam8
1	GO:0021569	BP	rhombomere 3 development	1/ 440	2/ 22968	0.5	0.037948	1	ENSRNOG00000000640	Egr2
18	GO:0120036	BP	plasma membrane bounded cell projection organization	18/ 440	566/ 22968	0.0318021	0.0408781	1	ENSRNOG00000056458;ENSRNOG00000047019;ENSRNOG00000014139;ENSRNOG00000011946;ENSRNOG00000009208;ENSRNOG00000014585;ENSRNOG00000007859;ENSRNOG00000002126;ENSRNOG00000023337;ENSRNOG00000008075;ENSRNOG00000022845;ENSRNOG00000013902;ENSRNOG00000031092;ENSRNOG00000011440;ENSRNOG00000034089;ENSRNOG00000047194;ENSRNOG00000004057;ENSRNOG00000021729	Cep290;Bbip1;Sclt1;Ptn;Pibf1;Cfap53;Cep83;Ncam2;Sema3a;Ift74;Cep70;P2ry12;Rock1;Ccdc39;Ttc21a;Arl13b;Ccdc88a;Iqub
3	GO:0007292	BP	female gamete generation	3/ 440	40/ 22968	0.075	0.0409174	1	ENSRNOG00000012318;ENSRNOG00000011946;ENSRNOG00000002314	Aspm;Ptn;LOC103689943
2	GO:0001732	BP	formation of cytoplasmic translation initiation complex	2/ 440	17/ 22968	0.117647	0.0411915	1	ENSRNOG00000060288;ENSRNOG00000027690	LOC100365062;Eif3el1
2	GO:0060416	BP	response to growth hormone	2/ 440	17/ 22968	0.117647	0.0411915	1	ENSRNOG00000002572;ENSRNOG00000013704	Cacybp;Cps1
2	GO:0016114	BP	terpenoid biosynthetic process	2/ 440	17/ 22968	0.117647	0.0411915	1	ENSRNOG00000022101;ENSRNOG00000009582	Crabp2;Rpe65
5	GO:1903426	BP	regulation of reactive oxygen species biosynthetic process	5/ 440	99/ 22968	0.0505051	0.0417966	1	ENSRNOG00000032885;ENSRNOG00000007219;ENSRNOG00000059714;ENSRNOG00000046261;ENSRNOG00000014205	Cycs;LOC103692716;Hsp90aa1;Acp5;Klf2
6	GO:0006275	BP	regulation of DNA replication	6/ 440	133/ 22968	0.0451128	0.0431504	1	ENSRNOG00000029885;ENSRNOG00000007291;ENSRNOG00000056703;ENSRNOG00000002572;ENSRNOG00000043068;ENSRNOG00000014031	Stag2;Terf1;Atrx;Cacybp;Tipin;Esco1
4	GO:0006721	BP	terpenoid metabolic process	4/ 440	69/ 22968	0.057971	0.0433828	1	ENSRNOG00000022101;ENSRNOG00000012027;ENSRNOG00000009582;ENSRNOG00000016275	Crabp2;Bco1;Rpe65;Ttr
3	GO:0042073	BP	intraciliary transport	3/ 440	41/ 22968	0.0731707	0.0435407	1	ENSRNOG00000008075;ENSRNOG00000028248;ENSRNOG00000034089	Ift74;Lca5l;Ttc21a
3	GO:0050434	BP	positive regulation of viral transcription	3/ 440	41/ 22968	0.0731707	0.0435407	1	ENSRNOG00000010408;ENSRNOG00000028302;ENSRNOG00000012314	Polr2k;Smarcb1;Slirp
3	GO:0061512	BP	protein localization to cilium	3/ 440	41/ 22968	0.0731707	0.0435407	1	ENSRNOG00000047194;ENSRNOG00000034089;ENSRNOG00000047019	Arl13b;Ttc21a;Bbip1
6	GO:0007051	BP	spindle organization	6/ 440	134/ 22968	0.0447761	0.044477	1	ENSRNOG00000012318;ENSRNOG00000004479;ENSRNOG00000056703;ENSRNOG00000015255;ENSRNOG00000009208;ENSRNOG00000005659	Aspm;Aurka;Atrx;Haus3;Pibf1;Aurkb
7	GO:0007088	BP	regulation of mitotic nuclear division	7/ 440	169/ 22968	0.0414201	0.0446366	1	ENSRNOG00000029885;ENSRNOG00000024798;ENSRNOG00000056703;ENSRNOG00000045654;ENSRNOG00000008055;ENSRNOG00000040279;ENSRNOG00000005659	Stag2;Bora;Atrx;LOC108348108;Ccne2;Slf1;Aurkb
5	GO:0006446	BP	regulation of translational initiation	5/ 440	101/ 22968	0.049505	0.044906	1	ENSRNOG00000060288;ENSRNOG00000027690;ENSRNOG00000047537;ENSRNOG00000003919;ENSRNOG00000020618	LOC100365062;Eif3el1;LOC100912373;Rps6kb1;AC099450.1
2	GO:0044849	BP	estrous cycle	2/ 440	18/ 22968	0.111111	0.0457654	1	ENSRNOG00000011946;ENSRNOG00000019422	Ptn;Egr1
2	GO:0048532	BP	anatomical structure arrangement	2/ 440	18/ 22968	0.111111	0.0457654	1	ENSRNOG00000023337;ENSRNOG00000000640	Sema3a;Egr2
2	GO:0019079	BP	viral genome replication	2/ 440	18/ 22968	0.111111	0.0457654	1	ENSRNOG00000021681;ENSRNOG00000028302	Eea1;Smarcb1
2	GO:0006448	BP	regulation of translational elongation	2/ 440	18/ 22968	0.111111	0.0457654	1	ENSRNOG00000001598;ENSRNOG00000005975	Usp16;LOC100362027
2	GO:0060700	BP	regulation of ribonuclease activity	2/ 440	18/ 22968	0.111111	0.0457654	1	ENSRNOG00000057769;ENSRNOG00000033220	Oas1h;Oas1k
3	GO:0044380	BP	protein localization to cytoskeleton	3/ 440	42/ 22968	0.0714286	0.0462459	1	ENSRNOG00000009208;ENSRNOG00000007859;ENSRNOG00000004479	Pibf1;Cep83;Aurka
4	GO:1990138	BP	neuron projection extension	4/ 440	71/ 22968	0.056338	0.0473542	1	ENSRNOG00000047786;ENSRNOG00000029792;ENSRNOG00000004479;ENSRNOG00000023337	NEWGENE_1308171;Ogn;Aurka;Sema3a
5	GO:1901800	BP	positive regulation of proteasomal protein catabolic process	5/ 440	103/ 22968	0.0485437	0.04815	1	ENSRNOG00000007203;ENSRNOG00000003805;ENSRNOG00000004479;ENSRNOG00000001829;ENSRNOG00000045654	Psmc6;Rnft1;Aurka;Ube2v2;LOC108348108
3	GO:1905515	BP	non-motile cilium assembly	3/ 440	43/ 22968	0.0697674	0.0490323	1	ENSRNOG00000008075;ENSRNOG00000009208;ENSRNOG00000047194	Ift74;Pibf1;Arl13b
3	GO:0048675	BP	axon extension	3/ 440	43/ 22968	0.0697674	0.0490323	1	ENSRNOG00000047786;ENSRNOG00000029792;ENSRNOG00000023337	NEWGENE_1308171;Ogn;Sema3a
3	GO:0005751	CC	mitochondrial respiratory chain complex IV	3/ 440	20/ 22968	0.15	0.00624692	1	ENSRNOG00000010807;ENSRNOG00000005512;ENSRNOG00000030237	Cox6c;Ndufa4;Cox7c
9	GO:0005819	CC	spindle	9/ 440	175/ 22968	0.0514286	0.00677532	1	ENSRNOG00000012318;ENSRNOG00000004479;ENSRNOG00000024798;ENSRNOG00000025981;ENSRNOG00000013390;ENSRNOG00000015255;ENSRNOG00000050051;ENSRNOG00000003388;ENSRNOG00000005659	Aspm;Aurka;Bora;Ska2;Kbtbd8;Haus3;Pin4;Cenpf;Aurkb
2	GO:0097524	CC	sperm plasma membrane	2/ 440	7/ 22968	0.285714	0.00721459	1	ENSRNOG00000007219;ENSRNOG00000059714	LOC103692716;Hsp90aa1
11	GO:0005681	CC	spliceosomal complex	11/ 440	242/ 22968	0.0454545	0.00726306	1	ENSRNOG00000057622;ENSRNOG00000002835;ENSRNOG00000017310;ENSRNOG00000059412;ENSRNOG00000012314;ENSRNOG00000030374;ENSRNOG00000004521;ENSRNOG00000012505;ENSRNOG00000012778;ENSRNOG00000042126;ENSRNOG00000004864	Rbm41;Luc7l3;Rnpc3;Rnf113a1;Slirp;Lsm6;Prpf39;Ppwd1;Magoh;Lsm5;Prpf40a
32	GO:0044427	CC	chromosomal part	32/ 440	1045/ 22968	0.030622	0.0103647	1	ENSRNOG00000004479;ENSRNOG00000009116;ENSRNOG00000025981;ENSRNOG00000012067;ENSRNOG00000004908;ENSRNOG00000005270;ENSRNOG00000043068;ENSRNOG00000051238;ENSRNOG00000005659;ENSRNOG00000017784;ENSRNOG00000014205;ENSRNOG00000047439;ENSRNOG00000040279;ENSRNOG00000029885;ENSRNOG00000029078;ENSRNOG00000010274;ENSRNOG00000009329;ENSRNOG00000032401;ENSRNOG00000005021;ENSRNOG00000028302;ENSRNOG00000019062;…	Aurka;Itgb3bp;Ska2;Fam111a;Smc6;Sycp3;Tipin;Mphosph8;Aurkb;Lrif1;Klf2;Pot1b;Slf1;Stag2;Hmgn5b;Smc4;Nr1d1;H3f3c;Orc4;Smarcb1;Pura;Nup43;Eif3el1;Terf1;Atrx;Rpa3;LOC100365062;Cenpf;AABR07005838.1;Fam208a;Esco1;Mis18a
3	GO:0000779	CC	condensed chromosome, centromeric region	3/ 440	24/ 22968	0.125	0.0104821	1	ENSRNOG00000056703;ENSRNOG00000004479;ENSRNOG00000005659	Atrx;Aurka;Aurkb
3	GO:0071004	CC	U2-type prespliceosome	3/ 440	24/ 22968	0.125	0.0104821	1	ENSRNOG00000004864;ENSRNOG00000002835;ENSRNOG00000004521	Prpf40a;Luc7l3;Prpf39
4	GO:0070069	CC	cytochrome complex	4/ 440	45/ 22968	0.0888889	0.0106568	1	ENSRNOG00000054689;ENSRNOG00000005512;ENSRNOG00000010807;ENSRNOG00000030237	Cox7b;Ndufa4;Cox6c;Cox7c
45	GO:0044430	CC	cytoskeletal part	45/ 440	1618/ 22968	0.0278121	0.0109911	1	ENSRNOG00000017318;ENSRNOG00000012318;ENSRNOG00000004479;ENSRNOG00000024798;ENSRNOG00000003738;ENSRNOG00000003712;ENSRNOG00000025981;ENSRNOG00000017897;ENSRNOG00000016377;ENSRNOG00000050051;ENSRNOG00000031092;ENSRNOG00000011440;ENSRNOG00000010891;ENSRNOG00000010515;ENSRNOG00000034258;ENSRNOG00000005659;ENSRNOG00000056458;ENSRNOG00000019848;ENSRNOG00000000542;ENSRNOG00000015255;ENSRNOG00000008075;…	Zfp322a;Aspm;Aurka;Bora;Ush2a;Ppp4r3b;Ska2;Adam8;Cep55;Pin4;Rock1;Ccdc39;Lrrcc1;Trim59;Xirp2;Aurkb;Cep290;Rbm39;Dnah8;Haus3;Ift74;Bicd1;Ccne2;Slf1;Stag2;Pof1b;LOC100911744;Lrif1;Kbtbd8;LOC108348108;Odf2l;Lca5l;Pibf1;Dsp;Arl13b;Sclt1;Rp2;Tmsb15b2;Cd2ap;Cep70;Cenpf;Taf1d;AABR07005838.1;Cep83;Ccdc88a
7	GO:0031514	CC	motile cilium	7/ 440	130/ 22968	0.0538462	0.0127445	1	ENSRNOG00000059714;ENSRNOG00000012314;ENSRNOG00000008075;ENSRNOG00000007219;ENSRNOG00000003901;ENSRNOG00000047194;ENSRNOG00000021729	Hsp90aa1;Slirp;Ift74;LOC103692716;Cfap36;Arl13b;Iqub
3	GO:0045120	CC	pronucleus	3/ 440	26/ 22968	0.115385	0.0130913	1	ENSRNOG00000003388;ENSRNOG00000004479;ENSRNOG00000031349	Cenpf;Aurka;AABR07026842.1
9	GO:0016323	CC	basolateral plasma membrane	9/ 440	195/ 22968	0.0461538	0.0131877	1	ENSRNOG00000003171;ENSRNOG00000022711;ENSRNOG00000029465;ENSRNOG00000059714;ENSRNOG00000045654;ENSRNOG00000003872;ENSRNOG00000013928;ENSRNOG00000007219;ENSRNOG00000007917	Mpz;Slco4c1;Slc26a10;Hsp90aa1;LOC108348108;Slc40a1;Dsp;LOC103692716;Cd46
2	GO:0036449	CC	microtubule minus-end	2/ 440	10/ 22968	0.2	0.0148831	1	ENSRNOG00000012318;ENSRNOG00000062190	Aspm;LOC100911744
5	GO:0097525	CC	spliceosomal snRNP complex	5/ 440	76/ 22968	0.0657895	0.015339	1	ENSRNOG00000004864;ENSRNOG00000030374;ENSRNOG00000042126;ENSRNOG00000002835;ENSRNOG00000004521	Prpf40a;Lsm6;Lsm5;Luc7l3;Prpf39
3	GO:0071010	CC	prespliceosome	3/ 440	29/ 22968	0.103448	0.0176396	1	ENSRNOG00000004864;ENSRNOG00000004521;ENSRNOG00000002835	Prpf40a;Prpf39;Luc7l3
3	GO:0034451	CC	centriolar satellite	3/ 440	29/ 22968	0.103448	0.0176396	1	ENSRNOG00000056458;ENSRNOG00000009208;ENSRNOG00000014059	Cep290;Pibf1;Odf2l
2	GO:0000783	CC	nuclear telomere cap complex	2/ 440	11/ 22968	0.181818	0.0179621	1	ENSRNOG00000007291;ENSRNOG00000047439	Terf1;Pot1b
2	GO:0000782	CC	telomere cap complex	2/ 440	11/ 22968	0.181818	0.0179621	1	ENSRNOG00000007291;ENSRNOG00000047439	Terf1;Pot1b
1	GO:0042568	CC	insulin-like growth factor binary complex	1/ 440	1/ 22968	1	0.0191571	1	ENSRNOG00000010977	Igfbp6
1	GO:0030142	CC	COPI-coated Golgi to ER transport vesicle	1/ 440	1/ 22968	1	0.0191571	1	ENSRNOG00000004057	Ccdc88a
1	GO:0005969	CC	serine-pyruvate aminotransferase complex	1/ 440	1/ 22968	1	0.0191571	1	ENSRNOG00000021681	Eea1
1	GO:0033648	CC	host intracellular membrane-bounded organelle	1/ 440	1/ 22968	1	0.0191571	1	ENSRNOG00000036911	Bicd1
1	GO:0033647	CC	host intracellular organelle	1/ 440	1/ 22968	1	0.0191571	1	ENSRNOG00000036911	Bicd1
1	GO:0043509	CC	activin A complex	1/ 440	1/ 22968	1	0.0191571	1	ENSRNOG00000014320	Inhba
1	GO:0032010	CC	phagolysosome	1/ 440	1/ 22968	1	0.0191571	1	ENSRNOG00000017897	Adam8
1	GO:0072517	CC	host cell viral assembly compartment	1/ 440	1/ 22968	1	0.0191571	1	ENSRNOG00000036911	Bicd1
1	GO:1990421	CC	subtelomeric heterochromatin	1/ 440	1/ 22968	1	0.0191571	1	ENSRNOG00000056703	Atrx
1	GO:0032127	CC	dense core granule membrane	1/ 440	1/ 22968	1	0.0191571	1	ENSRNOG00000017897	Adam8
1	GO:0048180	CC	activin complex	1/ 440	1/ 22968	1	0.0191571	1	ENSRNOG00000014320	Inhba
1	GO:1990707	CC	nuclear subtelomeric heterochromatin	1/ 440	1/ 22968	1	0.0191571	1	ENSRNOG00000056703	Atrx
1	GO:0039713	CC	viral factory	1/ 440	1/ 22968	1	0.0191571	1	ENSRNOG00000036911	Bicd1
1	GO:0039714	CC	cytoplasmic viral factory	1/ 440	1/ 22968	1	0.0191571	1	ENSRNOG00000036911	Bicd1
2	GO:0005688	CC	U6 snRNP	2/ 440	12/ 22968	0.166667	0.0212844	1	ENSRNOG00000030374;ENSRNOG00000042126	Lsm6;Lsm5
5	GO:0030532	CC	small nuclear ribonucleoprotein complex	5/ 440	83/ 22968	0.060241	0.0216517	1	ENSRNOG00000004864;ENSRNOG00000030374;ENSRNOG00000042126;ENSRNOG00000002835;ENSRNOG00000004521	Prpf40a;Lsm6;Lsm5;Luc7l3;Prpf39
3	GO:0005685	CC	U1 snRNP	3/ 440	32/ 22968	0.09375	0.0229599	1	ENSRNOG00000004864;ENSRNOG00000004521;ENSRNOG00000002835	Prpf40a;Prpf39;Luc7l3
4	GO:0005876	CC	spindle microtubule	4/ 440	59/ 22968	0.0677966	0.0264526	1	ENSRNOG00000020446;ENSRNOG00000025981;ENSRNOG00000004479;ENSRNOG00000005659	AABR07005838.1;Ska2;Aurka;Aurkb
2	GO:0005662	CC	DNA replication factor A complex	2/ 440	14/ 22968	0.142857	0.0286175	1	ENSRNOG00000008309;ENSRNOG00000019062	Rpa3;Pura
8	GO:0062023	CC	collagen-containing extracellular matrix	8/ 440	188/ 22968	0.0425532	0.0288892	1	ENSRNOG00000004275;ENSRNOG00000011946;ENSRNOG00000003738;ENSRNOG00000059714;ENSRNOG00000001622;ENSRNOG00000006025;ENSRNOG00000007219;ENSRNOG00000039560	Egfl6;Ptn;Ush2a;Hsp90aa1;Impg2;Lamb3;LOC103692716;LOC103690116
3	GO:0000803	CC	sex chromosome	3/ 440	35/ 22968	0.0857143	0.0290551	1	ENSRNOG00000004908;ENSRNOG00000028302;ENSRNOG00000017784	Smc6;Smarcb1;Lrif1
5	GO:0005684	CC	U2-type spliceosomal complex	5/ 440	91/ 22968	0.0549451	0.0306906	1	ENSRNOG00000004864;ENSRNOG00000042126;ENSRNOG00000002835;ENSRNOG00000004521;ENSRNOG00000059412	Prpf40a;Lsm5;Luc7l3;Prpf39;Rnf113a1
8	GO:0098800	CC	inner mitochondrial membrane protein complex	8/ 440	193/ 22968	0.0414508	0.0330101	1	ENSRNOG00000033615;ENSRNOG00000020296;ENSRNOG00000004512;ENSRNOG00000027049;ENSRNOG00000049819;ENSRNOG00000005512;ENSRNOG00000010807;ENSRNOG00000030237	Mt-nd3;LOC103693430;Apool;Atp5mf;Dnajc19;Ndufa4;Cox6c;Cox7c
3	GO:0016592	CC	mediator complex	3/ 440	37/ 22968	0.0810811	0.0335467	1	ENSRNOG00000007719;ENSRNOG00000001820;ENSRNOG00000005059	Ccnc;Med21;Med22
5	GO:0120114	CC	Sm-like protein family complex	5/ 440	95/ 22968	0.0526316	0.0359793	1	ENSRNOG00000004864;ENSRNOG00000030374;ENSRNOG00000042126;ENSRNOG00000002835;ENSRNOG00000004521	Prpf40a;Lsm6;Lsm5;Luc7l3;Prpf39
2	GO:0005736	CC	RNA polymerase I complex	2/ 440	16/ 22968	0.125	0.0368028	1	ENSRNOG00000010408;ENSRNOG00000010750	Polr2k;Twistnb
2	GO:0030057	CC	desmosome	2/ 440	16/ 22968	0.125	0.0368028	1	ENSRNOG00000013928;ENSRNOG00000004795	Dsp;Pof1b
2	GO:0031616	CC	spindle pole centrosome	2/ 440	16/ 22968	0.125	0.0368028	1	ENSRNOG00000004479;ENSRNOG00000005659	Aurka;Aurkb
1	GO:0106003	CC	amyloid-beta complex	1/ 440	2/ 22968	0.5	0.037948	1	ENSRNOG00000031092	Rock1
1	GO:1990622	CC	CHOP-ATF3 complex	1/ 440	2/ 22968	0.5	0.037948	1	ENSRNOG00000003745	Atf3
1	GO:0031230	CC	intrinsic component of cell outer membrane	1/ 440	2/ 22968	0.5	0.037948	1	ENSRNOG00000011284	Sgms2
1	GO:0005610	CC	laminin-5 complex	1/ 440	2/ 22968	0.5	0.037948	1	ENSRNOG00000006025	Lamb3
1	GO:0032997	CC	Fc receptor complex	1/ 440	2/ 22968	0.5	0.037948	1	ENSRNOG00000020993	Ms4a2
1	GO:0032998	CC	Fc-epsilon receptor I complex	1/ 440	2/ 22968	0.5	0.037948	1	ENSRNOG00000020993	Ms4a2
1	GO:0072558	CC	NLRP1 inflammasome complex	1/ 440	2/ 22968	0.5	0.037948	1	ENSRNOG00000007372	Casp1
1	GO:0045203	CC	integral component of cell outer membrane	1/ 440	2/ 22968	0.5	0.037948	1	ENSRNOG00000011284	Sgms2
1	GO:0071133	CC	alpha9-beta1 integrin-ADAM8 complex	1/ 440	2/ 22968	0.5	0.037948	1	ENSRNOG00000017897	Adam8
1	GO:0005668	CC	RNA polymerase transcription factor SL1 complex	1/ 440	2/ 22968	0.5	0.037948	1	ENSRNOG00000010921	Taf1d
1	GO:0035060	CC	brahma complex	1/ 440	2/ 22968	0.5	0.037948	1	ENSRNOG00000028302	Smarcb1
1	GO:0043511	CC	inhibin complex	1/ 440	2/ 22968	0.5	0.037948	1	ENSRNOG00000014320	Inhba
1	GO:0043512	CC	inhibin A complex	1/ 440	2/ 22968	0.5	0.037948	1	ENSRNOG00000014320	Inhba
1	GO:0071065	CC	alpha9-beta1 integrin-vascular cell adhesion molecule-1 complex	1/ 440	2/ 22968	0.5	0.037948	1	ENSRNOG00000017897	Adam8
1	GO:0097135	CC	cyclin E2-CDK2 complex	1/ 440	2/ 22968	0.5	0.037948	1	ENSRNOG00000008055	Ccne2
6	GO:0036064	CC	ciliary basal body	6/ 440	130/ 22968	0.0461538	0.0393212	1	ENSRNOG00000056458;ENSRNOG00000025428;ENSRNOG00000003738;ENSRNOG00000014059;ENSRNOG00000003388;ENSRNOG00000004057	Cep290;Rp2;Ush2a;Odf2l;Cenpf;Ccdc88a
20	GO:0016604	CC	nuclear body	20/ 440	656/ 22968	0.0304878	0.041323	1	ENSRNOG00000010274;ENSRNOG00000027690;ENSRNOG00000009329;ENSRNOG00000003712;ENSRNOG00000005600;ENSRNOG00000019848;ENSRNOG00000056703;ENSRNOG00000002126;ENSRNOG00000045654;ENSRNOG00000007291;ENSRNOG00000060288;ENSRNOG00000024863;ENSRNOG00000007673;ENSRNOG00000002835;ENSRNOG00000008782;ENSRNOG00000004908;ENSRNOG00000012778;ENSRNOG00000012505;ENSRNOG00000004864;ENSRNOG00000025428	Smc4;Eif3el1;Nr1d1;Ppp4r3b;Nr4a2;Rbm39;Atrx;Ncam2;LOC108348108;Terf1;LOC100365062;Fam76b;Ppig;Luc7l3;Pnisr;Smc6;Magoh;Ppwd1;Prpf40a;Rp2
12	GO:0005694	CC	chromosome	12/ 440	340/ 22968	0.0352941	0.0420717	1	ENSRNOG00000005270;ENSRNOG00000010274;ENSRNOG00000017784;ENSRNOG00000032401;ENSRNOG00000025981;ENSRNOG00000014605;ENSRNOG00000056703;ENSRNOG00000051238;ENSRNOG00000028302;ENSRNOG00000004908;ENSRNOG00000014031;ENSRNOG00000005659	Sycp3;Smc4;Lrif1;H3f3c;Ska2;Lig4;Atrx;Mphosph8;Smarcb1;Smc6;Esco1;Aurkb
232	GO:0043229	CC	intracellular organelle	232/ 440	11008/ 22968	0.0210756	0.0430529	1	ENSRNOG00000017318;ENSRNOG00000005059;ENSRNOG00000003712;ENSRNOG00000017310;ENSRNOG00000008744;ENSRNOG00000014605;ENSRNOG00000052444;ENSRNOG00000016377;ENSRNOG00000050051;ENSRNOG00000033583;ENSRNOG00000004629;ENSRNOG00000011775;ENSRNOG00000032258;ENSRNOG00000007998;ENSRNOG00000043068;ENSRNOG00000008475;ENSRNOG00000056458;ENSRNOG00000031061;ENSRNOG00000054420;ENSRNOG00000019848;ENSRNOG00000014205;…	Zfp322a;Med22;Ppp4r3b;Rnpc3;Cops2;Lig4;Samd9;Cep55;Pin4;LOC100910577;Fkbp3;Mfap3l;Swt1;Ssb;Tipin;Fut9;Cep290;LOC306079;Vdr;Rbm39;Klf2;Ift74;B3galt2;Ndufa4;Ciart;Pnpla2;Polr2k;Zcchc7;Lpar6;Slf1;Zfp260;AABR07001910.1;Enkur;Ube3a;Smc4;Lrif1;Ebf3;Nr4a2;AABR07035107.1;Msln;Rpe65;Msx3;Crabp2;Tmem126a;Atp5mf;Rps6kb1;Tmsb15b2;LOC498826;Emc2;Igfbp6;AABR07048421.1;RGD1563601;Zfp955a;Casp1;Slc35a3;G2e3;Mis1…
5	GO:0016363	CC	nuclear matrix	5/ 440	103/ 22968	0.0485437	0.04815	1	ENSRNOG00000029885;ENSRNOG00000003388;ENSRNOG00000012314;ENSRNOG00000004864;ENSRNOG00000017784	Stag2;Cenpf;Slirp;Prpf40a;Lrif1
4	GO:0015002	MF	heme-copper terminal oxidase activity	4/ 440	41/ 22968	0.097561	0.00768873	1	ENSRNOG00000054689;ENSRNOG00000005512;ENSRNOG00000010807;ENSRNOG00000030237	Cox7b;Ndufa4;Cox6c;Cox7c
4	GO:0004129	MF	cytochrome-c oxidase activity	4/ 440	41/ 22968	0.097561	0.00768873	1	ENSRNOG00000054689;ENSRNOG00000005512;ENSRNOG00000010807;ENSRNOG00000030237	Cox7b;Ndufa4;Cox6c;Cox7c
4	GO:0016676	MF	oxidoreductase activity, acting on a heme group of donors, oxygen as acceptor	4/ 440	41/ 22968	0.097561	0.00768873	1	ENSRNOG00000054689;ENSRNOG00000005512;ENSRNOG00000010807;ENSRNOG00000030237	Cox7b;Ndufa4;Cox6c;Cox7c
4	GO:0016675	MF	oxidoreductase activity, acting on a heme group of donors	4/ 440	42/ 22968	0.0952381	0.00837209	1	ENSRNOG00000054689;ENSRNOG00000005512;ENSRNOG00000010807;ENSRNOG00000030237	Cox7b;Ndufa4;Cox6c;Cox7c
3	GO:0005540	MF	hyaluronic acid binding	3/ 440	23/ 22968	0.130435	0.009302	1	ENSRNOG00000038948;ENSRNOG00000001622;ENSRNOG00000032002	Stab2;Impg2;Hapln1
2	GO:0051022	MF	Rho GDP-dissociation inhibitor binding	2/ 440	8/ 22968	0.25	0.00949811	1	ENSRNOG00000007219;ENSRNOG00000059714	LOC103692716;Hsp90aa1
43	GO:0140110	MF	transcription regulator activity	43/ 440	1522/ 22968	0.0282523	0.0114172	1	ENSRNOG00000017318;ENSRNOG00000005059;ENSRNOG00000004572;ENSRNOG00000036592;ENSRNOG00000057159;ENSRNOG00000042465;ENSRNOG00000046867;ENSRNOG00000014205;ENSRNOG00000019127;ENSRNOG00000050563;ENSRNOG00000046667;ENSRNOG00000031576;ENSRNOG00000008744;ENSRNOG00000000640;ENSRNOG00000021669;ENSRNOG00000008015;ENSRNOG00000012314;ENSRNOG00000015734;ENSRNOG00000022391;ENSRNOG00000019422;ENSRNOG00000009329;…	Zfp322a;Med22;Zfp472;Zfp518a;Rsl1;Zbtb32;Zfp260;Klf2;Zfp606;Sub1;Fosb;Zfp455;Cops2;Egr2;Mybl1;Fos;Slirp;Ube3a;Zfp711;Egr1;Nr1d1;Ebf3;Nr4a2;Zfp54;LOC108348108;Mier3;Vdr;Smarcb1;Zfp68;Sox12;Grhl1;Pura;Zfp300;Med21;Zfp292;Zic5;Zic3;Usp16;AC097784.1;Znf660;LOC108348215;Zfp52;Atf3
2	GO:0035174	MF	histone serine kinase activity	2/ 440	9/ 22968	0.222222	0.0120581	1	ENSRNOG00000004479;ENSRNOG00000005659	Aurka;Aurkb
2	GO:0071933	MF	Arp2/3 complex binding	2/ 440	9/ 22968	0.222222	0.0120581	1	ENSRNOG00000025406;ENSRNOG00000019838	Iqgap2;Gmfg
2	GO:0003691	MF	double-stranded telomeric DNA binding	2/ 440	9/ 22968	0.222222	0.0120581	1	ENSRNOG00000007291;ENSRNOG00000019062	Terf1;Pura
2	GO:0051021	MF	GDP-dissociation inhibitor binding	2/ 440	9/ 22968	0.222222	0.0120581	1	ENSRNOG00000007219;ENSRNOG00000059714	LOC103692716;Hsp90aa1
34	GO:0003700	MF	DNA-binding transcription factor activity	34/ 440	1151/ 22968	0.0295395	0.0144749	1	ENSRNOG00000017318;ENSRNOG00000004572;ENSRNOG00000036592;ENSRNOG00000042465;ENSRNOG00000046867;ENSRNOG00000000640;ENSRNOG00000019127;ENSRNOG00000050563;ENSRNOG00000046667;ENSRNOG00000031576;ENSRNOG00000014205;ENSRNOG00000021669;ENSRNOG00000008015;ENSRNOG00000022391;ENSRNOG00000019422;ENSRNOG00000009329;ENSRNOG00000016102;ENSRNOG00000005600;ENSRNOG00000051578;ENSRNOG00000054420;ENSRNOG00000057159;…	Zfp322a;Zfp472;Zfp518a;Zbtb32;Zfp260;Egr2;Zfp606;Sub1;Fosb;Zfp455;Klf2;Mybl1;Fos;Zfp711;Egr1;Nr1d1;Ebf3;Nr4a2;Zfp54;Vdr;Rsl1;Zfp68;Sox12;Grhl1;Pura;Zfp300;Zfp292;Zic5;Zic3;AC097784.1;Znf660;LOC108348215;Zfp52;Atf3
2	GO:0097157	MF	pre-mRNA intronic binding	2/ 440	10/ 22968	0.2	0.0148831	1	ENSRNOG00000017310;ENSRNOG00000057622	Rnpc3;Rbm41
2	GO:0002135	MF	CTP binding	2/ 440	10/ 22968	0.2	0.0148831	1	ENSRNOG00000007219;ENSRNOG00000059714	LOC103692716;Hsp90aa1
2	GO:0048495	MF	Roundabout binding	2/ 440	10/ 22968	0.2	0.0148831	1	ENSRNOG00000047786;ENSRNOG00000029792	NEWGENE_1308171;Ogn
6	GO:0001046	MF	core promoter sequence-specific DNA binding	6/ 440	104/ 22968	0.0576923	0.0150312	1	ENSRNOG00000009329;ENSRNOG00000032401;ENSRNOG00000005600;ENSRNOG00000042717;ENSRNOG00000008015;ENSRNOG00000028302	Nr1d1;H3f3c;Nr4a2;Ciart;Fos;Smarcb1
2	GO:0017098	MF	sulfonylurea receptor binding	2/ 440	11/ 22968	0.181818	0.0179621	1	ENSRNOG00000007219;ENSRNOG00000059714	LOC103692716;Hsp90aa1
2	GO:0002134	MF	UTP binding	2/ 440	11/ 22968	0.181818	0.0179621	1	ENSRNOG00000007219;ENSRNOG00000059714	LOC103692716;Hsp90aa1
1	GO:0050251	MF	retinol isomerase activity	1/ 440	1/ 22968	1	0.0191571	1	ENSRNOG00000009582	Rpe65
1	GO:0047886	MF	farnesol dehydrogenase activity	1/ 440	1/ 22968	1	0.0191571	1	ENSRNOG00000021735	Akr1c15
1	GO:0033885	MF	10-hydroxy-9-(phosphonooxy)octadecanoate phosphatase activity	1/ 440	1/ 22968	1	0.0191571	1	ENSRNOG00000017286	Ephx2
1	GO:0004087	MF	carbamoyl-phosphate synthase (ammonia) activity	1/ 440	1/ 22968	1	0.0191571	1	ENSRNOG00000013704	Cps1
1	GO:0003681	MF	bent DNA binding	1/ 440	1/ 22968	1	0.0191571	1	ENSRNOG00000050051	Pin4
1	GO:0038186	MF	lithocholic acid receptor activity	1/ 440	1/ 22968	1	0.0191571	1	ENSRNOG00000054420	Vdr
1	GO:0001855	MF	complement component C4b binding	1/ 440	1/ 22968	1	0.0191571	1	ENSRNOG00000011258	Masp2
1	GO:0005228	MF	intracellular sodium activated potassium channel activity	1/ 440	1/ 22968	1	0.0191571	1	ENSRNOG00000013312	Kcnt2
1	GO:0070089	MF	chloride-activated potassium channel activity	1/ 440	1/ 22968	1	0.0191571	1	ENSRNOG00000013312	Kcnt2
1	GO:0046539	MF	histamine N-methyltransferase activity	1/ 440	1/ 22968	1	0.0191571	1	ENSRNOG00000005223	Hnmt
1	GO:0052885	MF	all-trans-retinyl-ester hydrolase, 11-cis retinol forming activity	1/ 440	1/ 22968	1	0.0191571	1	ENSRNOG00000009582	Rpe65
1	GO:0052884	MF	all-trans-retinyl-palmitate hydrolase, 11-cis retinol forming activity	1/ 440	1/ 22968	1	0.0191571	1	ENSRNOG00000009582	Rpe65
1	GO:0030735	MF	carnosine N-methyltransferase activity	1/ 440	1/ 22968	1	0.0191571	1	ENSRNOG00000012872	Carnmt1
1	GO:0016151	MF	nickel cation binding	1/ 440	1/ 22968	1	0.0191571	1	ENSRNOG00000010079	Car3
1	GO:1902098	MF	calcitriol binding	1/ 440	1/ 22968	1	0.0191571	1	ENSRNOG00000054420	Vdr
1	GO:0019782	MF	ISG15 activating enzyme activity	1/ 440	1/ 22968	1	0.0191571	1	ENSRNOG00000029195	Uba7
7	GO:0051082	MF	unfolded protein binding	7/ 440	144/ 22968	0.0486111	0.0211805	1	ENSRNOG00000055068;ENSRNOG00000037710;ENSRNOG00000059714;ENSRNOG00000045654;ENSRNOG00000050932;ENSRNOG00000027408;ENSRNOG00000007219	Ppial4d;Calr4;Hsp90aa1;LOC108348108;Pfdn4;Ppid;LOC103692716
2	GO:0001222	MF	transcription corepressor binding	2/ 440	12/ 22968	0.166667	0.0212844	1	ENSRNOG00000055278;ENSRNOG00000009329	AABR07059380.1;Nr1d1
2	GO:0032564	MF	dATP binding	2/ 440	12/ 22968	0.166667	0.0212844	1	ENSRNOG00000007219;ENSRNOG00000059714	LOC103692716;Hsp90aa1
2	GO:0045028	MF	G protein-coupled purinergic nucleotide receptor activity	2/ 440	12/ 22968	0.166667	0.0212844	1	ENSRNOG00000013902;ENSRNOG00000039759	P2ry12;Gpr34
2	GO:0001608	MF	G protein-coupled nucleotide receptor activity	2/ 440	12/ 22968	0.166667	0.0212844	1	ENSRNOG00000013902;ENSRNOG00000039759	P2ry12;Gpr34
2	GO:0032557	MF	pyrimidine ribonucleotide binding	2/ 440	12/ 22968	0.166667	0.0212844	1	ENSRNOG00000007219;ENSRNOG00000059714	LOC103692716;Hsp90aa1
8	GO:0090079	MF	translation regulator activity, nucleic acid binding	8/ 440	178/ 22968	0.0449438	0.021741	1	ENSRNOG00000046621;ENSRNOG00000027690;ENSRNOG00000028585;ENSRNOG00000060288;ENSRNOG00000060048;ENSRNOG00000055634;ENSRNOG00000002563;ENSRNOG00000019062	AABR07043748.1;Eif3el1;Tceal8;LOC100365062;Eif2s3y;AABR07024908.1;Mcts1;Pura
2	GO:0097153	MF	cysteine-type endopeptidase activity involved in apoptotic process	2/ 440	13/ 22968	0.153846	0.0248396	1	ENSRNOG00000033697;ENSRNOG00000007372	Casp4;Casp1
2	GO:0032558	MF	adenyl deoxyribonucleotide binding	2/ 440	13/ 22968	0.153846	0.0248396	1	ENSRNOG00000007219;ENSRNOG00000059714	LOC103692716;Hsp90aa1
2	GO:0044548	MF	S100 protein binding	2/ 440	14/ 22968	0.142857	0.0286175	1	ENSRNOG00000002572;ENSRNOG00000011647	Cacybp;S100a6
2	GO:0032554	MF	purine deoxyribonucleotide binding	2/ 440	14/ 22968	0.142857	0.0286175	1	ENSRNOG00000007219;ENSRNOG00000059714	LOC103692716;Hsp90aa1
3	GO:0036002	MF	pre-mRNA binding	3/ 440	35/ 22968	0.0857143	0.0290551	1	ENSRNOG00000017310;ENSRNOG00000057622;ENSRNOG00000004521	Rnpc3;Rbm41;Prpf39
3	GO:0004712	MF	protein serine/threonine/tyrosine kinase activity	3/ 440	35/ 22968	0.0857143	0.0290551	1	ENSRNOG00000004479;ENSRNOG00000003919;ENSRNOG00000005659	Aurka;Rps6kb1;Aurkb
26	GO:1990837	MF	sequence-specific double-stranded DNA binding	26/ 440	876/ 22968	0.0296804	0.0311806	1	ENSRNOG00000059492;ENSRNOG00000050563;ENSRNOG00000046667;ENSRNOG00000000640;ENSRNOG00000032401;ENSRNOG00000021669;ENSRNOG00000042717;ENSRNOG00000008015;ENSRNOG00000051570;ENSRNOG00000022391;ENSRNOG00000019422;ENSRNOG00000009329;ENSRNOG00000016102;ENSRNOG00000005600;ENSRNOG00000054420;ENSRNOG00000005021;ENSRNOG00000028302;ENSRNOG00000001317;ENSRNOG00000007514;ENSRNOG00000054989;ENSRNOG00000019062;…	LOC100365363;Sub1;Fosb;Egr2;H3f3c;Mybl1;Ciart;Fos;AABR07001910.1;Zfp711;Egr1;Nr1d1;Ebf3;Nr4a2;Vdr;Orc4;Smarcb1;Zfp68;Sox12;Grhl1;Pura;Msx3;Zic5;Zic3;Znf660;Atf3
8	GO:0016853	MF	isomerase activity	8/ 440	191/ 22968	0.0418848	0.0313165	1	ENSRNOG00000031706;ENSRNOG00000055068;ENSRNOG00000027408;ENSRNOG00000009582;ENSRNOG00000050051;ENSRNOG00000004629;ENSRNOG00000007673;ENSRNOG00000012505	RGD1563601;Ppial4d;Ppid;Rpe65;Pin4;Fkbp3;Ppig;Ppwd1
2	GO:0030235	MF	nitric-oxide synthase regulator activity	2/ 440	15/ 22968	0.133333	0.0326084	1	ENSRNOG00000007219;ENSRNOG00000059714	LOC103692716;Hsp90aa1
2	GO:0001848	MF	complement binding	2/ 440	15/ 22968	0.133333	0.0326084	1	ENSRNOG00000007917;ENSRNOG00000011258	Cd46;Masp2
2	GO:0001054	MF	RNA polymerase I activity	2/ 440	15/ 22968	0.133333	0.0326084	1	ENSRNOG00000010408;ENSRNOG00000010750	Polr2k;Twistnb
2	GO:0019103	MF	pyrimidine nucleotide binding	2/ 440	15/ 22968	0.133333	0.0326084	1	ENSRNOG00000007219;ENSRNOG00000059714	LOC103692716;Hsp90aa1
2	GO:0030911	MF	TPR domain binding	2/ 440	15/ 22968	0.133333	0.0326084	1	ENSRNOG00000007219;ENSRNOG00000059714	LOC103692716;Hsp90aa1
7	GO:0008135	MF	translation factor activity, RNA binding	7/ 440	159/ 22968	0.0440252	0.0338526	1	ENSRNOG00000046621;ENSRNOG00000027690;ENSRNOG00000028585;ENSRNOG00000060288;ENSRNOG00000060048;ENSRNOG00000055634;ENSRNOG00000002563	AABR07043748.1;Eif3el1;Tceal8;LOC100365062;Eif2s3y;AABR07024908.1;Mcts1
2	GO:0015271	MF	outward rectifier potassium channel activity	2/ 440	16/ 22968	0.125	0.0368028	1	ENSRNOG00000050450;ENSRNOG00000013312	Kcnip2;Kcnt2
2	GO:0032552	MF	deoxyribonucleotide binding	2/ 440	16/ 22968	0.125	0.0368028	1	ENSRNOG00000007219;ENSRNOG00000059714	LOC103692716;Hsp90aa1
1	GO:0001621	MF	ADP receptor activity	1/ 440	2/ 22968	0.5	0.037948	1	ENSRNOG00000013902	P2ry12
1	GO:1902271	MF	D3 vitamins binding	1/ 440	2/ 22968	0.5	0.037948	1	ENSRNOG00000054420	Vdr
1	GO:1904399	MF	heparan sulfate binding	1/ 440	2/ 22968	0.5	0.037948	1	ENSRNOG00000011946	Ptn
1	GO:0004744	MF	retinal isomerase activity	1/ 440	2/ 22968	0.5	0.037948	1	ENSRNOG00000009582	Rpe65
1	GO:0001631	MF	cysteinyl leukotriene receptor activity	1/ 440	2/ 22968	0.5	0.037948	1	ENSRNOG00000015042	Cysltr2
1	GO:0050347	MF	trans-octaprenyltranstransferase activity	1/ 440	2/ 22968	0.5	0.037948	1	ENSRNOG00000048849	Pdss1
1	GO:0000010	MF	trans-hexaprenyltranstransferase activity	1/ 440	2/ 22968	0.5	0.037948	1	ENSRNOG00000048849	Pdss1
1	GO:0004088	MF	carbamoyl-phosphate synthase (glutamine-hydrolyzing) activity	1/ 440	2/ 22968	0.5	0.037948	1	ENSRNOG00000013704	Cps1
1	GO:0003834	MF	beta-carotene 15,15'-monooxygenase activity	1/ 440	2/ 22968	0.5	0.037948	1	ENSRNOG00000012027	Bco1
1	GO:0072518	MF	Rho-dependent protein serine/threonine kinase activity	1/ 440	2/ 22968	0.5	0.037948	1	ENSRNOG00000031092	Rock1
1	GO:0031682	MF	G-protein gamma-subunit binding	1/ 440	2/ 22968	0.5	0.037948	1	ENSRNOG00000004057	Ccdc88a
1	GO:0005136	MF	interleukin-4 receptor binding	1/ 440	2/ 22968	0.5	0.037948	1	ENSRNOG00000009208	Pibf1
1	GO:0004151	MF	dihydroorotase activity	1/ 440	2/ 22968	0.5	0.037948	1	ENSRNOG00000013704	Cps1
1	GO:0061928	MF	glutathione specific gamma-glutamylcyclotransferase activity	1/ 440	2/ 22968	0.5	0.037948	1	ENSRNOG00000001531	Chac2
1	GO:0004070	MF	aspartate carbamoyltransferase activity	1/ 440	2/ 22968	0.5	0.037948	1	ENSRNOG00000013704	Cps1
1	GO:1902121	MF	lithocholic acid binding	1/ 440	2/ 22968	0.5	0.037948	1	ENSRNOG00000054420	Vdr
1	GO:0004132	MF	dCMP deaminase activity	1/ 440	2/ 22968	0.5	0.037948	1	ENSRNOG00000013215	Dctd
1	GO:0003829	MF	beta-1,3-galactosyl-O-glycosyl-glycoprotein beta-1,6-N-acetylglucosaminyltransferase activity	1/ 440	2/ 22968	0.5	0.037948	1	ENSRNOG00000050534	Gcnt1
1	GO:0032574	MF	5'-3' RNA helicase activity	1/ 440	2/ 22968	0.5	0.037948	1	ENSRNOG00000012946	Mov10
10	GO:0061629	MF	RNA polymerase II-specific DNA-binding transcription factor binding	10/ 440	265/ 22968	0.0377358	0.0381544	1	ENSRNOG00000017784;ENSRNOG00000005600;ENSRNOG00000028302;ENSRNOG00000045654;ENSRNOG00000012314;ENSRNOG00000013121;ENSRNOG00000054420;ENSRNOG00000000640;ENSRNOG00000008015;ENSRNOG00000027408	Lrif1;Nr4a2;Smarcb1;LOC108348108;Slirp;Mier3;Vdr;Egr2;Fos;Ppid
5	GO:0003743	MF	translation initiation factor activity	5/ 440	97/ 22968	0.0515464	0.0388213	1	ENSRNOG00000060288;ENSRNOG00000002563;ENSRNOG00000046621;ENSRNOG00000027690;ENSRNOG00000060048	LOC100365062;Mcts1;AABR07043748.1;Eif3el1;Eif2s3y
55	GO:0003723	MF	RNA binding	55/ 440	2208/ 22968	0.0249094	0.0411807	1	ENSRNOG00000030580;ENSRNOG00000002835;ENSRNOG00000017310;ENSRNOG00000046968;ENSRNOG00000020618;ENSRNOG00000004629;ENSRNOG00000012946;ENSRNOG00000016330;ENSRNOG00000061317;ENSRNOG00000016152;ENSRNOG00000057769;ENSRNOG00000007219;ENSRNOG00000007998;ENSRNOG00000005975;ENSRNOG00000053060;ENSRNOG00000016498;ENSRNOG00000046621;ENSRNOG00000050563;ENSRNOG00000000587;ENSRNOG00000050051;ENSRNOG00000019848;…	LOC317588;Luc7l3;Rnpc3;Nol8;AC099450.1;Fkbp3;Mov10;Rbm12b;AABR07011733.1;Dek;Oas1h;LOC103692716;Ssb;LOC100362027;Zfc3h1;AABR07004112.1;AABR07043748.1;Sub1;Rpf2;Pin4;Rbm39;Tceal8;Thoc2;AABR07037356.1;Pura;Pnisr;Mcts1;LOC100911361;Oas1k;Slirp;Slfn13;S100a4;Esf1;Eif2s3y;Dsp;Ppig;Prpf39;Magoh;LOC100365839;LOC498826;LOC306079;Prpf40a;Rbm41;AABR07024908.1;Eif3el1;Mrps18c;Matr3;LOC100365062;Lsm6;AABR070…
56	GO:0003677	MF	DNA binding	56/ 440	2237/ 22968	0.0250335	0.0418193	1	ENSRNOG00000017318;ENSRNOG00000055068;ENSRNOG00000004268;ENSRNOG00000036592;ENSRNOG00000014605;ENSRNOG00000016152;ENSRNOG00000042465;ENSRNOG00000050051;ENSRNOG00000000640;ENSRNOG00000051078;ENSRNOG00000050827;ENSRNOG00000043068;ENSRNOG00000010274;ENSRNOG00000059492;ENSRNOG00000019127;ENSRNOG00000050563;ENSRNOG00000046667;ENSRNOG00000014205;ENSRNOG00000032401;ENSRNOG00000021669;ENSRNOG00000042717;…	Zfp322a;Ppial4d;Zfp386;Zfp518a;Lig4;Dek;Zbtb32;Pin4;Egr2;Zfp37;NEWGENE_1310561;Tipin;Smc4;LOC100365363;Zfp606;Sub1;Fosb;Klf2;H3f3c;Mybl1;Ciart;Fos;Polr2k;Sycp3;Pot1b;Znf660;Zfp260;AABR07001910.1;Hmgn5b;Zfp711;Egr1;Nr1d1;Ebf3;Nr4a2;Msx3;Mier3;Vdr;Orc4;Smarcb1;Zfp68;Sox12;Grhl1;Pura;AABR07048421.1;Arid4b;Zfp292;Zic5;Zic3;Terf1;Rpa3;AC097784.1;Taf1d;Casp8ap2;LOC108348215;Egr4;Atf3
28	GO:0003690	MF	double-stranded DNA binding	28/ 440	991/ 22968	0.0282543	0.0426865	1	ENSRNOG00000050051;ENSRNOG00000059492;ENSRNOG00000050563;ENSRNOG00000046667;ENSRNOG00000000640;ENSRNOG00000032401;ENSRNOG00000021669;ENSRNOG00000042717;ENSRNOG00000008015;ENSRNOG00000051570;ENSRNOG00000022391;ENSRNOG00000019422;ENSRNOG00000009329;ENSRNOG00000016102;ENSRNOG00000005600;ENSRNOG00000054420;ENSRNOG00000005021;ENSRNOG00000028302;ENSRNOG00000001317;ENSRNOG00000007514;ENSRNOG00000054989;…	Pin4;LOC100365363;Sub1;Fosb;Egr2;H3f3c;Mybl1;Ciart;Fos;AABR07001910.1;Zfp711;Egr1;Nr1d1;Ebf3;Nr4a2;Vdr;Orc4;Smarcb1;Zfp68;Sox12;Grhl1;Pura;Msx3;Zic5;Zic3;Terf1;Znf660;Atf3
2	GO:0046965	MF	retinoid X receptor binding	2/ 440	18/ 22968	0.111111	0.0457654	1	ENSRNOG00000005600;ENSRNOG00000054420	Nr4a2;Vdr
6	GO:0003697	MF	single-stranded DNA binding	6/ 440	136/ 22968	0.0441176	0.0472058	1	ENSRNOG00000050563;ENSRNOG00000010274;ENSRNOG00000007291;ENSRNOG00000008309;ENSRNOG00000047439;ENSRNOG00000019062	Sub1;Smc4;Terf1;Rpa3;Pot1b;Pura
