# Supplementary material for: Selective Synaptic Remodeling in Rat Auditory and Visual Cortices Following Noise‐Induced Permanent Hearing Loss in Adulthood
Source: Neural Plast. 2026 May 18;2026:8852865. doi: 10.1155/np/8852865 (PMC13182752; doi:10.1155/np/8852865)
Supplement: Supplementary file 1 — Supporting Information In addition to the main content of this manuscript, supporting materials have been provided to enhance the understanding and rigor of our study. These include: Table S1: Gene expression patterns and DEGs in the A1 cortex. Table S2: Gene expression pattern and DEGs in V1 cortex. Table S3: The primers used for qPCR verification. Table S4: GO analysis of DEGs in A1 cortex. Table S5: KEGG analysis of DEGs in the A1 cortex. Table S6: GO analysis of DEGs in V1 cortex. Table S7: KEGG analysis of DEGs in V1 cortex. Table S8: Gene expression pattern and DEGs in A1 cortex (DEGs were screened using an adjusted p‐value). Table S9: Gene expression pattern and DEGs in V1 cortex (DEGs were screened using an adjusted p‐value). Table S10: GO analysis of DEGs in A1 cortex (DEGs were screened using an adjusted p‐value). Table S11: KEGG analysis of DEGs in A1 cortex (DEGs were screened using an adjusted p‐value). Table S12: GO analysis of DEGs in V1 cortex (DEGs were screened using an adjusted p‐value). Table S13: KEGG analysis of DEGs in V1 cortex (DEGs were screened using an adjusted p‐value). These supporting files contain critical data sets and analyses that were integral to our research findings. Figure S1: The up‐ and downregulated genes in the A1 cortex based on adjusted p‐value screening, corresponding to Table S8. Figure S2: The up‐ and downregulated genes in the V1 cortex based on adjusted p‐value screening, corresponding to Table S9. Figure S3: qPCR validation of selected DEGs identified from the adjusted p‐value‐based transcriptomic results. Figure S4: GO and KEGG enrichment analyses of adjusted p‐value‐screened DEGs in the A1 cortex, corresponding to Tables S10 and S11. Figure S5: GO and KEGG enrichment analyses of adjusted p‐value‐screened DEGs in the V1 cortex, corresponding to Tables S12 and S13. [file NP-2026-8852865-s001.zip › 8852865.f1/Table S7.xlsx]

## Sheet: KEGG analysis of DEGs in V1
Table S7: KEGG analysis of DEGs in V1 cortex.
Number	Pathway id	Description	Database	Ratio_in_study	Ratio_in_pop	Rich factor	Pvalue	Padjust	First Category	Second Category	Gene_ids	Gene_names
4	map03440	Homologous recombination	KEGG PATHWAY	4/ 277	44/ 17843	0.0909091	0.00473751	0.857489	Genetic Information Processing	Replication and repair	ENSRNOG00000010420|ENSRNOG00000005270|ENSRNOG00000008309|ENSRNOG00000051360	Sem1;Sycp3;Rpa3;RGD1563270
9	map05012	Parkinson disease	KEGG PATHWAY	9/ 277	230/ 17843	0.0391304	0.00998816	0.903929	Human Diseases	Neurodegenerative disease	ENSRNOG00000033615|ENSRNOG00000008890|ENSRNOG00000011992|ENSRNOG00000005512|ENSRNOG00000032885|ENSRNOG00000054689|ENSRNOG00000010807|ENSRNOG00000029195|ENSRNOG00000030237	Mt-nd3;Slc18a2;Slc18a1;Ndufa4;Cycs;Cox7b;Cox6c;Uba7;Cox7c
8	map03013	RNA transport	KEGG PATHWAY	8/ 277	236/ 17843	0.0338983	0.0314315	1	Genetic Information Processing	Translation	ENSRNOG00000046621|ENSRNOG00000027690|ENSRNOG00000007315|ENSRNOG00000060288|ENSRNOG00000019168|ENSRNOG00000060048|ENSRNOG00000012778|ENSRNOG00000049505	AABR07043748.1;Eif3el1;Thoc2;LOC100365062;Nxt2;Eif2s3y;Magoh;Nup43
2	map00910	Nitrogen metabolism	KEGG PATHWAY	2/ 277	19/ 17843	0.105263	0.0345138	1	Metabolism	Energy metabolism	ENSRNOG00000013704|ENSRNOG00000010079	Cps1;Car3
2	map00340	Histidine metabolism	KEGG PATHWAY	2/ 277	27/ 17843	0.0740741	0.0653681	1	Metabolism	Amino acid metabolism	ENSRNOG00000012872|ENSRNOG00000005223	Carnmt1;Hnmt
2	map00601	Glycosphingolipid biosynthesis - lacto and neolacto series	KEGG PATHWAY	2/ 277	29/ 17843	0.0689655	0.0741157	1	Metabolism	Glycan biosynthesis and metabolism	ENSRNOG00000003251|ENSRNOG00000008475	B3galt2;Fut9
3	map03050	Proteasome	KEGG PATHWAY	3/ 277	63/ 17843	0.047619	0.0745306	1	Genetic Information Processing	Folding, sorting and degradation	ENSRNOG00000049150|ENSRNOG00000010420|ENSRNOG00000007203	AABR07045621.1;Sem1;Psmc6
6	map00190	Oxidative phosphorylation	KEGG PATHWAY	6/ 277	206/ 17843	0.0291262	0.102373	1	Metabolism	Energy metabolism	ENSRNOG00000033615|ENSRNOG00000027049|ENSRNOG00000005512|ENSRNOG00000054689|ENSRNOG00000010807|ENSRNOG00000030237	Mt-nd3;Atp5mf;Ndufa4;Cox7b;Cox6c;Cox7c
2	map03020	RNA polymerase	KEGG PATHWAY	2/ 277	38/ 17843	0.0526316	0.117381	1	Genetic Information Processing	Transcription	ENSRNOG00000010408|ENSRNOG00000010750	Polr2k;Twistnb
6	map03040	Spliceosome	KEGG PATHWAY	6/ 277	224/ 17843	0.0267857	0.136579	1	Genetic Information Processing	Transcription	ENSRNOG00000007315|ENSRNOG00000012314|ENSRNOG00000030374|ENSRNOG00000012778|ENSRNOG00000042126|ENSRNOG00000004864	Thoc2;Slirp;Lsm6;Magoh;Lsm5;Prpf40a
7	map05016	Huntington disease	KEGG PATHWAY	7/ 277	293/ 17843	0.0238908	0.172152	1	Human Diseases	Neurodegenerative disease	ENSRNOG00000000542|ENSRNOG00000010408|ENSRNOG00000005512|ENSRNOG00000032885|ENSRNOG00000054689|ENSRNOG00000010807|ENSRNOG00000030237	Dnah8;Polr2k;Ndufa4;Cycs;Cox7b;Cox6c;Cox7c
1	map03450	Non-homologous end-joining	KEGG PATHWAY	1/ 277	14/ 17843	0.0714286	0.196779	1	Genetic Information Processing	Replication and repair	ENSRNOG00000014605	Lig4
3	map04260	Cardiac muscle contraction	KEGG PATHWAY	3/ 277	100/ 17843	0.03	0.203186	1	Organismal Systems	Circulatory system	ENSRNOG00000054689|ENSRNOG00000010807|ENSRNOG00000030237	Cox7b;Cox6c;Cox7c
2	map05030	Cocaine addiction	KEGG PATHWAY	2/ 277	54/ 17843	0.037037	0.204473	1	Human Diseases	Substance dependence	ENSRNOG00000011992|ENSRNOG00000008890	Slc18a1;Slc18a2
1	map00603	Glycosphingolipid biosynthesis - globo and isoglobo series	KEGG PATHWAY	1/ 277	15/ 17843	0.0666667	0.209258	1	Metabolism	Glycan biosynthesis and metabolism	ENSRNOG00000008475	Fut9
3	map04350	TGF-beta signaling pathway	KEGG PATHWAY	3/ 277	103/ 17843	0.0291262	0.215249	1	Environmental Information Processing	Signal transduction	ENSRNOG00000014320|ENSRNOG00000031092|ENSRNOG00000003919	Inhba;Rock1;Rps6kb1
5	map04932	Non-alcoholic fatty liver disease	KEGG PATHWAY	5/ 277	208/ 17843	0.0240385	0.222655	1	Human Diseases	Endocrine and metabolic disease	ENSRNOG00000032885|ENSRNOG00000054689|ENSRNOG00000005512|ENSRNOG00000010807|ENSRNOG00000030237	Cycs;Cox7b;Ndufa4;Cox6c;Cox7c
2	map00510	N-Glycan biosynthesis	KEGG PATHWAY	2/ 277	58/ 17843	0.0344828	0.227303	1	Metabolism	Glycan biosynthesis and metabolism	ENSRNOG00000005753|ENSRNOG00000029077	Alg13;Dpm3
2	map04623	Cytosolic DNA-sensing pathway	KEGG PATHWAY	2/ 277	65/ 17843	0.0307692	0.267595	1	Organismal Systems	Immune system	ENSRNOG00000007372|ENSRNOG00000010408	Casp1;Polr2k
3	map00240	Pyrimidine metabolism	KEGG PATHWAY	3/ 277	119/ 17843	0.0252101	0.281618	1	Metabolism	Nucleotide metabolism	ENSRNOG00000010408|ENSRNOG00000013215|ENSRNOG00000010750	Polr2k;Dctd;Twistnb
3	map03018	RNA degradation	KEGG PATHWAY	3/ 277	119/ 17843	0.0252101	0.281618	1	Genetic Information Processing	Folding, sorting and degradation	ENSRNOG00000030374|ENSRNOG00000042126|ENSRNOG00000013078	Lsm6;Lsm5;Zcchc7
2	map05014	Amyotrophic lateral sclerosis	KEGG PATHWAY	2/ 277	69/ 17843	0.0289855	0.290642	1	Human Diseases	Neurodegenerative disease	ENSRNOG00000032885|ENSRNOG00000007372	Cycs;Casp1
1	map00220	Arginine biosynthesis	KEGG PATHWAY	1/ 277	23/ 17843	0.0434783	0.302382	1	Metabolism	Amino acid metabolism	ENSRNOG00000013704	Cps1
2	map04721	Synaptic vesicle cycle	KEGG PATHWAY	2/ 277	72/ 17843	0.0277778	0.307871	1	Organismal Systems	Nervous system	ENSRNOG00000011992|ENSRNOG00000008890	Slc18a1;Slc18a2
3	map05215	Prostate cancer	KEGG PATHWAY	3/ 277	126/ 17843	0.0238095	0.311275	1	Human Diseases	Cancer: specific types	ENSRNOG00000007219|ENSRNOG00000059714|ENSRNOG00000008055	LOC103692716;Hsp90aa1;Ccne2
1	map00515	Mannose type O-glycan biosynthesis	KEGG PATHWAY	1/ 277	24/ 17843	0.0416667	0.313226	1	Metabolism	Glycan biosynthesis and metabolism	ENSRNOG00000008475	Fut9
2	map05031	Amphetamine addiction	KEGG PATHWAY	2/ 277	79/ 17843	0.0253165	0.347703	1	Human Diseases	Substance dependence	ENSRNOG00000011992|ENSRNOG00000008890	Slc18a1;Slc18a2
1	map03430	Mismatch repair	KEGG PATHWAY	1/ 277	28/ 17843	0.0357143	0.354948	1	Genetic Information Processing	Replication and repair	ENSRNOG00000008309	Rpa3
3	map04110	Cell cycle	KEGG PATHWAY	3/ 277	139/ 17843	0.0215827	0.36645	1	Cellular Processes	Cell growth and death	ENSRNOG00000029885|ENSRNOG00000008055|ENSRNOG00000005021	Stag2;Ccne2;Orc4
1	map00512	Mucin type O-glycan biosynthesis	KEGG PATHWAY	1/ 277	30/ 17843	0.0333333	0.374852	1	Metabolism	Glycan biosynthesis and metabolism	ENSRNOG00000050534	Gcnt1
2	map00830	Retinol metabolism	KEGG PATHWAY	2/ 277	84/ 17843	0.0238095	0.37569	1	Metabolism	Metabolism of cofactors and vitamins	ENSRNOG00000012027|ENSRNOG00000009582	Bco1;Rpe65
1	map00900	Terpenoid backbone biosynthesis	KEGG PATHWAY	1/ 277	31/ 17843	0.0322581	0.384573	1	Metabolism	Metabolism of terpenoids and polyketides	ENSRNOG00000048849	Pdss1
1	map04341	Hedgehog signaling pathway - fly	KEGG PATHWAY	1/ 277	31/ 17843	0.0322581	0.384573	1	Environmental Information Processing	Signal transduction	ENSRNOG00000005070	Spopl
2	map04115	p53 signaling pathway	KEGG PATHWAY	2/ 277	87/ 17843	0.0229885	0.392247	1	Cellular Processes	Cell growth and death	ENSRNOG00000032885|ENSRNOG00000008055	Cycs;Ccne2
3	map04550	Signaling pathways regulating pluripotency of stem cells	KEGG PATHWAY	3/ 277	148/ 17843	0.0202703	0.404252	1	Cellular Processes	Cellular community - eukaryotes	ENSRNOG00000005781|ENSRNOG00000014320|ENSRNOG00000000861	Wnt16;Inhba;Zic3
2	map04212	Longevity regulating pathway - worm	KEGG PATHWAY	2/ 277	90/ 17843	0.0222222	0.408604	1	Organismal Systems	Aging	ENSRNOG00000003919|ENSRNOG00000003712	Rps6kb1;Ppp4r3b
4	map04621	NOD-like receptor signaling pathway	KEGG PATHWAY	4/ 277	211/ 17843	0.0189573	0.415091	1	Organismal Systems	Immune system	ENSRNOG00000033697|ENSRNOG00000007219|ENSRNOG00000059714|ENSRNOG00000007372	Casp4;LOC103692716;Hsp90aa1;Casp1
2	map05134	Legionellosis	KEGG PATHWAY	2/ 277	93/ 17843	0.0215054	0.424745	1	Human Diseases	Infectious disease: bacterial	ENSRNOG00000032885|ENSRNOG00000007372	Cycs;Casp1
3	map04071	Sphingolipid signaling pathway	KEGG PATHWAY	3/ 277	153/ 17843	0.0196078	0.424981	1	Environmental Information Processing	Signal transduction	ENSRNOG00000011284|ENSRNOG00000020993|ENSRNOG00000031092	Sgms2;Ms4a2;Rock1
2	map04610	Complement and coagulation cascades	KEGG PATHWAY	2/ 277	95/ 17843	0.0210526	0.435378	1	Organismal Systems	Immune system	ENSRNOG00000007917|ENSRNOG00000011258	Cd46;Masp2
1	map00250	Alanine, aspartate and glutamate metabolism	KEGG PATHWAY	1/ 277	40/ 17843	0.025	0.465558	1	Metabolism	Amino acid metabolism	ENSRNOG00000013704	Cps1
2	map04211	Longevity regulating pathway	KEGG PATHWAY	2/ 277	103/ 17843	0.0194175	0.476811	1	Organismal Systems	Aging	ENSRNOG00000006833|ENSRNOG00000003919	Rb1cc1;Rps6kb1
2	map05032	Morphine addiction	KEGG PATHWAY	2/ 277	104/ 17843	0.0192308	0.481861	1	Human Diseases	Substance dependence	ENSRNOG00000002360|ENSRNOG00000013436	Gabrg1;Pde7b
1	map05020	Prion disease	KEGG PATHWAY	1/ 277	42/ 17843	0.0238095	0.48206	1	Human Diseases	Neurodegenerative disease	ENSRNOG00000002126	Ncam2
3	map05226	Gastric cancer	KEGG PATHWAY	3/ 277	170/ 17843	0.0176471	0.493341	1	Human Diseases	Cancer: specific types	ENSRNOG00000005781|ENSRNOG00000008055|ENSRNOG00000003919	Wnt16;Ccne2;Rps6kb1
1	map05033	Nicotine addiction	KEGG PATHWAY	1/ 277	44/ 17843	0.0227273	0.498055	1	Human Diseases	Substance dependence	ENSRNOG00000002360	Gabrg1
4	map04612	Antigen processing and presentation	KEGG PATHWAY	4/ 277	237/ 17843	0.0168776	0.50356	1	Organismal Systems	Immune system	ENSRNOG00000032596|ENSRNOG00000059714|ENSRNOG00000037710|ENSRNOG00000007219	RT1-T24-1;Hsp90aa1;Calr4;LOC103692716
1	map03030	DNA replication	KEGG PATHWAY	1/ 277	45/ 17843	0.0222222	0.505866	1	Genetic Information Processing	Replication and repair	ENSRNOG00000008309	Rpa3
1	map04215	Apoptosis - multiple species	KEGG PATHWAY	1/ 277	46/ 17843	0.0217391	0.513557	1	Cellular Processes	Cell growth and death	ENSRNOG00000032885	Cycs
2	map05210	Colorectal cancer	KEGG PATHWAY	2/ 277	111/ 17843	0.018018	0.516349	1	Human Diseases	Cancer: specific types	ENSRNOG00000032885|ENSRNOG00000003919	Cycs;Rps6kb1
5	map05010	Alzheimer disease	KEGG PATHWAY	5/ 277	306/ 17843	0.0163399	0.516936	1	Human Diseases	Neurodegenerative disease	ENSRNOG00000032885|ENSRNOG00000054689|ENSRNOG00000005512|ENSRNOG00000010807|ENSRNOG00000030237	Cycs;Cox7b;Ndufa4;Cox6c;Cox7c
1	map00790	Folate biosynthesis	KEGG PATHWAY	1/ 277	47/ 17843	0.0212766	0.521128	1	Metabolism	Metabolism of cofactors and vitamins	ENSRNOG00000028235	RGD1560795
2	map04657	IL-17 signaling pathway	KEGG PATHWAY	2/ 277	112/ 17843	0.0178571	0.521151	1	Organismal Systems	Immune system	ENSRNOG00000007219|ENSRNOG00000059714	LOC103692716;Hsp90aa1
2	map05222	Small cell lung cancer	KEGG PATHWAY	2/ 277	112/ 17843	0.0178571	0.521151	1	Human Diseases	Cancer: specific types	ENSRNOG00000032885|ENSRNOG00000008055	Cycs;Ccne2
2	map04914	Progesterone-mediated oocyte maturation	KEGG PATHWAY	2/ 277	113/ 17843	0.0176991	0.525921	1	Organismal Systems	Endocrine system	ENSRNOG00000007219|ENSRNOG00000059714	LOC103692716;Hsp90aa1
5	map05163	Human cytomegalovirus infection	KEGG PATHWAY	5/ 277	310/ 17843	0.016129	0.528455	1	Human Diseases	Infectious disease: viral	ENSRNOG00000032885|ENSRNOG00000032596|ENSRNOG00000031092|ENSRNOG00000003919|ENSRNOG00000037710	Cycs;RT1-T24-1;Rock1;Rps6kb1;Calr4
1	map04340	Hedgehog signaling pathway	KEGG PATHWAY	1/ 277	48/ 17843	0.0208333	0.528582	1	Environmental Information Processing	Signal transduction	ENSRNOG00000005070	Spopl
3	map04150	mTOR signaling pathway	KEGG PATHWAY	3/ 277	180/ 17843	0.0166667	0.531639	1	Environmental Information Processing	Signal transduction	ENSRNOG00000005781|ENSRNOG00000062165|ENSRNOG00000003919	Wnt16;AABR07051501.1;Rps6kb1
10	map05200	Pathways in cancer	KEGG PATHWAY	10/ 277	640/ 17843	0.015625	0.537041	1	Human Diseases	Cancer: overview	ENSRNOG00000058446|ENSRNOG00000059714|ENSRNOG00000031092|ENSRNOG00000003919|ENSRNOG00000055634|ENSRNOG00000032885|ENSRNOG00000005781|ENSRNOG00000008055|ENSRNOG00000007219|ENSRNOG00000015577	Il7r;Hsp90aa1;Rock1;Rps6kb1;AABR07024908.1;Cycs;Wnt16;Ccne2;LOC103692716;Lpar6
1	map04624	Toll and Imd signaling pathway	KEGG PATHWAY	1/ 277	51/ 17843	0.0196078	0.550257	1	Organismal Systems	Immune system	ENSRNOG00000001829	Ube2v2
1	map00600	Sphingolipid metabolism	KEGG PATHWAY	1/ 277	52/ 17843	0.0192308	0.557259	1	Metabolism	Lipid metabolism	ENSRNOG00000011284	Sgms2
1	map00051	Fructose and mannose metabolism	KEGG PATHWAY	1/ 277	54/ 17843	0.0185185	0.570938	1	Metabolism	Carbohydrate metabolism	ENSRNOG00000031706	RGD1563601
3	map04140	Autophagy - animal	KEGG PATHWAY	3/ 277	191/ 17843	0.0157068	0.571834	1	Cellular Processes	Transport and catabolism	ENSRNOG00000050960|ENSRNOG00000006833|ENSRNOG00000003919	AABR07040864.1;Rb1cc1;Rps6kb1
3	map04723	Retrograde endocannabinoid signaling	KEGG PATHWAY	3/ 277	192/ 17843	0.015625	0.575382	1	Organismal Systems	Nervous system	ENSRNOG00000033615|ENSRNOG00000005512|ENSRNOG00000002360	Mt-nd3;Ndufa4;Gabrg1
1	map03420	Nucleotide excision repair	KEGG PATHWAY	1/ 277	55/ 17843	0.0181818	0.577619	1	Genetic Information Processing	Replication and repair	ENSRNOG00000008309	Rpa3
4	map04217	Necroptosis	KEGG PATHWAY	4/ 277	262/ 17843	0.0152672	0.58269	1	Cellular Processes	Cell growth and death	ENSRNOG00000007372|ENSRNOG00000007219|ENSRNOG00000059714|ENSRNOG00000027408	Casp1;LOC103692716;Hsp90aa1;Ppid
1	map02010	ABC transporters	KEGG PATHWAY	1/ 277	56/ 17843	0.0178571	0.584197	1	Environmental Information Processing	Membrane transport	ENSRNOG00000039890	Abcg3l3
1	map03460	Fanconi anemia pathway	KEGG PATHWAY	1/ 277	56/ 17843	0.0178571	0.584197	1	Genetic Information Processing	Replication and repair	ENSRNOG00000008309	Rpa3
1	map04330	Notch signaling pathway	KEGG PATHWAY	1/ 277	57/ 17843	0.0175439	0.590672	1	Environmental Information Processing	Signal transduction	ENSRNOG00000012314	Slirp
2	map03015	mRNA surveillance pathway	KEGG PATHWAY	2/ 277	128/ 17843	0.015625	0.593558	1	Genetic Information Processing	Translation	ENSRNOG00000012778|ENSRNOG00000019168	Magoh;Nxt2
7	map05169	Epstein-Barr virus infection	KEGG PATHWAY	7/ 277	481/ 17843	0.014553	0.62168	1	Human Diseases	Infectious disease: viral	ENSRNOG00000037710|ENSRNOG00000010420|ENSRNOG00000012314|ENSRNOG00000007203|ENSRNOG00000032885|ENSRNOG00000032596|ENSRNOG00000008055	Calr4;Sem1;Slirp;Psmc6;Cycs;RT1-T24-1;Ccne2
1	map04961	Endocrine and other factor-regulated calcium reabsorption	KEGG PATHWAY	1/ 277	64/ 17843	0.015625	0.633272	1	Organismal Systems	Excretory system	ENSRNOG00000054420	Vdr
3	map00230	Purine metabolism	KEGG PATHWAY	3/ 277	211/ 17843	0.014218	0.639209	1	Metabolism	Nucleotide metabolism	ENSRNOG00000010408|ENSRNOG00000010750|ENSRNOG00000013436	Polr2k;Twistnb;Pde7b
4	map05203	Viral carcinogenesis	KEGG PATHWAY	4/ 277	287/ 17843	0.0139373	0.654099	1	Human Diseases	Cancer: overview	ENSRNOG00000032596|ENSRNOG00000008055|ENSRNOG00000015734|ENSRNOG00000012314	RT1-T24-1;Ccne2;Ube3a;Slirp
1	map05217	Basal cell carcinoma	KEGG PATHWAY	1/ 277	69/ 17843	0.0144928	0.660967	1	Human Diseases	Cancer: specific types	ENSRNOG00000005781	Wnt16
2	map04726	Serotonergic synapse	KEGG PATHWAY	2/ 277	145/ 17843	0.0137931	0.661216	1	Organismal Systems	Nervous system	ENSRNOG00000011992|ENSRNOG00000008890	Slc18a1;Slc18a2
3	map04141	Protein processing in endoplasmic reticulum	KEGG PATHWAY	3/ 277	221/ 17843	0.0135747	0.669999	1	Genetic Information Processing	Folding, sorting and degradation	ENSRNOG00000007219|ENSRNOG00000059714|ENSRNOG00000037710	LOC103692716;Hsp90aa1;Calr4
6	map05165	Human papillomavirus infection	KEGG PATHWAY	6/ 277	437/ 17843	0.01373	0.675761	1	Human Diseases	Infectious disease: viral	ENSRNOG00000015734|ENSRNOG00000003919|ENSRNOG00000052925|ENSRNOG00000005781|ENSRNOG00000032596|ENSRNOG00000008055	Ube3a;Rps6kb1;NEWGENE_621351;Wnt16;RT1-T24-1;Ccne2
1	map04978	Mineral absorption	KEGG PATHWAY	1/ 277	74/ 17843	0.0135135	0.686577	1	Organismal Systems	Digestive system	ENSRNOG00000054420	Vdr
3	map04120	Ubiquitin mediated proteolysis	KEGG PATHWAY	3/ 277	230/ 17843	0.0130435	0.696034	1	Genetic Information Processing	Folding, sorting and degradation	ENSRNOG00000055634|ENSRNOG00000015734|ENSRNOG00000029195	AABR07024908.1;Ube3a;Uba7
1	map05221	Acute myeloid leukemia	KEGG PATHWAY	1/ 277	76/ 17843	0.0131579	0.696273	1	Human Diseases	Cancer: specific types	ENSRNOG00000003919	Rps6kb1
1	map03022	Basal transcription factors	KEGG PATHWAY	1/ 277	76/ 17843	0.0131579	0.696273	1	Genetic Information Processing	Transcription	ENSRNOG00000060509	LOC102556339
1	map04214	Apoptosis - fly	KEGG PATHWAY	1/ 277	76/ 17843	0.0131579	0.696273	1	Cellular Processes	Cell growth and death	ENSRNOG00000032885	Cycs
2	map05160	Hepatitis C	KEGG PATHWAY	2/ 277	155/ 17843	0.0129032	0.696628	1	Human Diseases	Infectious disease: viral	ENSRNOG00000060288|ENSRNOG00000027690	LOC100365062;Eif3el1
8	map04714	Thermogenesis	KEGG PATHWAY	8/ 277	590/ 17843	0.0135593	0.700439	1	Organismal Systems	Environmental adaptation	ENSRNOG00000004553|ENSRNOG00000033615|ENSRNOG00000027049|ENSRNOG00000005512|ENSRNOG00000003919|ENSRNOG00000054689|ENSRNOG00000010807|ENSRNOG00000030237	Cox20;Mt-nd3;Atp5mf;Ndufa4;Rps6kb1;Cox7b;Cox6c;Cox7c
3	map04218	Cellular senescence	KEGG PATHWAY	3/ 277	234/ 17843	0.0128205	0.707098	1	Cellular Processes	Cell growth and death	ENSRNOG00000032596|ENSRNOG00000008055|ENSRNOG00000027408	RT1-T24-1;Ccne2;Ppid
2	map04728	Dopaminergic synapse	KEGG PATHWAY	2/ 277	163/ 17843	0.0122699	0.722713	1	Organismal Systems	Nervous system	ENSRNOG00000011992|ENSRNOG00000008890	Slc18a1;Slc18a2
1	map04918	Thyroid hormone synthesis	KEGG PATHWAY	1/ 277	83/ 17843	0.0120482	0.727915	1	Organismal Systems	Endocrine system	ENSRNOG00000016275	Ttr
3	map05034	Alcoholism	KEGG PATHWAY	3/ 277	243/ 17843	0.0123457	0.730864	1	Human Diseases	Substance dependence	ENSRNOG00000032401|ENSRNOG00000011992|ENSRNOG00000008890	H3f3c;Slc18a1;Slc18a2
1	map00562	Inositol phosphate metabolism	KEGG PATHWAY	1/ 277	84/ 17843	0.0119048	0.732158	1	Metabolism	Carbohydrate metabolism	ENSRNOG00000031706	RGD1563601
4	map04080	Neuroactive ligand-receptor interaction	KEGG PATHWAY	4/ 277	321/ 17843	0.0124611	0.737348	1	Environmental Information Processing	Signaling molecules and interaction	ENSRNOG00000002797|ENSRNOG00000015042|ENSRNOG00000015577|ENSRNOG00000002360	Gpr156;Cysltr2;Lpar6;Gabrg1
2	map04934	Cushing syndrome	KEGG PATHWAY	2/ 277	168/ 17843	0.0119048	0.738039	1	Human Diseases	Endocrine and metabolic disease	ENSRNOG00000005781|ENSRNOG00000008055	Wnt16;Ccne2
1	map05133	Pertussis	KEGG PATHWAY	1/ 277	86/ 17843	0.0116279	0.740449	1	Human Diseases	Infectious disease: bacterial	ENSRNOG00000007372	Casp1
1	map04213	Longevity regulating pathway - multiple species	KEGG PATHWAY	1/ 277	86/ 17843	0.0116279	0.740449	1	Organismal Systems	Aging	ENSRNOG00000003919	Rps6kb1
2	map05161	Hepatitis B	KEGG PATHWAY	2/ 277	169/ 17843	0.0118343	0.741016	1	Human Diseases	Infectious disease: viral	ENSRNOG00000032885|ENSRNOG00000008055	Cycs;Ccne2
2	map04310	Wnt signaling pathway	KEGG PATHWAY	2/ 277	170/ 17843	0.0117647	0.743965	1	Environmental Information Processing	Signal transduction	ENSRNOG00000002572|ENSRNOG00000005781	Cacybp;Wnt16
2	map05224	Breast cancer	KEGG PATHWAY	2/ 277	171/ 17843	0.0116959	0.746885	1	Human Diseases	Cancer: specific types	ENSRNOG00000005781|ENSRNOG00000003919	Wnt16;Rps6kb1
7	map04151	PI3K-Akt signaling pathway	KEGG PATHWAY	7/ 277	548/ 17843	0.0127737	0.750837	1	Environmental Information Processing	Signal transduction	ENSRNOG00000058446|ENSRNOG00000059714|ENSRNOG00000003919|ENSRNOG00000007219|ENSRNOG00000052925|ENSRNOG00000008055|ENSRNOG00000015577	Il7r;Hsp90aa1;Rps6kb1;LOC103692716;NEWGENE_621351;Ccne2;Lpar6
1	map05212	Pancreatic cancer	KEGG PATHWAY	1/ 277	92/ 17843	0.0108696	0.763817	1	Human Diseases	Cancer: specific types	ENSRNOG00000003919	Rps6kb1
1	map04512	ECM-receptor interaction	KEGG PATHWAY	1/ 277	95/ 17843	0.0105263	0.774703	1	Environmental Information Processing	Signaling molecules and interaction	ENSRNOG00000052925	NEWGENE_621351
1	map04911	Insulin secretion	KEGG PATHWAY	1/ 277	95/ 17843	0.0105263	0.774703	1	Organismal Systems	Endocrine system	ENSRNOG00000055278	AABR07059380.1
2	map04915	Estrogen signaling pathway	KEGG PATHWAY	2/ 277	182/ 17843	0.010989	0.77716	1	Organismal Systems	Endocrine system	ENSRNOG00000007219|ENSRNOG00000059714	LOC103692716;Hsp90aa1
1	map03008	Ribosome biogenesis in eukaryotes	KEGG PATHWAY	1/ 277	96/ 17843	0.0104167	0.778219	1	Genetic Information Processing	Translation	ENSRNOG00000019168	Nxt2
1	map00983	Drug metabolism - other enzymes	KEGG PATHWAY	1/ 277	97/ 17843	0.0103093	0.781681	1	Metabolism	Xenobiotics biodegradation and metabolism	ENSRNOG00000048039	LOC679149
1	map03320	PPAR signaling pathway	KEGG PATHWAY	1/ 277	98/ 17843	0.0102041	0.785089	1	Organismal Systems	Endocrine system	ENSRNOG00000000814	Fabp7
1	map04727	GABAergic synapse	KEGG PATHWAY	1/ 277	100/ 17843	0.01	0.791746	1	Organismal Systems	Nervous system	ENSRNOG00000002360	Gabrg1
1	map01521	EGFR tyrosine kinase inhibitor resistance	KEGG PATHWAY	1/ 277	103/ 17843	0.00970874	0.801349	1	Human Diseases	Drug resistance: antineoplastic	ENSRNOG00000003919	Rps6kb1
1	map05211	Renal cell carcinoma	KEGG PATHWAY	1/ 277	103/ 17843	0.00970874	0.801349	1	Human Diseases	Cancer: specific types	ENSRNOG00000055634	AABR07024908.1
1	map04012	ErbB signaling pathway	KEGG PATHWAY	1/ 277	104/ 17843	0.00961538	0.804451	1	Environmental Information Processing	Signal transduction	ENSRNOG00000003919	Rps6kb1
1	map01524	Platinum drug resistance	KEGG PATHWAY	1/ 277	104/ 17843	0.00961538	0.804451	1	Human Diseases	Drug resistance: antineoplastic	ENSRNOG00000032885	Cycs
3	map05206	MicroRNAs in cancer	KEGG PATHWAY	3/ 277	277/ 17843	0.0108303	0.807169	1	Human Diseases	Cancer: overview	ENSRNOG00000008055|ENSRNOG00000031092|ENSRNOG00000035499	Ccne2;Rock1;Mir124-2
2	map04360	Axon guidance	KEGG PATHWAY	2/ 277	198/ 17843	0.010101	0.81554	1	Organismal Systems	Development and regeneration	ENSRNOG00000031092|ENSRNOG00000023337	Rock1;Sema3a
1	map01522	Endocrine resistance	KEGG PATHWAY	1/ 277	111/ 17843	0.00900901	0.824853	1	Human Diseases	Drug resistance: antineoplastic	ENSRNOG00000003919	Rps6kb1
3	map04514	Cell adhesion molecules	KEGG PATHWAY	3/ 277	291/ 17843	0.0103093	0.832863	1	Environmental Information Processing	Signaling molecules and interaction	ENSRNOG00000003171|ENSRNOG00000032596|ENSRNOG00000002126	Mpz;RT1-T24-1;Ncam2
1	map05231	Choline metabolism in cancer	KEGG PATHWAY	1/ 277	114/ 17843	0.00877193	0.832934	1	Human Diseases	Cancer: overview	ENSRNOG00000003919	Rps6kb1
1	map04916	Melanogenesis	KEGG PATHWAY	1/ 277	115/ 17843	0.00869565	0.835544	1	Organismal Systems	Endocrine system	ENSRNOG00000005781	Wnt16
2	map04066	HIF-1 signaling pathway	KEGG PATHWAY	2/ 277	210/ 17843	0.00952381	0.840343	1	Environmental Information Processing	Signal transduction	ENSRNOG00000055634|ENSRNOG00000003919	AABR07024908.1;Rps6kb1
1	map04974	Protein digestion and absorption	KEGG PATHWAY	1/ 277	117/ 17843	0.00854701	0.840644	1	Organismal Systems	Digestive system	ENSRNOG00000052925	NEWGENE_621351
2	map04659	Th17 cell differentiation	KEGG PATHWAY	2/ 277	211/ 17843	0.00947867	0.842268	1	Organismal Systems	Immune system	ENSRNOG00000007219|ENSRNOG00000059714	LOC103692716;Hsp90aa1
1	map04931	Insulin resistance	KEGG PATHWAY	1/ 277	125/ 17843	0.008	0.859513	1	Human Diseases	Endocrine and metabolic disease	ENSRNOG00000003919	Rps6kb1
1	map04933	AGE-RAGE signaling pathway in diabetic complications	KEGG PATHWAY	1/ 277	126/ 17843	0.00793651	0.861709	1	Human Diseases	Endocrine and metabolic disease	ENSRNOG00000052925	NEWGENE_621351
1	map04625	C-type lectin receptor signaling pathway	KEGG PATHWAY	1/ 277	131/ 17843	0.00763359	0.872188	1	Organismal Systems	Immune system	ENSRNOG00000007372	Casp1
1	map04928	Parathyroid hormone synthesis, secretion and action	KEGG PATHWAY	1/ 277	134/ 17843	0.00746269	0.878092	1	Organismal Systems	Endocrine system	ENSRNOG00000054420	Vdr
1	map04922	Glucagon signaling pathway	KEGG PATHWAY	1/ 277	135/ 17843	0.00740741	0.879999	1	Organismal Systems	Endocrine system	ENSRNOG00000003712	Ppp4r3b
3	map05152	Tuberculosis	KEGG PATHWAY	3/ 277	324/ 17843	0.00925926	0.882063	1	Human Diseases	Infectious disease: bacterial	ENSRNOG00000032885|ENSRNOG00000021681|ENSRNOG00000054420	Cycs;Eea1;Vdr
1	map05145	Toxoplasmosis	KEGG PATHWAY	1/ 277	144/ 17843	0.00694444	0.895877	1	Human Diseases	Infectious disease: parasitic	ENSRNOG00000032885	Cycs
1	map04114	Oocyte meiosis	KEGG PATHWAY	1/ 277	147/ 17843	0.00680272	0.90069	1	Cellular Processes	Cell growth and death	ENSRNOG00000008055	Ccne2
1	map04152	AMPK signaling pathway	KEGG PATHWAY	1/ 277	152/ 17843	0.00657895	0.908224	1	Environmental Information Processing	Signal transduction	ENSRNOG00000003919	Rps6kb1
1	map04270	Vascular smooth muscle contraction	KEGG PATHWAY	1/ 277	152/ 17843	0.00657895	0.908224	1	Organismal Systems	Circulatory system	ENSRNOG00000031092	Rock1
1	map04068	FoxO signaling pathway	KEGG PATHWAY	1/ 277	155/ 17843	0.00645161	0.912468	1	Environmental Information Processing	Signal transduction	ENSRNOG00000058446	Il7r
1	map00010	Glycolysis / Gluconeogenesis	KEGG PATHWAY	1/ 277	158/ 17843	0.00632911	0.916516	1	Metabolism	Carbohydrate metabolism	ENSRNOG00000031706	RGD1563601
2	map05167	Kaposi sarcoma-associated herpesvirus infection	KEGG PATHWAY	2/ 277	270/ 17843	0.00740741	0.924578	1	Human Diseases	Infectious disease: viral	ENSRNOG00000032885|ENSRNOG00000032596	Cycs;RT1-T24-1
1	map04926	Relaxin signaling pathway	KEGG PATHWAY	1/ 277	165/ 17843	0.00606061	0.925252	1	Organismal Systems	Endocrine system	ENSRNOG00000052925	NEWGENE_621351
1	map04910	Insulin signaling pathway	KEGG PATHWAY	1/ 277	168/ 17843	0.00595238	0.928711	1	Organismal Systems	Endocrine system	ENSRNOG00000003919	Rps6kb1
2	map05168	Herpes simplex virus 1 infection	KEGG PATHWAY	2/ 277	275/ 17843	0.00727273	0.929274	1	Human Diseases	Infectious disease: viral	ENSRNOG00000032885|ENSRNOG00000032596	Cycs;RT1-T24-1
2	map04072	Phospholipase D signaling pathway	KEGG PATHWAY	2/ 277	275/ 17843	0.00727273	0.929274	1	Environmental Information Processing	Signal transduction	ENSRNOG00000020993|ENSRNOG00000015577	Ms4a2;Lpar6
1	map05332	Graft-versus-host disease	KEGG PATHWAY	1/ 277	173/ 17843	0.00578035	0.934125	1	Human Diseases	Immune disease	ENSRNOG00000032596	RT1-T24-1
1	map05340	Primary immunodeficiency	KEGG PATHWAY	1/ 277	177/ 17843	0.00564972	0.93816	1	Human Diseases	Immune disease	ENSRNOG00000058446	Il7r
2	map04060	Cytokine-cytokine receptor interaction	KEGG PATHWAY	2/ 277	287/ 17843	0.00696864	0.939445	1	Environmental Information Processing	Signaling molecules and interaction	ENSRNOG00000014320|ENSRNOG00000058446	Inhba;Il7r
3	map05166	Human T-cell leukemia virus 1 infection	KEGG PATHWAY	3/ 277	391/ 17843	0.00767263	0.944303	1	Human Diseases	Infectious disease: viral	ENSRNOG00000032596|ENSRNOG00000008055|ENSRNOG00000037710	RT1-T24-1;Ccne2;Calr4
1	map04664	Fc epsilon RI signaling pathway	KEGG PATHWAY	1/ 277	188/ 17843	0.00531915	0.948031	1	Organismal Systems	Immune system	ENSRNOG00000020993	Ms4a2
1	map04940	Type I diabetes mellitus	KEGG PATHWAY	1/ 277	188/ 17843	0.00531915	0.948031	1	Human Diseases	Endocrine and metabolic disease	ENSRNOG00000032596	RT1-T24-1
1	map04630	JAK-STAT signaling pathway	KEGG PATHWAY	1/ 277	190/ 17843	0.00526316	0.949649	1	Environmental Information Processing	Signal transduction	ENSRNOG00000058446	Il7r
1	map04022	cGMP-PKG signaling pathway	KEGG PATHWAY	1/ 277	196/ 17843	0.00510204	0.954208	1	Environmental Information Processing	Signal transduction	ENSRNOG00000031092	Rock1
1	map04062	Chemokine signaling pathway	KEGG PATHWAY	1/ 277	203/ 17843	0.00492611	0.959009	1	Organismal Systems	Immune system	ENSRNOG00000031092	Rock1
1	map05142	Chagas disease	KEGG PATHWAY	1/ 277	205/ 17843	0.00487805	0.960287	1	Human Diseases	Infectious disease: parasitic	ENSRNOG00000037710	Calr4
7	map03010	Ribosome	KEGG PATHWAY	7/ 277	782/ 17843	0.00895141	0.961887	1	Genetic Information Processing	Translation	ENSRNOG00000002178|ENSRNOG00000010189|ENSRNOG00000029262|ENSRNOG00000004214|ENSRNOG00000048109|ENSRNOG00000043348|ENSRNOG00000005975	Mrps18c;Rps24;AABR07053166.1;Rpl26;LOC100365839;LOC103690821;LOC100362027
1	map04666	Fc gamma R-mediated phagocytosis	KEGG PATHWAY	1/ 277	211/ 17843	0.00473934	0.963885	1	Organismal Systems	Immune system	ENSRNOG00000003919	Rps6kb1
1	map04640	Hematopoietic cell lineage	KEGG PATHWAY	1/ 277	213/ 17843	0.00469484	0.965011	1	Organismal Systems	Immune system	ENSRNOG00000058446	Il7r
3	map04611	Platelet activation	KEGG PATHWAY	3/ 277	434/ 17843	0.00691244	0.966425	1	Organismal Systems	Immune system	ENSRNOG00000052925|ENSRNOG00000013902|ENSRNOG00000031092	NEWGENE_621351;P2ry12;Rock1
1	map04024	cAMP signaling pathway	KEGG PATHWAY	1/ 277	226/ 17843	0.00442478	0.971523	1	Environmental Information Processing	Signal transduction	ENSRNOG00000031092	Rock1
2	map04144	Endocytosis	KEGG PATHWAY	2/ 277	347/ 17843	0.00576369	0.972639	1	Cellular Processes	Transport and catabolism	ENSRNOG00000032596|ENSRNOG00000021681	RT1-T24-1;Eea1
1	map05310	Asthma	KEGG PATHWAY	1/ 277	229/ 17843	0.00436681	0.972846	1	Human Diseases	Immune disease	ENSRNOG00000020993	Ms4a2
1	map04650	Natural killer cell mediated cytotoxicity	KEGG PATHWAY	1/ 277	233/ 17843	0.00429185	0.974514	1	Organismal Systems	Immune system	ENSRNOG00000004737	Cd48
1	map05146	Amoebiasis	KEGG PATHWAY	1/ 277	235/ 17843	0.00425532	0.97531	1	Human Diseases	Infectious disease: parasitic	ENSRNOG00000052925	NEWGENE_621351
2	map05162	Measles	KEGG PATHWAY	2/ 277	361/ 17843	0.00554017	0.977355	1	Human Diseases	Infectious disease: viral	ENSRNOG00000008055|ENSRNOG00000007917	Ccne2;Cd46
2	map05132	Salmonella infection	KEGG PATHWAY	2/ 277	365/ 17843	0.00547945	0.978551	1	Human Diseases	Infectious disease: bacterial	ENSRNOG00000007372|ENSRNOG00000031092	Casp1;Rock1
2	map05322	Systemic lupus erythematosus	KEGG PATHWAY	2/ 277	373/ 17843	0.00536193	0.980764	1	Human Diseases	Immune disease	ENSRNOG00000032401|ENSRNOG00000007998	H3f3c;Ssb
1	map05150	Staphylococcus aureus infection	KEGG PATHWAY	1/ 277	260/ 17843	0.00384615	0.983395	1	Human Diseases	Infectious disease: bacterial	ENSRNOG00000011258	Masp2
3	map05164	Influenza A	KEGG PATHWAY	3/ 277	495/ 17843	0.00606061	0.984059	1	Human Diseases	Infectious disease: viral	ENSRNOG00000032885|ENSRNOG00000019168|ENSRNOG00000007372	Cycs;Nxt2;Casp1
3	map04510	Focal adhesion	KEGG PATHWAY	3/ 277	503/ 17843	0.00596421	0.985573	1	Cellular Processes	Cellular community - eukaryotes	ENSRNOG00000052925|ENSRNOG00000004696|ENSRNOG00000031092	NEWGENE_621351;Arhgap5;Rock1
2	map04670	Leukocyte transendothelial migration	KEGG PATHWAY	2/ 277	400/ 17843	0.005	0.986717	1	Organismal Systems	Immune system	ENSRNOG00000004696|ENSRNOG00000031092	Arhgap5;Rock1
2	map05202	Transcriptional misregulation in cancer	KEGG PATHWAY	2/ 277	404/ 17843	0.0049505	0.98743	1	Human Diseases	Cancer: overview	ENSRNOG00000032401|ENSRNOG00000005781	H3f3c;Wnt16
3	map05205	Proteoglycans in cancer	KEGG PATHWAY	3/ 277	517/ 17843	0.00580271	0.987897	1	Human Diseases	Cancer: overview	ENSRNOG00000005781|ENSRNOG00000031092|ENSRNOG00000003919	Wnt16;Rock1;Rps6kb1
1	map05330	Allograft rejection	KEGG PATHWAY	1/ 277	287/ 17843	0.00348432	0.989188	1	Human Diseases	Immune disease	ENSRNOG00000032596	RT1-T24-1
1	map05320	Autoimmune thyroid disease	KEGG PATHWAY	1/ 277	298/ 17843	0.0033557	0.990924	1	Human Diseases	Immune disease	ENSRNOG00000032596	RT1-T24-1
2	map05418	Fluid shear stress and atherosclerosis	KEGG PATHWAY	2/ 277	461/ 17843	0.00433839	0.994328	1	Human Diseases	Cardiovascular disease	ENSRNOG00000007219|ENSRNOG00000059714	LOC103692716;Hsp90aa1
2	map05225	Hepatocellular carcinoma	KEGG PATHWAY	2/ 277	468/ 17843	0.0042735	0.994862	1	Human Diseases	Cancer: specific types	ENSRNOG00000005781|ENSRNOG00000003919	Wnt16;Rps6kb1
1	map05130	Pathogenic Escherichia coli infection	KEGG PATHWAY	1/ 277	339/ 17843	0.00294985	0.995277	1	Human Diseases	Infectious disease: bacterial	ENSRNOG00000031092	Rock1
1	map05131	Shigellosis	KEGG PATHWAY	1/ 277	344/ 17843	0.00290698	0.995639	1	Human Diseases	Infectious disease: bacterial	ENSRNOG00000031092	Rock1
1	map05100	Bacterial invasion of epithelial cells	KEGG PATHWAY	1/ 277	360/ 17843	0.00277778	0.996622	1	Human Diseases	Infectious disease: bacterial	ENSRNOG00000011987	Cd2ap
1	map04391	Hippo signaling pathway - fly	KEGG PATHWAY	1/ 277	362/ 17843	0.00276243	0.996728	1	Environmental Information Processing	Signal transduction	ENSRNOG00000008055	Ccne2
3	map04145	Phagosome	KEGG PATHWAY	3/ 277	634/ 17843	0.00473186	0.997339	1	Cellular Processes	Transport and catabolism	ENSRNOG00000032596|ENSRNOG00000021681|ENSRNOG00000037710	RT1-T24-1;Eea1;Calr4
2	map04810	Regulation of actin cytoskeleton	KEGG PATHWAY	2/ 277	530/ 17843	0.00377358	0.997878	1	Cellular Processes	Cell motility	ENSRNOG00000025406|ENSRNOG00000031092	Iqgap2;Rock1
1	map04020	Calcium signaling pathway	KEGG PATHWAY	1/ 277	411/ 17843	0.00243309	0.998506	1	Environmental Information Processing	Signal transduction	ENSRNOG00000015042	Cysltr2
2	map05416	Viral myocarditis	KEGG PATHWAY	2/ 277	591/ 17843	0.00338409	0.999123	1	Human Diseases	Cardiovascular disease	ENSRNOG00000032885|ENSRNOG00000032596	Cycs;RT1-T24-1
1	map04390	Hippo signaling pathway	KEGG PATHWAY	1/ 277	447/ 17843	0.00223714	0.999161	1	Environmental Information Processing	Signal transduction	ENSRNOG00000005781	Wnt16
1	map04210	Apoptosis	KEGG PATHWAY	1/ 277	453/ 17843	0.00220751	0.999238	1	Cellular Processes	Cell growth and death	ENSRNOG00000032885	Cycs
1	map04921	Oxytocin signaling pathway	KEGG PATHWAY	1/ 277	454/ 17843	0.00220264	0.99925	1	Organismal Systems	Endocrine system	ENSRNOG00000031092	Rock1
1	map04530	Tight junction	KEGG PATHWAY	1/ 277	493/ 17843	0.0020284	0.999599	1	Cellular Processes	Cellular community - eukaryotes	ENSRNOG00000031092	Rock1
1	map04740	Olfactory transduction	KEGG PATHWAY	1/ 277	1540/ 17843	0.000649351	1	1	Organismal Systems	Sensory system	ENSRNOG00000030478	AY172581.9
