# Supplementary material for: Selective Synaptic Remodeling in Rat Auditory and Visual Cortices Following Noise‐Induced Permanent Hearing Loss in Adulthood
Source: Neural Plast. 2026 May 18;2026:8852865. doi: 10.1155/np/8852865 (PMC13182752; doi:10.1155/np/8852865)
Supplement: Supplementary file 1 — Supporting Information In addition to the main content of this manuscript, supporting materials have been provided to enhance the understanding and rigor of our study. These include: Table S1: Gene expression patterns and DEGs in the A1 cortex. Table S2: Gene expression pattern and DEGs in V1 cortex. Table S3: The primers used for qPCR verification. Table S4: GO analysis of DEGs in A1 cortex. Table S5: KEGG analysis of DEGs in the A1 cortex. Table S6: GO analysis of DEGs in V1 cortex. Table S7: KEGG analysis of DEGs in V1 cortex. Table S8: Gene expression pattern and DEGs in A1 cortex (DEGs were screened using an adjusted p‐value). Table S9: Gene expression pattern and DEGs in V1 cortex (DEGs were screened using an adjusted p‐value). Table S10: GO analysis of DEGs in A1 cortex (DEGs were screened using an adjusted p‐value). Table S11: KEGG analysis of DEGs in A1 cortex (DEGs were screened using an adjusted p‐value). Table S12: GO analysis of DEGs in V1 cortex (DEGs were screened using an adjusted p‐value). Table S13: KEGG analysis of DEGs in V1 cortex (DEGs were screened using an adjusted p‐value). These supporting files contain critical data sets and analyses that were integral to our research findings. Figure S1: The up‐ and downregulated genes in the A1 cortex based on adjusted p‐value screening, corresponding to Table S8. Figure S2: The up‐ and downregulated genes in the V1 cortex based on adjusted p‐value screening, corresponding to Table S9. Figure S3: qPCR validation of selected DEGs identified from the adjusted p‐value‐based transcriptomic results. Figure S4: GO and KEGG enrichment analyses of adjusted p‐value‐screened DEGs in the A1 cortex, corresponding to Tables S10 and S11. Figure S5: GO and KEGG enrichment analyses of adjusted p‐value‐screened DEGs in the V1 cortex, corresponding to Tables S12 and S13. [file NP-2026-8852865-s001.zip › 8852865.f1/TableS10.xlsx]

## Sheet: GO富集分析统计表
Table S10: GO analysis of DEGs in A1 cortex (DEGs were screened using an adjusted p-value).
Number	GO ID	Term Type	Description	Ratio_in_study	Ratio_in_pop	Rich factor	Pvalue	Padjust	Gene_ids	Gene_names
6	GO:0007611	BP	learning or memory	6/ 20	245/ 23253	0.024489795918367	4.4078973253616E-8	0.0004922992488753	ENSRNOG00000001006;ENSRNOG00000002525;ENSRNOG00000003300;ENSRNOG00000008015;ENSRNOG00000013101;ENSRNOG00000043465	Nptx2;Ptgs2;Btg2;Fos;Pcdh8;Arc
6	GO:0050890	BP	cognition	6/ 20	277/ 23253	0.021660649819495	9.1202058076253E-8	0.0004922992488753	ENSRNOG00000001006;ENSRNOG00000002525;ENSRNOG00000003300;ENSRNOG00000008015;ENSRNOG00000013101;ENSRNOG00000043465	Nptx2;Ptgs2;Btg2;Fos;Pcdh8;Arc
4	GO:0035914	BP	skeletal muscle cell differentiation	4/ 20	51/ 23253	0.07843137254902	9.6877516997437E-8	0.0004922992488753	ENSRNOG00000003300;ENSRNOG00000007607;ENSRNOG00000008015;ENSRNOG00000019422	Btg2;Nr4a1;Fos;Egr1
5	GO:0007612	BP	learning	5/ 20	147/ 23253	0.034013605442177	1.354424019289E-7	0.0005162048543515	ENSRNOG00000001006;ENSRNOG00000002525;ENSRNOG00000003300;ENSRNOG00000008015;ENSRNOG00000043465	Nptx2;Ptgs2;Btg2;Fos;Arc
7	GO:0007610	BP	behavior	7/ 20	593/ 23253	0.011804384485666	3.9329736553438E-7	0.0011991636675143	ENSRNOG00000001006;ENSRNOG00000002525;ENSRNOG00000003300;ENSRNOG00000008015;ENSRNOG00000013101;ENSRNOG00000019422;ENSRNOG00000043465	Nptx2;Ptgs2;Btg2;Fos;Pcdh8;Egr1;Arc
2	GO:0035976	CC	transcription factor AP-1 complex	2/ 20	5/ 23253	0.4	7.0173269541204E-6	0.013655718252718	ENSRNOG00000008015;ENSRNOG00000042838	Fos;Junb
4	GO:0051592	BP	response to calcium ion	4/ 20	143/ 23253	0.027972027972028	6.1544244747405E-6	0.015637366852903	ENSRNOG00000003977;ENSRNOG00000008015;ENSRNOG00000018399;ENSRNOG00000042838	Dusp1;Fos;Cpne6;Junb
7	GO:0045597	BP	positive regulation of cell differentiation	7/ 20	978/ 23253	0.0071574642126789	1.0914568276009E-5	0.019828037519004	ENSRNOG00000002525;ENSRNOG00000008015;ENSRNOG00000011000;ENSRNOG00000018399;ENSRNOG00000042838;ENSRNOG00000047466;ENSRNOG00000050714	Ptgs2;Fos;Rims1;Cpne6;Junb;Bdnf;Islr2
4	GO:0030307	BP	positive regulation of cell growth	4/ 20	172/ 23253	0.023255813953488	1.276811535072E-5	0.019828037519004	ENSRNOG00000011000;ENSRNOG00000018399;ENSRNOG00000047466;ENSRNOG00000050714	Rims1;Cpne6;Bdnf;Islr2
4	GO:0048639	BP	positive regulation of developmental growth	4/ 20	172/ 23253	0.023255813953488	1.276811535072E-5	0.019828037519004	ENSRNOG00000011000;ENSRNOG00000018399;ENSRNOG00000047466;ENSRNOG00000050714	Rims1;Cpne6;Bdnf;Islr2
5	GO:0010038	BP	response to metal ion	5/ 20	382/ 23253	0.013089005235602	1.4747859427024E-5	0.019828037519004	ENSRNOG00000002525;ENSRNOG00000003977;ENSRNOG00000008015;ENSRNOG00000018399;ENSRNOG00000042838	Ptgs2;Dusp1;Fos;Cpne6;Junb
6	GO:0010942	BP	positive regulation of cell death	6/ 20	670/ 23253	0.008955223880597	1.5355783786585E-5	0.019828037519004	ENSRNOG00000002525;ENSRNOG00000003977;ENSRNOG00000007607;ENSRNOG00000008015;ENSRNOG00000019422;ENSRNOG00000047466	Ptgs2;Dusp1;Nr4a1;Fos;Egr1;Bdnf
4	GO:0071248	BP	cellular response to metal ion	4/ 20	181/ 23253	0.022099447513812	1.5607507394427E-5	0.019828037519004	ENSRNOG00000002525;ENSRNOG00000008015;ENSRNOG00000018399;ENSRNOG00000042838	Ptgs2;Fos;Cpne6;Junb
5	GO:0050804	BP	modulation of chemical synaptic transmission	5/ 20	429/ 23253	0.011655011655012	2.5756261719674E-5	0.027354415745119	ENSRNOG00000001006;ENSRNOG00000002525;ENSRNOG00000011000;ENSRNOG00000013101;ENSRNOG00000043465	Nptx2;Ptgs2;Rims1;Pcdh8;Arc
5	GO:0099177	BP	regulation of trans-synaptic signaling	5/ 20	430/ 23253	0.011627906976744	2.6045139794164E-5	0.027354415745119	ENSRNOG00000001006;ENSRNOG00000002525;ENSRNOG00000011000;ENSRNOG00000013101;ENSRNOG00000043465	Nptx2;Ptgs2;Rims1;Pcdh8;Arc
4	GO:0071241	BP	cellular response to inorganic substance	4/ 20	211/ 23253	0.018957345971564	2.8485806729597E-5	0.027354415745119	ENSRNOG00000002525;ENSRNOG00000008015;ENSRNOG00000018399;ENSRNOG00000042838	Ptgs2;Fos;Cpne6;Junb
3	GO:0071277	BP	cellular response to calcium ion	3/ 20	70/ 23253	0.042857142857143	2.8709127708881E-5	0.027354415745119	ENSRNOG00000008015;ENSRNOG00000018399;ENSRNOG00000042838	Fos;Cpne6;Junb
8	GO:0010941	BP	regulation of cell death	8/ 20	1651/ 23253	0.0048455481526348	3.6896368635394E-5	0.032084965399803	ENSRNOG00000002525;ENSRNOG00000003300;ENSRNOG00000003977;ENSRNOG00000007607;ENSRNOG00000008015;ENSRNOG00000019422;ENSRNOG00000042838;ENSRNOG00000047466	Ptgs2;Btg2;Dusp1;Nr4a1;Fos;Egr1;Junb;Bdnf
5	GO:0022604	BP	regulation of cell morphogenesis	5/ 20	469/ 23253	0.010660980810235	3.9436609430019E-5	0.032084965399803	ENSRNOG00000011000;ENSRNOG00000018399;ENSRNOG00000043465;ENSRNOG00000047466;ENSRNOG00000050714	Rims1;Cpne6;Arc;Bdnf;Islr2
6	GO:0009725	BP	response to hormone	6/ 20	794/ 23253	0.0075566750629723	3.9987821751148E-5	0.032084965399803	ENSRNOG00000002525;ENSRNOG00000003300;ENSRNOG00000003977;ENSRNOG00000007607;ENSRNOG00000008015;ENSRNOG00000019422	Ptgs2;Btg2;Dusp1;Nr4a1;Fos;Egr1
5	GO:0001216	MF	DNA-binding transcription activator activity	5/ 20	383/ 23253	0.013054830287206	1.4934838418772E-5	0.033917018049031	ENSRNOG00000007607;ENSRNOG00000008015;ENSRNOG00000019422;ENSRNOG00000021027;ENSRNOG00000042838	Nr4a1;Fos;Egr1;Dbp;Junb
5	GO:0001228	MF	DNA-binding transcription activator activity, RNA polymerase II-specific	5/ 20	383/ 23253	0.013054830287206	1.4934838418772E-5	0.033917018049031	ENSRNOG00000007607;ENSRNOG00000008015;ENSRNOG00000019422;ENSRNOG00000021027;ENSRNOG00000042838	Nr4a1;Fos;Egr1;Dbp;Junb
3	GO:0008306	BP	associative learning	3/ 20	84/ 23253	0.035714285714286	4.9590743192572E-5	0.037662732824048	ENSRNOG00000001006;ENSRNOG00000003300;ENSRNOG00000008015	Nptx2;Btg2;Fos
2	GO:0035970	BP	peptidyl-threonine dephosphorylation	2/ 20	13/ 23253	0.15384615384615	5.4509611907288E-5	0.037662732824048	ENSRNOG00000003977;ENSRNOG00000016180	Dusp1;Pdp1
8	GO:0045595	BP	regulation of cell differentiation	8/ 20	1752/ 23253	0.0045662100456621	5.6547112117438E-5	0.037662732824048	ENSRNOG00000002525;ENSRNOG00000008015;ENSRNOG00000011000;ENSRNOG00000018399;ENSRNOG00000042838;ENSRNOG00000043465;ENSRNOG00000047466;ENSRNOG00000050714	Ptgs2;Fos;Rims1;Cpne6;Junb;Arc;Bdnf;Islr2
14	GO:0048518	BP	positive regulation of biological process	14/ 20	6147/ 23253	0.0022775337563039	5.7614848093079E-5	0.037662732824048	ENSRNOG00000002525;ENSRNOG00000003300;ENSRNOG00000003977;ENSRNOG00000004805;ENSRNOG00000007607;ENSRNOG00000008015;ENSRNOG00000011000;ENSRNOG00000018399;ENSRNOG00000019422;ENSRNOG00000021027;ENSRNOG00000042838;ENSRNOG00000043465;ENSRNOG00000047466;ENSRNOG00000050714	Ptgs2;Btg2;Dusp1;Stac2;Nr4a1;Fos;Rims1;Cpne6;Egr1;Dbp;Junb;Arc;Bdnf;Islr2
5	GO:0010975	BP	regulation of neuron projection development	5/ 20	511/ 23253	0.0097847358121331	5.9291937538678E-5	0.037662732824048	ENSRNOG00000011000;ENSRNOG00000018399;ENSRNOG00000043465;ENSRNOG00000047466;ENSRNOG00000050714	Rims1;Cpne6;Arc;Bdnf;Islr2
6	GO:0000981	MF	DNA-binding transcription factor activity, RNA polymerase II-specific	6/ 20	731/ 23253	0.0082079343365253	2.5131058197849E-5	0.038048422111543	ENSRNOG00000003300;ENSRNOG00000007607;ENSRNOG00000008015;ENSRNOG00000019422;ENSRNOG00000021027;ENSRNOG00000042838	Btg2;Nr4a1;Fos;Egr1;Dbp;Junb
4	GO:0045927	BP	positive regulation of growth	4/ 20	266/ 23253	0.015037593984962	7.0212075771963E-5	0.042815323805743	ENSRNOG00000011000;ENSRNOG00000018399;ENSRNOG00000047466;ENSRNOG00000050714	Rims1;Cpne6;Bdnf;Islr2
6	GO:0010243	BP	response to organonitrogen compound	6/ 20	912/ 23253	0.0065789473684211	8.6493239691266E-5	0.049917162654878	ENSRNOG00000002525;ENSRNOG00000003300;ENSRNOG00000003977;ENSRNOG00000007607;ENSRNOG00000008015;ENSRNOG00000019422	Ptgs2;Btg2;Dusp1;Nr4a1;Fos;Egr1
13	GO:0048522	BP	positive regulation of cellular process	13/ 20	5443/ 23253	0.0023883887562006	8.840691319657E-5	0.049917162654878	ENSRNOG00000002525;ENSRNOG00000003300;ENSRNOG00000003977;ENSRNOG00000007607;ENSRNOG00000008015;ENSRNOG00000011000;ENSRNOG00000018399;ENSRNOG00000019422;ENSRNOG00000021027;ENSRNOG00000042838;ENSRNOG00000043465;ENSRNOG00000047466;ENSRNOG00000050714	Ptgs2;Btg2;Dusp1;Nr4a1;Fos;Rims1;Cpne6;Egr1;Dbp;Junb;Arc;Bdnf;Islr2
5	GO:0010035	BP	response to inorganic substance	5/ 20	562/ 23253	0.0088967971530249	9.2961564217171E-5	0.050614251660385	ENSRNOG00000002525;ENSRNOG00000003977;ENSRNOG00000008015;ENSRNOG00000018399;ENSRNOG00000042838	Ptgs2;Dusp1;Fos;Cpne6;Junb
7	GO:0051094	BP	positive regulation of developmental process	7/ 20	1381/ 23253	0.0050687907313541	0.0001002223152857	0.052685834363143	ENSRNOG00000002525;ENSRNOG00000008015;ENSRNOG00000011000;ENSRNOG00000018399;ENSRNOG00000042838;ENSRNOG00000047466;ENSRNOG00000050714	Ptgs2;Fos;Rims1;Cpne6;Junb;Bdnf;Islr2
4	GO:0010976	BP	positive regulation of neuron projection development	4/ 20	301/ 23253	0.013289036544851	0.0001132140068875	0.057531584500012	ENSRNOG00000011000;ENSRNOG00000018399;ENSRNOG00000047466;ENSRNOG00000050714	Rims1;Cpne6;Bdnf;Islr2
3	GO:0007613	BP	memory	3/ 20	115/ 23253	0.026086956521739	0.0001263360565168	0.060241419338991	ENSRNOG00000002525;ENSRNOG00000013101;ENSRNOG00000043465	Ptgs2;Pcdh8;Arc
6	GO:1901698	BP	response to nitrogen compound	6/ 20	977/ 23253	0.0061412487205732	0.0001264496830992	0.060241419338991	ENSRNOG00000002525;ENSRNOG00000003300;ENSRNOG00000003977;ENSRNOG00000007607;ENSRNOG00000008015;ENSRNOG00000019422	Ptgs2;Btg2;Dusp1;Nr4a1;Fos;Egr1
4	GO:0048638	BP	regulation of developmental growth	4/ 20	320/ 23253	0.0125	0.0001432817119863	0.065135755456462	ENSRNOG00000011000;ENSRNOG00000018399;ENSRNOG00000047466;ENSRNOG00000050714	Rims1;Cpne6;Bdnf;Islr2
6	GO:0022603	BP	regulation of anatomical structure morphogenesis	6/ 20	1002/ 23253	0.0059880239520958	0.0001452683296503	0.065135755456462	ENSRNOG00000002525;ENSRNOG00000011000;ENSRNOG00000018399;ENSRNOG00000043465;ENSRNOG00000047466;ENSRNOG00000050714	Ptgs2;Rims1;Cpne6;Arc;Bdnf;Islr2
4	GO:0043434	BP	response to peptide hormone	4/ 20	324/ 23253	0.012345679012346	0.0001502836614988	0.06545926913001	ENSRNOG00000002525;ENSRNOG00000003300;ENSRNOG00000007607;ENSRNOG00000019422	Ptgs2;Btg2;Nr4a1;Egr1
2	GO:1903861	BP	positive regulation of dendrite extension	2/ 20	22/ 23253	0.090909090909091	0.0001606843743906	0.068045369099611	ENSRNOG00000011000;ENSRNOG00000018399	Rims1;Cpne6
12	GO:0032502	BP	developmental process	12/ 20	4912/ 23253	0.002442996742671	0.0001759542005552	0.070911414488098	ENSRNOG00000002525;ENSRNOG00000003300;ENSRNOG00000003977;ENSRNOG00000007607;ENSRNOG00000008015;ENSRNOG00000013101;ENSRNOG00000019422;ENSRNOG00000021027;ENSRNOG00000023935;ENSRNOG00000042838;ENSRNOG00000043465;ENSRNOG00000047466	Ptgs2;Btg2;Dusp1;Nr4a1;Fos;Pcdh8;Egr1;Dbp;Nrsn2;Junb;Arc;Bdnf
4	GO:1901214	BP	regulation of neuron death	4/ 20	338/ 23253	0.011834319526627	0.000176755247658	0.070911414488098	ENSRNOG00000003300;ENSRNOG00000008015;ENSRNOG00000019422;ENSRNOG00000047466	Btg2;Fos;Egr1;Bdnf
7	GO:1901700	BP	response to oxygen-containing compound	7/ 20	1526/ 23253	0.0045871559633028	0.0001874658678689	0.073095406156683	ENSRNOG00000002525;ENSRNOG00000003300;ENSRNOG00000003977;ENSRNOG00000007607;ENSRNOG00000008015;ENSRNOG00000019422;ENSRNOG00000042838	Ptgs2;Btg2;Dusp1;Nr4a1;Fos;Egr1;Junb
2	GO:1903859	BP	regulation of dendrite extension	2/ 20	24/ 23253	0.083333333333333	0.0001917885369804	0.073095406156683	ENSRNOG00000011000;ENSRNOG00000018399	Rims1;Cpne6
5	GO:0120035	BP	regulation of plasma membrane bounded cell projection organization	5/ 20	671/ 23253	0.007451564828614	0.000213162917336	0.07926021158021	ENSRNOG00000011000;ENSRNOG00000018399;ENSRNOG00000043465;ENSRNOG00000047466;ENSRNOG00000050714	Rims1;Cpne6;Arc;Bdnf;Islr2
5	GO:0045664	BP	regulation of neuron differentiation	5/ 20	680/ 23253	0.0073529411764706	0.000226776573818	0.080400206229228	ENSRNOG00000011000;ENSRNOG00000018399;ENSRNOG00000043465;ENSRNOG00000047466;ENSRNOG00000050714	Rims1;Cpne6;Arc;Bdnf;Islr2
5	GO:0031344	BP	regulation of cell projection organization	5/ 20	680/ 23253	0.0073529411764706	0.000226776573818	0.080400206229228	ENSRNOG00000011000;ENSRNOG00000018399;ENSRNOG00000043465;ENSRNOG00000047466;ENSRNOG00000050714	Rims1;Cpne6;Arc;Bdnf;Islr2
2	GO:0046697	BP	decidualization	2/ 20	27/ 23253	0.074074074074074	0.0002435278206411	0.083146073467897	ENSRNOG00000002525;ENSRNOG00000042838	Ptgs2;Junb
3	GO:0046683	BP	response to organophosphorus	3/ 20	144/ 23253	0.020833333333333	0.0002454295379504	0.083146073467897	ENSRNOG00000002525;ENSRNOG00000003977;ENSRNOG00000008015	Ptgs2;Dusp1;Fos
4	GO:0045666	BP	positive regulation of neuron differentiation	4/ 20	389/ 23253	0.010282776349614	0.0003021833624077	0.10014750782406	ENSRNOG00000011000;ENSRNOG00000018399;ENSRNOG00000047466;ENSRNOG00000050714	Rims1;Cpne6;Bdnf;Islr2
3	GO:0009952	BP	anterior/posterior pattern specification	3/ 20	160/ 23253	0.01875	0.0003344291331551	0.10847600287128	ENSRNOG00000003300;ENSRNOG00000013101;ENSRNOG00000043465	Btg2;Pcdh8;Arc
4	GO:0031346	BP	positive regulation of cell projection organization	4/ 20	404/ 23253	0.0099009900990099	0.0003488536932798	0.10992752677883	ENSRNOG00000011000;ENSRNOG00000018399;ENSRNOG00000047466;ENSRNOG00000050714	Rims1;Cpne6;Bdnf;Islr2
6	GO:0009719	BP	response to endogenous stimulus	6/ 20	1180/ 23253	0.0050847457627119	0.0003533256026344	0.10992752677883	ENSRNOG00000002525;ENSRNOG00000003300;ENSRNOG00000003977;ENSRNOG00000007607;ENSRNOG00000008015;ENSRNOG00000019422	Ptgs2;Btg2;Dusp1;Nr4a1;Fos;Egr1
4	GO:1901652	BP	response to peptide	4/ 20	408/ 23253	0.0098039215686275	0.0003621269328045	0.11041250181212	ENSRNOG00000002525;ENSRNOG00000003300;ENSRNOG00000007607;ENSRNOG00000019422	Ptgs2;Btg2;Nr4a1;Egr1
3	GO:0014074	BP	response to purine-containing compound	3/ 20	166/ 23253	0.018072289156627	0.0003725092629505	0.11135105320945	ENSRNOG00000002525;ENSRNOG00000003977;ENSRNOG00000008015	Ptgs2;Dusp1;Fos
4	GO:0001558	BP	regulation of cell growth	4/ 20	414/ 23253	0.0096618357487923	0.0003827124689723	0.11220099210545	ENSRNOG00000011000;ENSRNOG00000018399;ENSRNOG00000047466;ENSRNOG00000050714	Rims1;Cpne6;Bdnf;Islr2
2	GO:0007616	BP	long-term memory	2/ 20	35/ 23253	0.057142857142857	0.0004111179994966	0.11825460193068	ENSRNOG00000013101;ENSRNOG00000043465	Pcdh8;Arc
7	GO:0051240	BP	positive regulation of multicellular organismal process	7/ 20	1745/ 23253	0.0040114613180516	0.0004290099857585	0.12111587468314	ENSRNOG00000002525;ENSRNOG00000008015;ENSRNOG00000011000;ENSRNOG00000018399;ENSRNOG00000019422;ENSRNOG00000047466;ENSRNOG00000050714	Ptgs2;Fos;Rims1;Cpne6;Egr1;Bdnf;Islr2
7	GO:0070887	BP	cellular response to chemical stimulus	7/ 20	1762/ 23253	0.0039727582292849	0.0004551794325217	0.12507000632997	ENSRNOG00000002525;ENSRNOG00000003977;ENSRNOG00000007607;ENSRNOG00000008015;ENSRNOG00000018399;ENSRNOG00000019422;ENSRNOG00000042838	Ptgs2;Dusp1;Nr4a1;Fos;Cpne6;Egr1;Junb
9	GO:0051239	BP	regulation of multicellular organismal process	9/ 20	3027/ 23253	0.0029732408325074	0.0004594240967187	0.12507000632997	ENSRNOG00000001006;ENSRNOG00000002525;ENSRNOG00000008015;ENSRNOG00000011000;ENSRNOG00000018399;ENSRNOG00000019422;ENSRNOG00000043465;ENSRNOG00000047466;ENSRNOG00000050714	Nptx2;Ptgs2;Fos;Rims1;Cpne6;Egr1;Arc;Bdnf;Islr2
4	GO:0045786	BP	negative regulation of cell cycle	4/ 20	454/ 23253	0.0088105726872247	0.0005420462774802	0.14497360526643	ENSRNOG00000002525;ENSRNOG00000003300;ENSRNOG00000003977;ENSRNOG00000007607	Ptgs2;Btg2;Dusp1;Nr4a1
3	GO:0051384	BP	response to glucocorticoid	3/ 20	192/ 23253	0.015625	0.0005696376167825	0.14972630116982	ENSRNOG00000002525;ENSRNOG00000003977;ENSRNOG00000008015	Ptgs2;Dusp1;Fos
4	GO:0009314	BP	response to radiation	4/ 20	467/ 23253	0.0085653104925054	0.0006027191933396	0.15573651021122	ENSRNOG00000002525;ENSRNOG00000003977;ENSRNOG00000008015;ENSRNOG00000019422	Ptgs2;Dusp1;Fos;Egr1
5	GO:0050767	BP	regulation of neurogenesis	5/ 20	845/ 23253	0.0059171597633136	0.0006158083655439	0.15646664221195	ENSRNOG00000011000;ENSRNOG00000018399;ENSRNOG00000043465;ENSRNOG00000047466;ENSRNOG00000050714	Rims1;Cpne6;Arc;Bdnf;Islr2
6	GO:0043005	CC	neuron projection	6/ 20	1045/ 23253	0.0057416267942584	0.0001828216143613	0.1778854307736	ENSRNOG00000002525;ENSRNOG00000008015;ENSRNOG00000013101;ENSRNOG00000018399;ENSRNOG00000023935;ENSRNOG00000043465	Ptgs2;Fos;Pcdh8;Cpne6;Nrsn2;Arc
8	GO:0050793	BP	regulation of developmental process	8/ 20	2527/ 23253	0.0031658092599921	0.0007266281872799	0.17850488640766	ENSRNOG00000002525;ENSRNOG00000008015;ENSRNOG00000011000;ENSRNOG00000018399;ENSRNOG00000042838;ENSRNOG00000043465;ENSRNOG00000047466;ENSRNOG00000050714	Ptgs2;Fos;Rims1;Cpne6;Junb;Arc;Bdnf;Islr2
4	GO:0050769	BP	positive regulation of neurogenesis	4/ 20	492/ 23253	0.008130081300813	0.0007327907609092	0.17850488640766	ENSRNOG00000011000;ENSRNOG00000018399;ENSRNOG00000047466;ENSRNOG00000050714	Rims1;Cpne6;Bdnf;Islr2
3	GO:0031960	BP	response to corticosteroid	3/ 20	211/ 23253	0.014218009478673	0.0007492640326522	0.17850488640766	ENSRNOG00000002525;ENSRNOG00000003977;ENSRNOG00000008015	Ptgs2;Dusp1;Fos
5	GO:0043066	BP	negative regulation of apoptotic process	5/ 20	889/ 23253	0.0056242969628796	0.0007752944116803	0.17850488640766	ENSRNOG00000002525;ENSRNOG00000003300;ENSRNOG00000003977;ENSRNOG00000007607;ENSRNOG00000047466	Ptgs2;Btg2;Dusp1;Nr4a1;Bdnf
3	GO:0050807	BP	regulation of synapse organization	3/ 20	216/ 23253	0.013888888888889	0.0008018672281736	0.17850488640766	ENSRNOG00000013101;ENSRNOG00000043465;ENSRNOG00000047466	Pcdh8;Arc;Bdnf
3	GO:0009612	BP	response to mechanical stimulus	3/ 20	217/ 23253	0.013824884792627	0.0008126627509711	0.17850488640766	ENSRNOG00000002525;ENSRNOG00000003300;ENSRNOG00000008015	Ptgs2;Btg2;Fos
2	GO:0099601	BP	regulation of neurotransmitter receptor activity	2/ 20	50/ 23253	0.04	0.0008398988668069	0.17850488640766	ENSRNOG00000001006;ENSRNOG00000043465	Nptx2;Arc
5	GO:0043069	BP	negative regulation of programmed cell death	5/ 20	908/ 23253	0.0055066079295154	0.0008530418803523	0.17850488640766	ENSRNOG00000002525;ENSRNOG00000003300;ENSRNOG00000003977;ENSRNOG00000007607;ENSRNOG00000047466	Ptgs2;Btg2;Dusp1;Nr4a1;Bdnf
1	GO:0010335	BP	response to non-ionic osmotic stress	1/ 20	1/ 23253	1	0.0008601040725927	0.17850488640766	ENSRNOG00000002525	Ptgs2
1	GO:0098759	BP	cellular response to interleukin-8	1/ 20	1/ 23253	1	0.0008601040725927	0.17850488640766	ENSRNOG00000019422	Egr1
1	GO:0071471	BP	cellular response to non-ionic osmotic stress	1/ 20	1/ 23253	1	0.0008601040725927	0.17850488640766	ENSRNOG00000002525	Ptgs2
1	GO:0110077	BP	vesicle-mediated intercellular transport	1/ 20	1/ 23253	1	0.0008601040725927	0.17850488640766	ENSRNOG00000043465	Arc
1	GO:0098758	BP	response to interleukin-8	1/ 20	1/ 23253	1	0.0008601040725927	0.17850488640766	ENSRNOG00000019422	Egr1
9	GO:0010604	BP	positive regulation of macromolecule metabolic process	9/ 20	3294/ 23253	0.0027322404371585	0.0008664717346124	0.17850488640766	ENSRNOG00000002525;ENSRNOG00000003300;ENSRNOG00000007607;ENSRNOG00000008015;ENSRNOG00000011000;ENSRNOG00000019422;ENSRNOG00000021027;ENSRNOG00000042838;ENSRNOG00000047466	Ptgs2;Btg2;Nr4a1;Fos;Rims1;Egr1;Dbp;Junb;Bdnf
7	GO:2000026	BP	regulation of multicellular organismal development	7/ 20	1987/ 23253	0.0035228988424761	0.0009408608956412	0.19124565805401	ENSRNOG00000002525;ENSRNOG00000008015;ENSRNOG00000011000;ENSRNOG00000018399;ENSRNOG00000043465;ENSRNOG00000047466;ENSRNOG00000050714	Ptgs2;Fos;Rims1;Cpne6;Arc;Bdnf;Islr2
9	GO:0010646	BP	regulation of cell communication	9/ 20	3363/ 23253	0.0026761819803747	0.0010104348473015	0.20268525325147	ENSRNOG00000001006;ENSRNOG00000002525;ENSRNOG00000003977;ENSRNOG00000007600;ENSRNOG00000011000;ENSRNOG00000013101;ENSRNOG00000019422;ENSRNOG00000043465;ENSRNOG00000047466	Nptx2;Ptgs2;Dusp1;Igsf1;Rims1;Pcdh8;Egr1;Arc;Bdnf
5	GO:0051960	BP	regulation of nervous system development	5/ 20	947/ 23253	0.0052798310454065	0.0010308774441419	0.20410034592136	ENSRNOG00000011000;ENSRNOG00000018399;ENSRNOG00000043465;ENSRNOG00000047466;ENSRNOG00000050714	Rims1;Cpne6;Arc;Bdnf;Islr2
9	GO:0023051	BP	regulation of signaling	9/ 20	3389/ 23253	0.0026556506344054	0.0010695991570228	0.20905178395914	ENSRNOG00000001006;ENSRNOG00000002525;ENSRNOG00000003977;ENSRNOG00000007600;ENSRNOG00000011000;ENSRNOG00000013101;ENSRNOG00000019422;ENSRNOG00000043465;ENSRNOG00000047466	Nptx2;Ptgs2;Dusp1;Igsf1;Rims1;Pcdh8;Egr1;Arc;Bdnf
4	GO:0051962	BP	positive regulation of nervous system development	4/ 20	556/ 23253	0.0071942446043165	0.0011551305532569	0.21846943682837	ENSRNOG00000011000;ENSRNOG00000018399;ENSRNOG00000047466;ENSRNOG00000050714	Rims1;Cpne6;Bdnf;Islr2
5	GO:0060284	BP	regulation of cell development	5/ 20	972/ 23253	0.0051440329218107	0.0011586531607426	0.21846943682837	ENSRNOG00000011000;ENSRNOG00000018399;ENSRNOG00000043465;ENSRNOG00000047466;ENSRNOG00000050714	Rims1;Cpne6;Arc;Bdnf;Islr2
10	GO:0031326	BP	regulation of cellular biosynthetic process	10/ 20	4206/ 23253	0.002377555872563	0.0011607756236863	0.21846943682837	ENSRNOG00000002525;ENSRNOG00000003300;ENSRNOG00000003977;ENSRNOG00000007600;ENSRNOG00000007607;ENSRNOG00000008015;ENSRNOG00000019422;ENSRNOG00000021027;ENSRNOG00000042838;ENSRNOG00000047466	Ptgs2;Btg2;Dusp1;Igsf1;Nr4a1;Fos;Egr1;Dbp;Junb;Bdnf
4	GO:0010720	BP	positive regulation of cell development	4/ 20	562/ 23253	0.0071174377224199	0.0012019409617834	0.22270118298328	ENSRNOG00000011000;ENSRNOG00000018399;ENSRNOG00000047466;ENSRNOG00000050714	Rims1;Cpne6;Bdnf;Islr2
6	GO:0042981	BP	regulation of apoptotic process	6/ 20	1489/ 23253	0.0040295500335796	0.0012124761028279	0.22270118298328	ENSRNOG00000002525;ENSRNOG00000003300;ENSRNOG00000003977;ENSRNOG00000007607;ENSRNOG00000019422;ENSRNOG00000047466	Ptgs2;Btg2;Dusp1;Nr4a1;Egr1;Bdnf
3	GO:0003002	BP	regionalization	3/ 20	253/ 23253	0.011857707509881	0.0012652702178953	0.22963148180732	ENSRNOG00000003300;ENSRNOG00000013101;ENSRNOG00000043465	Btg2;Pcdh8;Arc
6	GO:0043067	BP	regulation of programmed cell death	6/ 20	1512/ 23253	0.003968253968254	0.0013131715797895	0.2355211851046	ENSRNOG00000002525;ENSRNOG00000003300;ENSRNOG00000003977;ENSRNOG00000007607;ENSRNOG00000019422;ENSRNOG00000047466	Ptgs2;Btg2;Dusp1;Nr4a1;Egr1;Bdnf
10	GO:0009889	BP	regulation of biosynthetic process	10/ 20	4280/ 23253	0.0023364485981308	0.0013359973786034	0.23682883763732	ENSRNOG00000002525;ENSRNOG00000003300;ENSRNOG00000003977;ENSRNOG00000007600;ENSRNOG00000007607;ENSRNOG00000008015;ENSRNOG00000019422;ENSRNOG00000021027;ENSRNOG00000042838;ENSRNOG00000047466	Ptgs2;Btg2;Dusp1;Igsf1;Nr4a1;Fos;Egr1;Dbp;Junb;Bdnf
4	GO:0034097	BP	response to cytokine	4/ 20	582/ 23253	0.006872852233677	0.0013676498098927	0.23763372664548	ENSRNOG00000002525;ENSRNOG00000003977;ENSRNOG00000008015;ENSRNOG00000019422	Ptgs2;Dusp1;Fos;Egr1
2	GO:2001259	BP	positive regulation of cation channel activity	2/ 20	64/ 23253	0.03125	0.0013722973487689	0.23763372664548	ENSRNOG00000004805;ENSRNOG00000043465	Stac2;Arc
5	GO:0060548	BP	negative regulation of cell death	5/ 20	1012/ 23253	0.0049407114624506	0.0013873008639847	0.23763372664548	ENSRNOG00000002525;ENSRNOG00000003300;ENSRNOG00000003977;ENSRNOG00000007607;ENSRNOG00000047466	Ptgs2;Btg2;Dusp1;Nr4a1;Bdnf
3	GO:0048545	BP	response to steroid hormone	3/ 20	271/ 23253	0.011070110701107	0.001540952941937	0.26102030666479	ENSRNOG00000002525;ENSRNOG00000003977;ENSRNOG00000008015	Ptgs2;Dusp1;Fos
4	GO:0043065	BP	positive regulation of apoptotic process	4/ 20	613/ 23253	0.0065252854812398	0.0016553399050841	0.27593535450564	ENSRNOG00000002525;ENSRNOG00000003977;ENSRNOG00000007607;ENSRNOG00000047466	Ptgs2;Dusp1;Nr4a1;Bdnf
4	GO:0043068	BP	positive regulation of programmed cell death	4/ 20	618/ 23253	0.0064724919093851	0.0017054125828977	0.27593535450564	ENSRNOG00000002525;ENSRNOG00000003977;ENSRNOG00000007607;ENSRNOG00000047466	Ptgs2;Dusp1;Nr4a1;Bdnf
1	GO:0010808	BP	positive regulation of synaptic vesicle priming	1/ 20	2/ 23253	0.5	0.0017195053248957	0.27593535450564	ENSRNOG00000011000	Rims1
1	GO:0090362	BP	positive regulation of platelet-derived growth factor production	1/ 20	2/ 23253	0.5	0.0017195053248957	0.27593535450564	ENSRNOG00000002525	Ptgs2
1	GO:0035633	BP	maintenance of permeability of blood-brain barrier	1/ 20	2/ 23253	0.5	0.0017195053248957	0.27593535450564	ENSRNOG00000002525	Ptgs2
5	GO:0051726	BP	regulation of cell cycle	5/ 20	1065/ 23253	0.0046948356807512	0.0017401654218315	0.27634189433147	ENSRNOG00000002525;ENSRNOG00000003300;ENSRNOG00000003977;ENSRNOG00000007607;ENSRNOG00000042838	Ptgs2;Btg2;Dusp1;Nr4a1;Junb
7	GO:0097458	CC	neuron part	7/ 20	1759/ 23253	0.0039795338260375	0.0004504696938999	0.29220467477646	ENSRNOG00000002525;ENSRNOG00000008015;ENSRNOG00000011000;ENSRNOG00000013101;ENSRNOG00000018399;ENSRNOG00000023935;ENSRNOG00000043465	Ptgs2;Fos;Rims1;Pcdh8;Cpne6;Nrsn2;Arc
9	GO:0009893	BP	positive regulation of metabolic process	9/ 20	3662/ 23253	0.0024576734025123	0.0018841263806681	0.2961186254978	ENSRNOG00000002525;ENSRNOG00000003300;ENSRNOG00000007607;ENSRNOG00000008015;ENSRNOG00000011000;ENSRNOG00000019422;ENSRNOG00000021027;ENSRNOG00000042838;ENSRNOG00000047466	Ptgs2;Btg2;Nr4a1;Fos;Rims1;Egr1;Dbp;Junb;Bdnf
3	GO:0010769	BP	regulation of cell morphogenesis involved in differentiation	3/ 20	297/ 23253	0.01010101010101	0.0020016408862232	0.31137770724973	ENSRNOG00000043465;ENSRNOG00000047466;ENSRNOG00000050714	Arc;Bdnf;Islr2
4	GO:0040008	BP	regulation of growth	4/ 20	650/ 23253	0.0061538461538462	0.0020512979861491	0.31587916968529	ENSRNOG00000011000;ENSRNOG00000018399;ENSRNOG00000047466;ENSRNOG00000050714	Rims1;Cpne6;Bdnf;Islr2
8	GO:0051716	BP	cellular response to stimulus	8/ 20	2963/ 23253	0.0026999662504219	0.0020886771569626	0.31841883257895	ENSRNOG00000002525;ENSRNOG00000003300;ENSRNOG00000003977;ENSRNOG00000007607;ENSRNOG00000008015;ENSRNOG00000018399;ENSRNOG00000019422;ENSRNOG00000042838	Ptgs2;Btg2;Dusp1;Nr4a1;Fos;Cpne6;Egr1;Junb
6	GO:0003700	MF	DNA-binding transcription factor activity	6/ 20	1177/ 23253	0.0050977060322855	0.0003485149251022	0.32149980229801	ENSRNOG00000003300;ENSRNOG00000007607;ENSRNOG00000008015;ENSRNOG00000019422;ENSRNOG00000021027;ENSRNOG00000042838	Btg2;Nr4a1;Fos;Egr1;Dbp;Junb
5	GO:0000977	MF	RNA polymerase II regulatory region sequence-specific DNA binding	5/ 20	775/ 23253	0.0064516129032258	0.000414788185106	0.32149980229801	ENSRNOG00000007607;ENSRNOG00000008015;ENSRNOG00000019422;ENSRNOG00000021027;ENSRNOG00000042838	Nr4a1;Fos;Egr1;Dbp;Junb
5	GO:0001012	MF	RNA polymerase II regulatory region DNA binding	5/ 20	779/ 23253	0.006418485237484	0.0004247025129432	0.32149980229801	ENSRNOG00000007607;ENSRNOG00000008015;ENSRNOG00000019422;ENSRNOG00000021027;ENSRNOG00000042838	Nr4a1;Fos;Egr1;Dbp;Junb
3	GO:0009416	BP	response to light stimulus	3/ 20	309/ 23253	0.0097087378640777	0.002240308292302	0.33729251785704	ENSRNOG00000002525;ENSRNOG00000003977;ENSRNOG00000008015	Ptgs2;Dusp1;Fos
8	GO:0009966	BP	regulation of signal transduction	8/ 20	3002/ 23253	0.0026648900732845	0.0022739353555804	0.33729251785704	ENSRNOG00000001006;ENSRNOG00000002525;ENSRNOG00000003977;ENSRNOG00000007600;ENSRNOG00000011000;ENSRNOG00000019422;ENSRNOG00000043465;ENSRNOG00000047466	Nptx2;Ptgs2;Dusp1;Igsf1;Rims1;Egr1;Arc;Bdnf
8	GO:0042221	BP	response to chemical	8/ 20	3003/ 23253	0.0026640026640027	0.0022788540071679	0.33729251785704	ENSRNOG00000002525;ENSRNOG00000003300;ENSRNOG00000003977;ENSRNOG00000007607;ENSRNOG00000008015;ENSRNOG00000018399;ENSRNOG00000019422;ENSRNOG00000042838	Ptgs2;Btg2;Dusp1;Nr4a1;Fos;Cpne6;Egr1;Junb
2	GO:0050772	BP	positive regulation of axonogenesis	2/ 20	87/ 23253	0.022988505747126	0.0025165244742256	0.34178021364184	ENSRNOG00000047466;ENSRNOG00000050714	Bdnf;Islr2
2	GO:0043154	BP	negative regulation of cysteine-type endopeptidase activity involved in apoptotic process	2/ 20	87/ 23253	0.022988505747126	0.0025165244742256	0.34178021364184	ENSRNOG00000002525;ENSRNOG00000007607	Ptgs2;Nr4a1
6	GO:0051254	BP	positive regulation of RNA metabolic process	6/ 20	1716/ 23253	0.0034965034965035	0.0025173610412721	0.34178021364184	ENSRNOG00000003300;ENSRNOG00000007607;ENSRNOG00000008015;ENSRNOG00000019422;ENSRNOG00000021027;ENSRNOG00000042838	Btg2;Nr4a1;Fos;Egr1;Dbp;Junb
5	GO:0009628	BP	response to abiotic stimulus	5/ 20	1160/ 23253	0.0043103448275862	0.0025338452398954	0.34178021364184	ENSRNOG00000002525;ENSRNOG00000003300;ENSRNOG00000003977;ENSRNOG00000008015;ENSRNOG00000019422	Ptgs2;Btg2;Dusp1;Fos;Egr1
1	GO:0090271	BP	positive regulation of fibroblast growth factor production	1/ 20	3/ 23253	0.33333333333333	0.0025782043010043	0.34178021364184	ENSRNOG00000002525	Ptgs2
1	GO:2000182	BP	regulation of progesterone biosynthetic process	1/ 20	3/ 23253	0.33333333333333	0.0025782043010043	0.34178021364184	ENSRNOG00000019422	Egr1
1	GO:0050722	BP	regulation of interleukin-1 beta biosynthetic process	1/ 20	3/ 23253	0.33333333333333	0.0025782043010043	0.34178021364184	ENSRNOG00000019422	Egr1
1	GO:0060086	BP	circadian temperature homeostasis	1/ 20	3/ 23253	0.33333333333333	0.0025782043010043	0.34178021364184	ENSRNOG00000019422	Egr1
1	GO:0090361	BP	regulation of platelet-derived growth factor production	1/ 20	3/ 23253	0.33333333333333	0.0025782043010043	0.34178021364184	ENSRNOG00000002525	Ptgs2
1	GO:0099179	BP	regulation of synaptic membrane adhesion	1/ 20	3/ 23253	0.33333333333333	0.0025782043010043	0.34178021364184	ENSRNOG00000013101	Pcdh8
1	GO:0050725	BP	positive regulation of interleukin-1 beta biosynthetic process	1/ 20	3/ 23253	0.33333333333333	0.0025782043010043	0.34178021364184	ENSRNOG00000019422	Egr1
1	GO:0032227	BP	negative regulation of synaptic transmission, dopaminergic	1/ 20	3/ 23253	0.33333333333333	0.0025782043010043	0.34178021364184	ENSRNOG00000002525	Ptgs2
3	GO:0032496	BP	response to lipopolysaccharide	3/ 20	331/ 23253	0.0090634441087613	0.0027224686970348	0.35779340764048	ENSRNOG00000002525;ENSRNOG00000008015;ENSRNOG00000042838	Ptgs2;Fos;Junb
8	GO:0051173	BP	positive regulation of nitrogen compound metabolic process	8/ 20	3137/ 23253	0.0025502072043354	0.0030199673688377	0.38803624109391	ENSRNOG00000002525;ENSRNOG00000003300;ENSRNOG00000007607;ENSRNOG00000008015;ENSRNOG00000019422;ENSRNOG00000021027;ENSRNOG00000042838;ENSRNOG00000047466	Ptgs2;Btg2;Nr4a1;Fos;Egr1;Dbp;Junb;Bdnf
2	GO:1901216	BP	positive regulation of neuron death	2/ 20	96/ 23253	0.020833333333333	0.0030532784120121	0.38803624109391	ENSRNOG00000008015;ENSRNOG00000019422	Fos;Egr1
3	GO:0002237	BP	response to molecule of bacterial origin	3/ 20	349/ 23253	0.0085959885386819	0.0031613773030955	0.38803624109391	ENSRNOG00000002525;ENSRNOG00000008015;ENSRNOG00000042838	Ptgs2;Fos;Junb
7	GO:0010033	BP	response to organic substance	7/ 20	2458/ 23253	0.0028478437754272	0.0032667343656429	0.38803624109391	ENSRNOG00000002525;ENSRNOG00000003300;ENSRNOG00000003977;ENSRNOG00000007607;ENSRNOG00000008015;ENSRNOG00000019422;ENSRNOG00000042838	Ptgs2;Btg2;Dusp1;Nr4a1;Fos;Egr1;Junb
5	GO:0045944	BP	positive regulation of transcription by RNA polymerase II	5/ 20	1230/ 23253	0.0040650406504065	0.0032695443390513	0.38803624109391	ENSRNOG00000007607;ENSRNOG00000008015;ENSRNOG00000019422;ENSRNOG00000021027;ENSRNOG00000042838	Nr4a1;Fos;Egr1;Dbp;Junb
9	GO:2000112	BP	regulation of cellular macromolecule biosynthetic process	9/ 20	3965/ 23253	0.0022698612862547	0.0033259862435894	0.38803624109391	ENSRNOG00000003300;ENSRNOG00000003977;ENSRNOG00000007600;ENSRNOG00000007607;ENSRNOG00000008015;ENSRNOG00000019422;ENSRNOG00000021027;ENSRNOG00000042838;ENSRNOG00000047466	Btg2;Dusp1;Igsf1;Nr4a1;Fos;Egr1;Dbp;Junb;Bdnf
9	GO:0019219	BP	regulation of nucleobase-containing compound metabolic process	9/ 20	3980/ 23253	0.0022613065326633	0.0034158251350464	0.38803624109391	ENSRNOG00000003300;ENSRNOG00000003977;ENSRNOG00000007600;ENSRNOG00000007607;ENSRNOG00000008015;ENSRNOG00000019422;ENSRNOG00000021027;ENSRNOG00000042838;ENSRNOG00000047466	Btg2;Dusp1;Igsf1;Nr4a1;Fos;Egr1;Dbp;Junb;Bdnf
1	GO:0045362	BP	positive regulation of interleukin-1 biosynthetic process	1/ 20	4/ 23253	0.25	0.0034362015446164	0.38803624109391	ENSRNOG00000019422	Egr1
1	GO:0043435	BP	response to corticotropin-releasing hormone	1/ 20	4/ 23253	0.25	0.0034362015446164	0.38803624109391	ENSRNOG00000007607	Nr4a1
1	GO:1902219	BP	negative regulation of intrinsic apoptotic signaling pathway in response to osmotic stress	1/ 20	4/ 23253	0.25	0.0034362015446164	0.38803624109391	ENSRNOG00000002525	Ptgs2
1	GO:0033687	BP	osteoblast proliferation	1/ 20	4/ 23253	0.25	0.0034362015446164	0.38803624109391	ENSRNOG00000042838	Junb
1	GO:0090027	BP	negative regulation of monocyte chemotaxis	1/ 20	4/ 23253	0.25	0.0034362015446164	0.38803624109391	ENSRNOG00000003977	Dusp1
1	GO:0071284	BP	cellular response to lead ion	1/ 20	4/ 23253	0.25	0.0034362015446164	0.38803624109391	ENSRNOG00000002525	Ptgs2
1	GO:0071376	BP	cellular response to corticotropin-releasing hormone stimulus	1/ 20	4/ 23253	0.25	0.0034362015446164	0.38803624109391	ENSRNOG00000007607	Nr4a1
1	GO:0031632	BP	positive regulation of synaptic vesicle fusion to presynaptic active zone membrane	1/ 20	4/ 23253	0.25	0.0034362015446164	0.38803624109391	ENSRNOG00000011000	Rims1
1	GO:2000324	BP	positive regulation of glucocorticoid receptor signaling pathway	1/ 20	4/ 23253	0.25	0.0034362015446164	0.38803624109391	ENSRNOG00000047466	Bdnf
1	GO:0045360	BP	regulation of interleukin-1 biosynthetic process	1/ 20	4/ 23253	0.25	0.0034362015446164	0.38803624109391	ENSRNOG00000019422	Egr1
1	GO:0019371	BP	cyclooxygenase pathway	1/ 20	4/ 23253	0.25	0.0034362015446164	0.38803624109391	ENSRNOG00000002525	Ptgs2
1	GO:0031622	BP	positive regulation of fever generation	1/ 20	4/ 23253	0.25	0.0034362015446164	0.38803624109391	ENSRNOG00000002525	Ptgs2
5	GO:0000976	MF	transcription regulatory region sequence-specific DNA binding	5/ 20	841/ 23253	0.0059453032104637	0.0006026538112508	0.3910362301002	ENSRNOG00000007607;ENSRNOG00000008015;ENSRNOG00000019422;ENSRNOG00000021027;ENSRNOG00000042838	Nr4a1;Fos;Egr1;Dbp;Junb
3	GO:0007389	BP	pattern specification process	3/ 20	364/ 23253	0.0082417582417582	0.0035586887330294	0.39891330687525	ENSRNOG00000003300;ENSRNOG00000013101;ENSRNOG00000043465	Btg2;Pcdh8;Arc
3	GO:0006979	BP	response to oxidative stress	3/ 20	370/ 23253	0.0081081081081081	0.0037258203261606	0.41459949541839	ENSRNOG00000002525;ENSRNOG00000003977;ENSRNOG00000008015	Ptgs2;Dusp1;Fos
6	GO:0030154	BP	cell differentiation	6/ 20	1861/ 23253	0.0032240730789898	0.003789489868977	0.41862879023591	ENSRNOG00000002525;ENSRNOG00000003300;ENSRNOG00000007607;ENSRNOG00000008015;ENSRNOG00000019422;ENSRNOG00000042838	Ptgs2;Btg2;Nr4a1;Fos;Egr1;Junb
2	GO:0061387	BP	regulation of extent of cell growth	2/ 20	108/ 23253	0.018518518518519	0.0038450105751454	0.42170637566973	ENSRNOG00000047466;ENSRNOG00000050714	Bdnf;Islr2
12	GO:0060255	BP	regulation of macromolecule metabolic process	12/ 20	6434/ 23253	0.0018650917003419	0.0039693978891702	0.42191727153026	ENSRNOG00000002525;ENSRNOG00000003300;ENSRNOG00000003977;ENSRNOG00000007600;ENSRNOG00000007607;ENSRNOG00000008015;ENSRNOG00000011000;ENSRNOG00000019422;ENSRNOG00000021027;ENSRNOG00000042838;ENSRNOG00000043465;ENSRNOG00000047466	Ptgs2;Btg2;Dusp1;Igsf1;Nr4a1;Fos;Rims1;Egr1;Dbp;Junb;Arc;Bdnf
9	GO:0010556	BP	regulation of macromolecule biosynthetic process	9/ 20	4067/ 23253	0.0022129333661175	0.0039766120052587	0.42191727153026	ENSRNOG00000003300;ENSRNOG00000003977;ENSRNOG00000007600;ENSRNOG00000007607;ENSRNOG00000008015;ENSRNOG00000019422;ENSRNOG00000021027;ENSRNOG00000042838;ENSRNOG00000047466	Btg2;Dusp1;Igsf1;Nr4a1;Fos;Egr1;Dbp;Junb;Bdnf
8	GO:0065009	BP	regulation of molecular function	8/ 20	3276/ 23253	0.0024420024420024	0.0039810768585719	0.42191727153026	ENSRNOG00000001006;ENSRNOG00000002525;ENSRNOG00000003977;ENSRNOG00000004805;ENSRNOG00000007607;ENSRNOG00000019422;ENSRNOG00000043465;ENSRNOG00000047466	Nptx2;Ptgs2;Dusp1;Stac2;Nr4a1;Egr1;Arc;Bdnf
2	GO:0051591	BP	response to cAMP	2/ 20	110/ 23253	0.018181818181818	0.0039853123712927	0.42191727153026	ENSRNOG00000003977;ENSRNOG00000008015	Dusp1;Fos
2	GO:2000117	BP	negative regulation of cysteine-type endopeptidase activity	2/ 20	110/ 23253	0.018181818181818	0.0039853123712927	0.42191727153026	ENSRNOG00000002525;ENSRNOG00000007607	Ptgs2;Nr4a1
4	GO:0071495	BP	cellular response to endogenous stimulus	4/ 20	785/ 23253	0.0050955414012739	0.0040550778351582	0.42634249377233	ENSRNOG00000002525;ENSRNOG00000003977;ENSRNOG00000007607;ENSRNOG00000008015	Ptgs2;Dusp1;Nr4a1;Fos
5	GO:1990837	MF	sequence-specific double-stranded DNA binding	5/ 20	884/ 23253	0.0056561085972851	0.0007557540215023	0.42907934570797	ENSRNOG00000007607;ENSRNOG00000008015;ENSRNOG00000019422;ENSRNOG00000021027;ENSRNOG00000042838	Nr4a1;Fos;Egr1;Dbp;Junb
3	GO:0032870	BP	cellular response to hormone stimulus	3/ 20	385/ 23253	0.0077922077922078	0.0041645527276885	0.43347265494863	ENSRNOG00000003977;ENSRNOG00000007607;ENSRNOG00000008015	Dusp1;Nr4a1;Fos
6	GO:0045935	BP	positive regulation of nucleobase-containing compound metabolic process	6/ 20	1899/ 23253	0.0031595576619273	0.0041916323544366	0.43347265494863	ENSRNOG00000003300;ENSRNOG00000007607;ENSRNOG00000008015;ENSRNOG00000019422;ENSRNOG00000021027;ENSRNOG00000042838	Btg2;Nr4a1;Fos;Egr1;Dbp;Junb
2	GO:0033138	BP	positive regulation of peptidyl-serine phosphorylation	2/ 20	114/ 23253	0.017543859649123	0.0042730003442321	0.43347265494863	ENSRNOG00000002525;ENSRNOG00000047466	Ptgs2;Bdnf
1	GO:0031620	BP	regulation of fever generation	1/ 20	5/ 23253	0.2	0.0042934975990319	0.43347265494863	ENSRNOG00000002525	Ptgs2
1	GO:0060478	BP	acrosomal vesicle exocytosis	1/ 20	5/ 23253	0.2	0.0042934975990319	0.43347265494863	ENSRNOG00000011000	Rims1
1	GO:1902218	BP	regulation of intrinsic apoptotic signaling pathway in response to osmotic stress	1/ 20	5/ 23253	0.2	0.0042934975990319	0.43347265494863	ENSRNOG00000002525	Ptgs2
2	GO:0045444	BP	fat cell differentiation	2/ 20	116/ 23253	0.017241379310345	0.0044203711170849	0.44334577421026	ENSRNOG00000002525;ENSRNOG00000007607	Ptgs2;Nr4a1
2	GO:0032414	BP	positive regulation of ion transmembrane transporter activity	2/ 20	117/ 23253	0.017094017094017	0.0044949348389781	0.44787765764851	ENSRNOG00000004805;ENSRNOG00000043465	Stac2;Arc
8	GO:0031325	BP	positive regulation of cellular metabolic process	8/ 20	3365/ 23253	0.0023774145616642	0.0047144706612092	0.46670198201386	ENSRNOG00000002525;ENSRNOG00000003300;ENSRNOG00000007607;ENSRNOG00000008015;ENSRNOG00000019422;ENSRNOG00000021027;ENSRNOG00000042838;ENSRNOG00000047466	Ptgs2;Btg2;Nr4a1;Fos;Egr1;Dbp;Junb;Bdnf
7	GO:0051128	BP	regulation of cellular component organization	7/ 20	2638/ 23253	0.0026535253980288	0.0048746983132521	0.47945016635825	ENSRNOG00000003977;ENSRNOG00000011000;ENSRNOG00000013101;ENSRNOG00000018399;ENSRNOG00000043465;ENSRNOG00000047466;ENSRNOG00000050714	Dusp1;Rims1;Pcdh8;Cpne6;Arc;Bdnf;Islr2
2	GO:0032411	BP	positive regulation of transporter activity	2/ 20	125/ 23253	0.016	0.0051123984342823	0.48219548737309	ENSRNOG00000004805;ENSRNOG00000043465	Stac2;Arc
6	GO:0010628	BP	positive regulation of gene expression	6/ 20	1977/ 23253	0.0030349013657056	0.0051172257615219	0.48219548737309	ENSRNOG00000007607;ENSRNOG00000008015;ENSRNOG00000011000;ENSRNOG00000019422;ENSRNOG00000021027;ENSRNOG00000042838	Nr4a1;Fos;Rims1;Egr1;Dbp;Junb
1	GO:0010496	BP	intercellular transport	1/ 20	6/ 23253	0.16666666666667	0.0051500930071539	0.48219548737309	ENSRNOG00000043465	Arc
1	GO:0001661	BP	conditioned taste aversion	1/ 20	6/ 23253	0.16666666666667	0.0051500930071539	0.48219548737309	ENSRNOG00000008015	Fos
1	GO:0031394	BP	positive regulation of prostaglandin biosynthetic process	1/ 20	6/ 23253	0.16666666666667	0.0051500930071539	0.48219548737309	ENSRNOG00000002525	Ptgs2
1	GO:0009750	BP	response to fructose	1/ 20	6/ 23253	0.16666666666667	0.0051500930071539	0.48219548737309	ENSRNOG00000002525	Ptgs2
1	GO:0071676	BP	negative regulation of mononuclear cell migration	1/ 20	6/ 23253	0.16666666666667	0.0051500930071539	0.48219548737309	ENSRNOG00000003977	Dusp1
6	GO:0031328	BP	positive regulation of cellular biosynthetic process	6/ 20	1980/ 23253	0.003030303030303	0.0051556487006764	0.48219548737309	ENSRNOG00000002525;ENSRNOG00000007607;ENSRNOG00000008015;ENSRNOG00000019422;ENSRNOG00000021027;ENSRNOG00000042838	Ptgs2;Nr4a1;Fos;Egr1;Dbp;Junb
8	GO:0006355	BP	regulation of transcription, DNA-templated	8/ 20	3449/ 23253	0.0023195129022905	0.0055011067968649	0.51136812876955	ENSRNOG00000003300;ENSRNOG00000007600;ENSRNOG00000007607;ENSRNOG00000008015;ENSRNOG00000019422;ENSRNOG00000021027;ENSRNOG00000042838;ENSRNOG00000047466	Btg2;Igsf1;Nr4a1;Fos;Egr1;Dbp;Junb;Bdnf
17	GO:0050794	BP	regulation of cellular process	17/ 20	12297/ 23253	0.00138245100431	0.0056170478239113	0.51504447492437	ENSRNOG00000001006;ENSRNOG00000002525;ENSRNOG00000003300;ENSRNOG00000003977;ENSRNOG00000004805;ENSRNOG00000007600;ENSRNOG00000007607;ENSRNOG00000008015;ENSRNOG00000011000;ENSRNOG00000013101;ENSRNOG00000018399;ENSRNOG00000019422;ENSRNOG00000021027;ENSRNOG00000042838;ENSRNOG00000043465;ENSRNOG00000047466;ENSRNOG00000050714	Nptx2;Ptgs2;Btg2;Dusp1;Stac2;Igsf1;Nr4a1;Fos;Rims1;Pcdh8;Cpne6;Egr1;Dbp;Junb;Arc;Bdnf;Islr2
6	GO:0009891	BP	positive regulation of biosynthetic process	6/ 20	2016/ 23253	0.0029761904761905	0.0056338027901666	0.51504447492437	ENSRNOG00000002525;ENSRNOG00000007607;ENSRNOG00000008015;ENSRNOG00000019422;ENSRNOG00000021027;ENSRNOG00000042838	Ptgs2;Nr4a1;Fos;Egr1;Dbp;Junb
8	GO:1903506	BP	regulation of nucleic acid-templated transcription	8/ 20	3484/ 23253	0.0022962112514351	0.0058579189956604	0.51504447492437	ENSRNOG00000003300;ENSRNOG00000007600;ENSRNOG00000007607;ENSRNOG00000008015;ENSRNOG00000019422;ENSRNOG00000021027;ENSRNOG00000042838;ENSRNOG00000047466	Btg2;Igsf1;Nr4a1;Fos;Egr1;Dbp;Junb;Bdnf
8	GO:2001141	BP	regulation of RNA biosynthetic process	8/ 20	3487/ 23253	0.0022942357327215	0.0058893304475298	0.51504447492437	ENSRNOG00000003300;ENSRNOG00000007600;ENSRNOG00000007607;ENSRNOG00000008015;ENSRNOG00000019422;ENSRNOG00000021027;ENSRNOG00000042838;ENSRNOG00000047466	Btg2;Igsf1;Nr4a1;Fos;Egr1;Dbp;Junb;Bdnf
2	GO:0031644	BP	regulation of nervous system process	2/ 20	135/ 23253	0.014814814814815	0.0059360705886144	0.51504447492437	ENSRNOG00000001006;ENSRNOG00000011000	Nptx2;Rims1
1	GO:1902949	BP	positive regulation of tau-protein kinase activity	1/ 20	7/ 23253	0.14285714285714	0.0060059883114881	0.51504447492437	ENSRNOG00000019422	Egr1
1	GO:0060136	BP	embryonic process involved in female pregnancy	1/ 20	7/ 23253	0.14285714285714	0.0060059883114881	0.51504447492437	ENSRNOG00000042838	Junb
1	GO:0048668	BP	collateral sprouting	1/ 20	7/ 23253	0.14285714285714	0.0060059883114881	0.51504447492437	ENSRNOG00000047466	Bdnf
1	GO:0097151	BP	positive regulation of inhibitory postsynaptic potential	1/ 20	7/ 23253	0.14285714285714	0.0060059883114881	0.51504447492437	ENSRNOG00000011000	Rims1
1	GO:0098828	BP	modulation of inhibitory postsynaptic potential	1/ 20	7/ 23253	0.14285714285714	0.0060059883114881	0.51504447492437	ENSRNOG00000011000	Rims1
1	GO:0090270	BP	regulation of fibroblast growth factor production	1/ 20	7/ 23253	0.14285714285714	0.0060059883114881	0.51504447492437	ENSRNOG00000002525	Ptgs2
1	GO:1903753	BP	negative regulation of p38MAPK cascade	1/ 20	7/ 23253	0.14285714285714	0.0060059883114881	0.51504447492437	ENSRNOG00000003977	Dusp1
1	GO:2001280	BP	positive regulation of unsaturated fatty acid biosynthetic process	1/ 20	7/ 23253	0.14285714285714	0.0060059883114881	0.51504447492437	ENSRNOG00000002525	Ptgs2
6	GO:0006357	BP	regulation of transcription by RNA polymerase II	6/ 20	2043/ 23253	0.0029368575624082	0.0060136383428362	0.51504447492437	ENSRNOG00000003300;ENSRNOG00000007607;ENSRNOG00000008015;ENSRNOG00000019422;ENSRNOG00000021027;ENSRNOG00000042838	Btg2;Nr4a1;Fos;Egr1;Dbp;Junb
12	GO:0019222	BP	regulation of metabolic process	12/ 20	6999/ 23253	0.0017145306472353	0.0060483432845594	0.51512286800619	ENSRNOG00000002525;ENSRNOG00000003300;ENSRNOG00000003977;ENSRNOG00000007600;ENSRNOG00000007607;ENSRNOG00000008015;ENSRNOG00000011000;ENSRNOG00000019422;ENSRNOG00000021027;ENSRNOG00000042838;ENSRNOG00000043465;ENSRNOG00000047466	Ptgs2;Btg2;Dusp1;Igsf1;Nr4a1;Fos;Rims1;Egr1;Dbp;Junb;Arc;Bdnf
5	GO:0044212	MF	transcription regulatory region DNA binding	5/ 20	968/ 23253	0.0051652892561983	0.0011374520958479	0.52066621237843	ENSRNOG00000007607;ENSRNOG00000008015;ENSRNOG00000019422;ENSRNOG00000021027;ENSRNOG00000042838	Nr4a1;Fos;Egr1;Dbp;Junb
5	GO:0001067	MF	regulatory region nucleic acid binding	5/ 20	970/ 23253	0.0051546391752577	0.0011480159627878	0.52066621237843	ENSRNOG00000007607;ENSRNOG00000008015;ENSRNOG00000019422;ENSRNOG00000021027;ENSRNOG00000042838	Nr4a1;Fos;Egr1;Dbp;Junb
5	GO:0003690	MF	double-stranded DNA binding	5/ 20	999/ 23253	0.005005005005005	0.0013095978056634	0.52066621237843	ENSRNOG00000007607;ENSRNOG00000008015;ENSRNOG00000019422;ENSRNOG00000021027;ENSRNOG00000042838	Nr4a1;Fos;Egr1;Dbp;Junb
6	GO:0140110	MF	transcription regulator activity	6/ 20	1551/ 23253	0.0038684719535783	0.0014986243760976	0.52066621237843	ENSRNOG00000003300;ENSRNOG00000007607;ENSRNOG00000008015;ENSRNOG00000019422;ENSRNOG00000021027;ENSRNOG00000042838	Btg2;Nr4a1;Fos;Egr1;Dbp;Junb
2	GO:0004722	MF	protein serine/threonine phosphatase activity	2/ 20	71/ 23253	0.028169014084507	0.0016854583730171	0.52066621237843	ENSRNOG00000003977;ENSRNOG00000016180	Dusp1;Pdp1
1	GO:0038102	MF	activin receptor antagonist activity	1/ 20	2/ 23253	0.5	0.0017195053248957	0.52066621237843	ENSRNOG00000007600	Igsf1
1	GO:0004666	MF	prostaglandin-endoperoxide synthase activity	1/ 20	2/ 23253	0.5	0.0017195053248957	0.52066621237843	ENSRNOG00000002525	Ptgs2
4	GO:0033993	BP	response to lipid	4/ 20	886/ 23253	0.0045146726862302	0.0062267209370993	0.52736867047822	ENSRNOG00000002525;ENSRNOG00000003977;ENSRNOG00000008015;ENSRNOG00000042838	Ptgs2;Dusp1;Fos;Junb
2	GO:0010565	BP	regulation of cellular ketone metabolic process	2/ 20	140/ 23253	0.014285714285714	0.0063692362871926	0.53645860330526	ENSRNOG00000002525;ENSRNOG00000019422	Ptgs2;Egr1
4	GO:0014070	BP	response to organic cyclic compound	4/ 20	894/ 23253	0.0044742729306488	0.0064264234929423	0.53795362969749	ENSRNOG00000002525;ENSRNOG00000003300;ENSRNOG00000003977;ENSRNOG00000008015	Ptgs2;Btg2;Dusp1;Fos
2	GO:2001257	BP	regulation of cation channel activity	2/ 20	141/ 23253	0.014184397163121	0.0064575607894155	0.53795362969749	ENSRNOG00000004805;ENSRNOG00000043465	Stac2;Arc
5	GO:0022414	BP	reproductive process	5/ 20	1450/ 23253	0.003448275862069	0.0066006208780778	0.54688296351248	ENSRNOG00000002525;ENSRNOG00000008015;ENSRNOG00000011000;ENSRNOG00000019422;ENSRNOG00000042838	Ptgs2;Fos;Rims1;Egr1;Junb
5	GO:0071310	BP	cellular response to organic substance	5/ 20	1457/ 23253	0.0034317089910776	0.0067355816291445	0.54763743929539	ENSRNOG00000002525;ENSRNOG00000003977;ENSRNOG00000007607;ENSRNOG00000008015;ENSRNOG00000019422	Ptgs2;Dusp1;Nr4a1;Fos;Egr1
1	GO:0010807	BP	regulation of synaptic vesicle priming	1/ 20	8/ 23253	0.125	0.0068611840541436	0.54763743929539	ENSRNOG00000011000	Rims1
1	GO:0031392	BP	regulation of prostaglandin biosynthetic process	1/ 20	8/ 23253	0.125	0.0068611840541436	0.54763743929539	ENSRNOG00000002525	Ptgs2
1	GO:2000969	BP	positive regulation of AMPA receptor activity	1/ 20	8/ 23253	0.125	0.0068611840541436	0.54763743929539	ENSRNOG00000043465	Arc
1	GO:0106049	BP	regulation of cellular response to osmotic stress	1/ 20	8/ 23253	0.125	0.0068611840541436	0.54763743929539	ENSRNOG00000002525	Ptgs2
1	GO:0030431	BP	sleep	1/ 20	8/ 23253	0.125	0.0068611840541436	0.54763743929539	ENSRNOG00000008015	Fos
1	GO:0031652	BP	positive regulation of heat generation	1/ 20	8/ 23253	0.125	0.0068611840541436	0.54763743929539	ENSRNOG00000002525	Ptgs2
4	GO:0060341	BP	regulation of cellular localization	4/ 20	918/ 23253	0.0043572984749455	0.0070513246812679	0.55988252482255	ENSRNOG00000002525;ENSRNOG00000004805;ENSRNOG00000011000;ENSRNOG00000043465	Ptgs2;Stac2;Rims1;Arc
2	GO:0042734	CC	presynaptic membrane	2/ 20	63/ 23253	0.031746031746032	0.0013300981587662	0.56215475011059	ENSRNOG00000011000;ENSRNOG00000013101	Rims1;Pcdh8
6	GO:0120025	CC	plasma membrane bounded cell projection	6/ 20	1540/ 23253	0.0038961038961039	0.0014443852777764	0.56215475011059	ENSRNOG00000002525;ENSRNOG00000008015;ENSRNOG00000013101;ENSRNOG00000018399;ENSRNOG00000023935;ENSRNOG00000043465	Ptgs2;Fos;Pcdh8;Cpne6;Nrsn2;Arc
2	GO:0009746	BP	response to hexose	2/ 20	150/ 23253	0.013333333333333	0.0072776421878832	0.5737691359317	ENSRNOG00000002525;ENSRNOG00000019422	Ptgs2;Egr1
6	GO:0050877	BP	nervous system process	6/ 20	2126/ 23253	0.0028222013170273	0.0073014898242538	0.5737691359317	ENSRNOG00000001006;ENSRNOG00000002525;ENSRNOG00000003300;ENSRNOG00000008015;ENSRNOG00000013101;ENSRNOG00000043465	Nptx2;Ptgs2;Btg2;Fos;Pcdh8;Arc
2	GO:0007623	BP	circadian rhythm	2/ 20	151/ 23253	0.013245033112583	0.0073715409980303	0.57630329494858	ENSRNOG00000019422;ENSRNOG00000021027	Egr1;Dbp
2	GO:0046890	BP	regulation of lipid biosynthetic process	2/ 20	152/ 23253	0.013157894736842	0.0074659921509317	0.58070944051507	ENSRNOG00000002525;ENSRNOG00000019422	Ptgs2;Egr1
2	GO:0033135	BP	regulation of peptidyl-serine phosphorylation	2/ 20	154/ 23253	0.012987012987013	0.0076565478023148	0.58509483313848	ENSRNOG00000002525;ENSRNOG00000047466	Ptgs2;Bdnf
2	GO:0050806	BP	positive regulation of synaptic transmission	2/ 20	154/ 23253	0.012987012987013	0.0076565478023148	0.58509483313848	ENSRNOG00000002525;ENSRNOG00000011000	Ptgs2;Rims1
1	GO:0042303	BP	molting cycle	1/ 20	9/ 23253	0.11111111111111	0.0077156807768331	0.58509483313848	ENSRNOG00000002525	Ptgs2
1	GO:0042633	BP	hair cycle	1/ 20	9/ 23253	0.11111111111111	0.0077156807768331	0.58509483313848	ENSRNOG00000002525	Ptgs2
1	GO:2001279	BP	regulation of unsaturated fatty acid biosynthetic process	1/ 20	9/ 23253	0.11111111111111	0.0077156807768331	0.58509483313848	ENSRNOG00000002525	Ptgs2
2	GO:0010770	BP	positive regulation of cell morphogenesis involved in differentiation	2/ 20	155/ 23253	0.012903225806452	0.0077526504620514	0.58509483313848	ENSRNOG00000047466;ENSRNOG00000050714	Bdnf;Islr2
6	GO:0042995	CC	cell projection	6/ 20	1622/ 23253	0.0036991368680641	0.0018876749336463	0.58904563713529	ENSRNOG00000002525;ENSRNOG00000008015;ENSRNOG00000013101;ENSRNOG00000018399;ENSRNOG00000023935;ENSRNOG00000043465	Ptgs2;Fos;Pcdh8;Cpne6;Nrsn2;Arc
3	GO:0097060	CC	synaptic membrane	3/ 20	303/ 23253	0.0099009900990099	0.0021188691983283	0.58904563713529	ENSRNOG00000011000;ENSRNOG00000013101;ENSRNOG00000043465	Rims1;Pcdh8;Arc
2	GO:0034284	BP	response to monosaccharide	2/ 20	157/ 23253	0.012738853503185	0.0079465008605294	0.59094832009157	ENSRNOG00000002525;ENSRNOG00000019422	Ptgs2;Egr1
2	GO:0032355	BP	response to estradiol	2/ 20	157/ 23253	0.012738853503185	0.0079465008605294	0.59094832009157	ENSRNOG00000002525;ENSRNOG00000003977	Ptgs2;Dusp1
2	GO:0043524	BP	negative regulation of neuron apoptotic process	2/ 20	157/ 23253	0.012738853503185	0.0079465008605294	0.59094832009157	ENSRNOG00000003300;ENSRNOG00000047466	Btg2;Bdnf
2	GO:1904064	BP	positive regulation of cation transmembrane transport	2/ 20	159/ 23253	0.012578616352201	0.0081425385909804	0.60258738261892	ENSRNOG00000004805;ENSRNOG00000043465	Stac2;Arc
2	GO:0007178	BP	transmembrane receptor protein serine/threonine kinase signaling pathway	2/ 20	161/ 23253	0.012422360248447	0.0083407563398365	0.61427454299907	ENSRNOG00000008015;ENSRNOG00000019422	Fos;Egr1
1	GO:0099149	BP	regulation of postsynaptic neurotransmitter receptor internalization	1/ 20	10/ 23253	0.1	0.008569479020873	0.61623447015665	ENSRNOG00000043465	Arc
1	GO:0031630	BP	regulation of synaptic vesicle fusion to presynaptic active zone membrane	1/ 20	10/ 23253	0.1	0.008569479020873	0.61623447015665	ENSRNOG00000011000	Rims1
1	GO:0090336	BP	positive regulation of brown fat cell differentiation	1/ 20	10/ 23253	0.1	0.008569479020873	0.61623447015665	ENSRNOG00000002525	Ptgs2
1	GO:0047484	BP	regulation of response to osmotic stress	1/ 20	10/ 23253	0.1	0.008569479020873	0.61623447015665	ENSRNOG00000002525	Ptgs2
1	GO:0031650	BP	regulation of heat generation	1/ 20	10/ 23253	0.1	0.008569479020873	0.61623447015665	ENSRNOG00000002525	Ptgs2
8	GO:0051252	BP	regulation of RNA metabolic process	8/ 20	3731/ 23253	0.0021441972661485	0.0089227505463218	0.63862597220036	ENSRNOG00000003300;ENSRNOG00000007600;ENSRNOG00000007607;ENSRNOG00000008015;ENSRNOG00000019422;ENSRNOG00000021027;ENSRNOG00000042838;ENSRNOG00000047466	Btg2;Igsf1;Nr4a1;Fos;Egr1;Dbp;Junb;Bdnf
5	GO:0045893	BP	positive regulation of transcription, DNA-templated	5/ 20	1564/ 23253	0.0031969309462916	0.0090517421640205	0.64483088453502	ENSRNOG00000007607;ENSRNOG00000008015;ENSRNOG00000019422;ENSRNOG00000021027;ENSRNOG00000042838	Nr4a1;Fos;Egr1;Dbp;Junb
2	GO:0034767	BP	positive regulation of ion transmembrane transport	2/ 20	170/ 23253	0.011764705882353	0.0092595186714277	0.65294191746781	ENSRNOG00000004805;ENSRNOG00000043465	Stac2;Arc
1	GO:0045080	BP	positive regulation of chemokine biosynthetic process	1/ 20	11/ 23253	0.090909090909091	0.0094225793271838	0.65294191746781	ENSRNOG00000019422	Egr1
1	GO:0045475	BP	locomotor rhythm	1/ 20	11/ 23253	0.090909090909091	0.0094225793271838	0.65294191746781	ENSRNOG00000019422	Egr1
1	GO:1902947	BP	regulation of tau-protein kinase activity	1/ 20	11/ 23253	0.090909090909091	0.0094225793271838	0.65294191746781	ENSRNOG00000019422	Egr1
1	GO:1900122	BP	positive regulation of receptor binding	1/ 20	11/ 23253	0.090909090909091	0.0094225793271838	0.65294191746781	ENSRNOG00000047466	Bdnf
1	GO:0048672	BP	positive regulation of collateral sprouting	1/ 20	11/ 23253	0.090909090909091	0.0094225793271838	0.65294191746781	ENSRNOG00000047466	Bdnf
2	GO:0048167	BP	regulation of synaptic plasticity	2/ 20	173/ 23253	0.011560693641618	0.0095754357362704	0.66053175474861	ENSRNOG00000002525;ENSRNOG00000043465	Ptgs2;Arc
11	GO:0031323	BP	regulation of cellular metabolic process	11/ 20	6326/ 23253	0.0017388555169143	0.0096307858287924	0.66135734216189	ENSRNOG00000002525;ENSRNOG00000003300;ENSRNOG00000003977;ENSRNOG00000007600;ENSRNOG00000007607;ENSRNOG00000008015;ENSRNOG00000019422;ENSRNOG00000021027;ENSRNOG00000042838;ENSRNOG00000043465;ENSRNOG00000047466	Ptgs2;Btg2;Dusp1;Igsf1;Nr4a1;Fos;Egr1;Dbp;Junb;Arc;Bdnf
3	GO:0010469	BP	regulation of signaling receptor activity	3/ 20	524/ 23253	0.0057251908396947	0.0097505533407151	0.66657930797849	ENSRNOG00000001006;ENSRNOG00000043465;ENSRNOG00000047466	Nptx2;Arc;Bdnf
3	GO:0044057	BP	regulation of system process	3/ 20	528/ 23253	0.0056818181818182	0.0099541771643929	0.67518148358728	ENSRNOG00000001006;ENSRNOG00000002525;ENSRNOG00000011000	Nptx2;Ptgs2;Rims1
9	GO:0010468	BP	regulation of gene expression	9/ 20	4656/ 23253	0.0019329896907216	0.010029059179916	0.67518148358728	ENSRNOG00000003300;ENSRNOG00000007600;ENSRNOG00000007607;ENSRNOG00000008015;ENSRNOG00000011000;ENSRNOG00000019422;ENSRNOG00000021027;ENSRNOG00000042838;ENSRNOG00000047466	Btg2;Igsf1;Nr4a1;Fos;Rims1;Egr1;Dbp;Junb;Bdnf
1	GO:1900452	BP	regulation of long-term synaptic depression	1/ 20	12/ 23253	0.083333333333333	0.01027498223629	0.67518148358728	ENSRNOG00000043465	Arc
1	GO:0031915	BP	positive regulation of synaptic plasticity	1/ 20	12/ 23253	0.083333333333333	0.01027498223629	0.67518148358728	ENSRNOG00000002525	Ptgs2
1	GO:0001706	BP	endoderm formation	1/ 20	12/ 23253	0.083333333333333	0.01027498223629	0.67518148358728	ENSRNOG00000003977	Dusp1
1	GO:2000302	BP	positive regulation of synaptic vesicle exocytosis	1/ 20	12/ 23253	0.083333333333333	0.01027498223629	0.67518148358728	ENSRNOG00000011000	Rims1
1	GO:0031340	BP	positive regulation of vesicle fusion	1/ 20	12/ 23253	0.083333333333333	0.01027498223629	0.67518148358728	ENSRNOG00000011000	Rims1
1	GO:0098962	BP	regulation of postsynaptic neurotransmitter receptor activity	1/ 20	12/ 23253	0.083333333333333	0.01027498223629	0.67518148358728	ENSRNOG00000001006	Nptx2
1	GO:0071318	BP	cellular response to ATP	1/ 20	12/ 23253	0.083333333333333	0.01027498223629	0.67518148358728	ENSRNOG00000002525	Ptgs2
5	GO:0042127	BP	regulation of cell population proliferation	5/ 20	1619/ 23253	0.003088326127239	0.010438349203256	0.6788798826195	ENSRNOG00000002525;ENSRNOG00000003300;ENSRNOG00000003977;ENSRNOG00000007607;ENSRNOG00000042838	Ptgs2;Btg2;Dusp1;Nr4a1;Junb
5	GO:1903508	BP	positive regulation of nucleic acid-templated transcription	5/ 20	1620/ 23253	0.0030864197530864	0.010464858800628	0.6788798826195	ENSRNOG00000007607;ENSRNOG00000008015;ENSRNOG00000019422;ENSRNOG00000021027;ENSRNOG00000042838	Nr4a1;Fos;Egr1;Dbp;Junb
5	GO:1902680	BP	positive regulation of RNA biosynthetic process	5/ 20	1620/ 23253	0.0030864197530864	0.010464858800628	0.6788798826195	ENSRNOG00000007607;ENSRNOG00000008015;ENSRNOG00000019422;ENSRNOG00000021027;ENSRNOG00000042838	Nr4a1;Fos;Egr1;Dbp;Junb
2	GO:0006366	BP	transcription by RNA polymerase II	2/ 20	183/ 23253	0.010928961748634	0.010662957578207	0.68397726998176	ENSRNOG00000008015;ENSRNOG00000019422	Fos;Egr1
2	GO:0071478	BP	cellular response to radiation	2/ 20	183/ 23253	0.010928961748634	0.010662957578207	0.68397726998176	ENSRNOG00000002525;ENSRNOG00000019422	Ptgs2;Egr1
2	GO:0009743	BP	response to carbohydrate	2/ 20	185/ 23253	0.010810810810811	0.010886771069126	0.68397726998176	ENSRNOG00000002525;ENSRNOG00000019422	Ptgs2;Egr1
2	GO:0050770	BP	regulation of axonogenesis	2/ 20	186/ 23253	0.010752688172043	0.010999460670317	0.68397726998176	ENSRNOG00000047466;ENSRNOG00000050714	Bdnf;Islr2
2	GO:0000302	BP	response to reactive oxygen species	2/ 20	187/ 23253	0.010695187165775	0.011112670993458	0.68397726998176	ENSRNOG00000003977;ENSRNOG00000008015	Dusp1;Fos
1	GO:1903504	BP	regulation of mitotic spindle checkpoint	1/ 20	13/ 23253	0.076923076923077	0.011126688288322	0.68397726998176	ENSRNOG00000003977	Dusp1
1	GO:0032926	BP	negative regulation of activin receptor signaling pathway	1/ 20	13/ 23253	0.076923076923077	0.011126688288322	0.68397726998176	ENSRNOG00000007600	Igsf1
1	GO:0002689	BP	negative regulation of leukocyte chemotaxis	1/ 20	13/ 23253	0.076923076923077	0.011126688288322	0.68397726998176	ENSRNOG00000003977	Dusp1
1	GO:0009629	BP	response to gravity	1/ 20	13/ 23253	0.076923076923077	0.011126688288322	0.68397726998176	ENSRNOG00000008015	Fos
1	GO:0046886	BP	positive regulation of hormone biosynthetic process	1/ 20	13/ 23253	0.076923076923077	0.011126688288322	0.68397726998176	ENSRNOG00000019422	Egr1
1	GO:0090266	BP	regulation of mitotic cell cycle spindle assembly checkpoint	1/ 20	13/ 23253	0.076923076923077	0.011126688288322	0.68397726998176	ENSRNOG00000003977	Dusp1
1	GO:0070262	BP	peptidyl-serine dephosphorylation	1/ 20	13/ 23253	0.076923076923077	0.011126688288322	0.68397726998176	ENSRNOG00000003977	Dusp1
1	GO:0061469	BP	regulation of type B pancreatic cell proliferation	1/ 20	13/ 23253	0.076923076923077	0.011126688288322	0.68397726998176	ENSRNOG00000007607	Nr4a1
4	GO:0051050	BP	positive regulation of transport	4/ 20	1049/ 23253	0.003813155386082	0.011186724086328	0.68490605902035	ENSRNOG00000002525;ENSRNOG00000004805;ENSRNOG00000011000;ENSRNOG00000043465	Ptgs2;Stac2;Rims1;Arc
1	GO:0044729	MF	hemi-methylated DNA-binding	1/ 20	3/ 23253	0.33333333333333	0.0025782043010043	0.68883552559776	ENSRNOG00000019422	Egr1
1	GO:0008330	MF	protein tyrosine/threonine phosphatase activity	1/ 20	3/ 23253	0.33333333333333	0.0025782043010043	0.68883552559776	ENSRNOG00000003977	Dusp1
3	GO:1903827	BP	regulation of cellular protein localization	3/ 20	554/ 23253	0.0054151624548736	0.011338879780418	0.69144488900992	ENSRNOG00000002525;ENSRNOG00000004805;ENSRNOG00000043465	Ptgs2;Stac2;Arc
17	GO:0050789	BP	regulation of biological process	17/ 20	13203/ 23253	0.0012875861546618	0.011634304714608	0.70663336802471	ENSRNOG00000001006;ENSRNOG00000002525;ENSRNOG00000003300;ENSRNOG00000003977;ENSRNOG00000004805;ENSRNOG00000007600;ENSRNOG00000007607;ENSRNOG00000008015;ENSRNOG00000011000;ENSRNOG00000013101;ENSRNOG00000018399;ENSRNOG00000019422;ENSRNOG00000021027;ENSRNOG00000042838;ENSRNOG00000043465;ENSRNOG00000047466;ENSRNOG00000050714	Nptx2;Ptgs2;Btg2;Dusp1;Stac2;Igsf1;Nr4a1;Fos;Rims1;Pcdh8;Cpne6;Egr1;Dbp;Junb;Arc;Bdnf;Islr2
1	GO:1901387	BP	positive regulation of voltage-gated calcium channel activity	1/ 20	14/ 23253	0.071428571428571	0.011977698023014	0.71266108220169	ENSRNOG00000004805	Stac2
1	GO:0090231	BP	regulation of spindle checkpoint	1/ 20	14/ 23253	0.071428571428571	0.011977698023014	0.71266108220169	ENSRNOG00000003977	Dusp1
1	GO:0045073	BP	regulation of chemokine biosynthetic process	1/ 20	14/ 23253	0.071428571428571	0.011977698023014	0.71266108220169	ENSRNOG00000019422	Egr1
1	GO:2000322	BP	regulation of glucocorticoid receptor signaling pathway	1/ 20	14/ 23253	0.071428571428571	0.011977698023014	0.71266108220169	ENSRNOG00000047466	Bdnf
1	GO:1900451	BP	positive regulation of glutamate receptor signaling pathway	1/ 20	14/ 23253	0.071428571428571	0.011977698023014	0.71266108220169	ENSRNOG00000043465	Arc
3	GO:0048609	BP	multicellular organismal reproductive process	3/ 20	566/ 23253	0.0053003533568905	0.012014030706844	0.71266108220169	ENSRNOG00000002525;ENSRNOG00000019422;ENSRNOG00000042838	Ptgs2;Egr1;Junb
5	GO:0043565	MF	sequence-specific DNA binding	5/ 20	1196/ 23253	0.004180602006689	0.0028950192665518	0.73050986159324	ENSRNOG00000007607;ENSRNOG00000008015;ENSRNOG00000019422;ENSRNOG00000021027;ENSRNOG00000042838	Nr4a1;Fos;Egr1;Dbp;Junb
2	GO:0009266	BP	response to temperature stimulus	2/ 20	200/ 23253	0.01	0.012631389519887	0.74637803577781	ENSRNOG00000002525;ENSRNOG00000008015	Ptgs2;Fos
1	GO:0071850	BP	mitotic cell cycle arrest	1/ 20	15/ 23253	0.066666666666667	0.012828011979705	0.74928368823986	ENSRNOG00000003977	Dusp1
1	GO:0010832	BP	negative regulation of myotube differentiation	1/ 20	15/ 23253	0.066666666666667	0.012828011979705	0.74928368823986	ENSRNOG00000047466	Bdnf
1	GO:0045986	BP	negative regulation of smooth muscle contraction	1/ 20	15/ 23253	0.066666666666667	0.012828011979705	0.74928368823986	ENSRNOG00000002525	Ptgs2
4	GO:0032269	BP	negative regulation of cellular protein metabolic process	4/ 20	1100/ 23253	0.0036363636363636	0.013150891271151	0.76521121155989	ENSRNOG00000002525;ENSRNOG00000003300;ENSRNOG00000003977;ENSRNOG00000007607	Ptgs2;Btg2;Dusp1;Nr4a1
3	GO:0009888	BP	tissue development	3/ 20	588/ 23253	0.0051020408163265	0.013311617566618	0.76660102934173	ENSRNOG00000002525;ENSRNOG00000042838;ENSRNOG00000043465	Ptgs2;Junb;Arc
3	GO:0007167	BP	enzyme linked receptor protein signaling pathway	3/ 20	590/ 23253	0.0050847457627119	0.013433441377708	0.76660102934173	ENSRNOG00000008015;ENSRNOG00000019422;ENSRNOG00000047466	Fos;Egr1;Bdnf
1	GO:0060213	BP	positive regulation of nuclear-transcribed mRNA poly(A) tail shortening	1/ 20	16/ 23253	0.0625	0.01367763069734	0.76660102934173	ENSRNOG00000003300	Btg2
1	GO:0010566	BP	regulation of ketone biosynthetic process	1/ 20	16/ 23253	0.0625	0.01367763069734	0.76660102934173	ENSRNOG00000019422	Egr1
1	GO:0090335	BP	regulation of brown fat cell differentiation	1/ 20	16/ 23253	0.0625	0.01367763069734	0.76660102934173	ENSRNOG00000002525	Ptgs2
1	GO:0150077	BP	regulation of neuroinflammatory response	1/ 20	16/ 23253	0.0625	0.01367763069734	0.76660102934173	ENSRNOG00000002525	Ptgs2
1	GO:1990869	BP	cellular response to chemokine	1/ 20	16/ 23253	0.0625	0.01367763069734	0.76660102934173	ENSRNOG00000003977	Dusp1
1	GO:0070498	BP	interleukin-1-mediated signaling pathway	1/ 20	16/ 23253	0.0625	0.01367763069734	0.76660102934173	ENSRNOG00000019422	Egr1
1	GO:0032225	BP	regulation of synaptic transmission, dopaminergic	1/ 20	16/ 23253	0.0625	0.01367763069734	0.76660102934173	ENSRNOG00000002525	Ptgs2
1	GO:1990868	BP	response to chemokine	1/ 20	16/ 23253	0.0625	0.01367763069734	0.76660102934173	ENSRNOG00000003977	Dusp1
9	GO:0046872	MF	metal ion binding	9/ 20	3947/ 23253	0.0022802128198632	0.0032207269000994	0.76992324106588	ENSRNOG00000001006;ENSRNOG00000002525;ENSRNOG00000004805;ENSRNOG00000007607;ENSRNOG00000011000;ENSRNOG00000013101;ENSRNOG00000016180;ENSRNOG00000019422;ENSRNOG00000024114	Nptx2;Ptgs2;Stac2;Nr4a1;Rims1;Pcdh8;Pdp1;Egr1;Zdbf2
8	GO:0048583	BP	regulation of response to stimulus	8/ 20	4021/ 23253	0.0019895548371052	0.013967912049104	0.7800030006908	ENSRNOG00000001006;ENSRNOG00000002525;ENSRNOG00000003977;ENSRNOG00000007600;ENSRNOG00000011000;ENSRNOG00000019422;ENSRNOG00000043465;ENSRNOG00000047466	Nptx2;Ptgs2;Dusp1;Igsf1;Rims1;Egr1;Arc;Bdnf
6	GO:0051172	BP	negative regulation of nitrogen compound metabolic process	6/ 20	2441/ 23253	0.0024580090126997	0.014093884752144	0.78416523009646	ENSRNOG00000002525;ENSRNOG00000003300;ENSRNOG00000003977;ENSRNOG00000007607;ENSRNOG00000019422;ENSRNOG00000042838	Ptgs2;Btg2;Dusp1;Nr4a1;Egr1;Junb
2	GO:0043281	BP	regulation of cysteine-type endopeptidase activity involved in apoptotic process	2/ 20	215/ 23253	0.0093023255813953	0.014490406878003	0.7966090885687	ENSRNOG00000002525;ENSRNOG00000007607	Ptgs2;Nr4a1
1	GO:0001829	BP	trophectodermal cell differentiation	1/ 20	17/ 23253	0.058823529411765	0.01452655471447	0.7966090885687	ENSRNOG00000042838	Junb
1	GO:0021542	BP	dentate gyrus development	1/ 20	17/ 23253	0.058823529411765	0.01452655471447	0.7966090885687	ENSRNOG00000003300	Btg2
1	GO:0071498	BP	cellular response to fluid shear stress	1/ 20	17/ 23253	0.058823529411765	0.01452655471447	0.7966090885687	ENSRNOG00000002525	Ptgs2
2	GO:0006470	BP	protein dephosphorylation	2/ 20	219/ 23253	0.0091324200913242	0.015005092172271	0.81216685308718	ENSRNOG00000003977;ENSRNOG00000016180	Dusp1;Pdp1
2	GO:0034764	BP	positive regulation of transmembrane transport	2/ 20	221/ 23253	0.0090497737556561	0.015265390463541	0.81216685308718	ENSRNOG00000004805;ENSRNOG00000043465	Stac2;Arc
4	GO:0051248	BP	negative regulation of protein metabolic process	4/ 20	1150/ 23253	0.0034782608695652	0.01528215254833	0.81216685308718	ENSRNOG00000002525;ENSRNOG00000003300;ENSRNOG00000003977;ENSRNOG00000007607	Ptgs2;Btg2;Dusp1;Nr4a1
1	GO:0035994	BP	response to muscle stretch	1/ 20	18/ 23253	0.055555555555556	0.015374784569252	0.81216685308718	ENSRNOG00000008015	Fos
1	GO:0071636	BP	positive regulation of transforming growth factor beta production	1/ 20	18/ 23253	0.055555555555556	0.015374784569252	0.81216685308718	ENSRNOG00000002525	Ptgs2
1	GO:0060716	BP	labyrinthine layer blood vessel development	1/ 20	18/ 23253	0.055555555555556	0.015374784569252	0.81216685308718	ENSRNOG00000042838	Junb
1	GO:0060211	BP	regulation of nuclear-transcribed mRNA poly(A) tail shortening	1/ 20	18/ 23253	0.055555555555556	0.015374784569252	0.81216685308718	ENSRNOG00000003300	Btg2
1	GO:1990776	BP	response to angiotensin	1/ 20	18/ 23253	0.055555555555556	0.015374784569252	0.81216685308718	ENSRNOG00000002525	Ptgs2
1	GO:0044849	BP	estrous cycle	1/ 20	18/ 23253	0.055555555555556	0.015374784569252	0.81216685308718	ENSRNOG00000019422	Egr1
1	GO:0033145	BP	positive regulation of intracellular steroid hormone receptor signaling pathway	1/ 20	18/ 23253	0.055555555555556	0.015374784569252	0.81216685308718	ENSRNOG00000047466	Bdnf
2	GO:1901215	BP	negative regulation of neuron death	2/ 20	222/ 23253	0.009009009009009	0.015396275535729	0.81216685308718	ENSRNOG00000003300;ENSRNOG00000047466	Btg2;Bdnf
2	GO:0051924	BP	regulation of calcium ion transport	2/ 20	223/ 23253	0.0089686098654709	0.015527650091274	0.81627250221197	ENSRNOG00000002525;ENSRNOG00000004805	Ptgs2;Stac2
2	GO:0045930	BP	negative regulation of mitotic cell cycle	2/ 20	224/ 23253	0.0089285714285714	0.015659513280631	0.82037553251965	ENSRNOG00000003300;ENSRNOG00000003977	Btg2;Dusp1
4	GO:0009968	BP	negative regulation of signal transduction	4/ 20	1160/ 23253	0.003448275862069	0.015733498478872	0.82142871339179	ENSRNOG00000002525;ENSRNOG00000003977;ENSRNOG00000007600;ENSRNOG00000019422	Ptgs2;Dusp1;Igsf1;Egr1
3	GO:0098978	CC	glutamatergic synapse	3/ 20	359/ 23253	0.0083565459610028	0.0034230139678366	0.83264814767626	ENSRNOG00000001006;ENSRNOG00000013101;ENSRNOG00000043465	Nptx2;Pcdh8;Arc
1	GO:0048670	BP	regulation of collateral sprouting	1/ 20	19/ 23253	0.052631578947368	0.016222320799448	0.83550432630944	ENSRNOG00000047466	Bdnf
1	GO:0090050	BP	positive regulation of cell migration involved in sprouting angiogenesis	1/ 20	19/ 23253	0.052631578947368	0.016222320799448	0.83550432630944	ENSRNOG00000002525	Ptgs2
1	GO:0045723	BP	positive regulation of fatty acid biosynthetic process	1/ 20	19/ 23253	0.052631578947368	0.016222320799448	0.83550432630944	ENSRNOG00000002525	Ptgs2
1	GO:0032352	BP	positive regulation of hormone metabolic process	1/ 20	19/ 23253	0.052631578947368	0.016222320799448	0.83550432630944	ENSRNOG00000019422	Egr1
6	GO:0003008	BP	system process	6/ 20	2520/ 23253	0.0023809523809524	0.016340556501148	0.83876021501684	ENSRNOG00000001006;ENSRNOG00000002525;ENSRNOG00000003300;ENSRNOG00000008015;ENSRNOG00000013101;ENSRNOG00000043465	Nptx2;Ptgs2;Btg2;Fos;Pcdh8;Arc
2	GO:0043523	BP	regulation of neuron apoptotic process	2/ 20	230/ 23253	0.008695652173913	0.016460906274743	0.84210240321628	ENSRNOG00000003300;ENSRNOG00000047466	Btg2;Bdnf
9	GO:0043169	MF	cation binding	9/ 20	4040/ 23253	0.0022277227722772	0.0037951306532407	0.86187417135098	ENSRNOG00000001006;ENSRNOG00000002525;ENSRNOG00000004805;ENSRNOG00000007607;ENSRNOG00000011000;ENSRNOG00000013101;ENSRNOG00000016180;ENSRNOG00000019422;ENSRNOG00000024114	Nptx2;Ptgs2;Stac2;Nr4a1;Rims1;Pcdh8;Pdp1;Egr1;Zdbf2
1	GO:0046457	BP	prostanoid biosynthetic process	1/ 20	20/ 23253	0.05	0.017069163942429	0.86451629336323	ENSRNOG00000002525	Ptgs2
1	GO:0001516	BP	prostaglandin biosynthetic process	1/ 20	20/ 23253	0.05	0.017069163942429	0.86451629336323	ENSRNOG00000002525	Ptgs2
1	GO:0030728	BP	ovulation	1/ 20	20/ 23253	0.05	0.017069163942429	0.86451629336323	ENSRNOG00000002525	Ptgs2
2	GO:0032412	BP	regulation of ion transmembrane transporter activity	2/ 20	236/ 23253	0.0084745762711864	0.017279677080316	0.87228038771332	ENSRNOG00000004805;ENSRNOG00000043465	Stac2;Arc
3	GO:0005667	CC	transcription factor complex	3/ 20	381/ 23253	0.0078740157480315	0.0040446128202201	0.87453517201649	ENSRNOG00000007607;ENSRNOG00000008015;ENSRNOG00000042838	Nr4a1;Fos;Junb
7	GO:0048856	BP	anatomical structure development	7/ 20	3349/ 23253	0.0020901761719916	0.017745333469153	0.89254565388454	ENSRNOG00000002525;ENSRNOG00000003300;ENSRNOG00000008015;ENSRNOG00000021027;ENSRNOG00000023935;ENSRNOG00000042838;ENSRNOG00000043465	Ptgs2;Btg2;Fos;Dbp;Nrsn2;Junb;Arc
3	GO:0008285	BP	negative regulation of cell population proliferation	3/ 20	657/ 23253	0.0045662100456621	0.017891232713387	0.89254565388454	ENSRNOG00000002525;ENSRNOG00000003300;ENSRNOG00000003977	Ptgs2;Btg2;Dusp1
1	GO:1900153	BP	positive regulation of nuclear-transcribed mRNA catabolic process, deadenylation-dependent decay	1/ 20	21/ 23253	0.047619047619048	0.01791531453517	0.89254565388454	ENSRNOG00000003300	Btg2
1	GO:2000178	BP	negative regulation of neural precursor cell proliferation	1/ 20	21/ 23253	0.047619047619048	0.01791531453517	0.89254565388454	ENSRNOG00000003300	Btg2
10	GO:0051171	BP	regulation of nitrogen compound metabolic process	10/ 20	5907/ 23253	0.0016929067208397	0.018339476003052	0.91064574304375	ENSRNOG00000002525;ENSRNOG00000003300;ENSRNOG00000003977;ENSRNOG00000007600;ENSRNOG00000007607;ENSRNOG00000008015;ENSRNOG00000019422;ENSRNOG00000021027;ENSRNOG00000042838;ENSRNOG00000047466	Ptgs2;Btg2;Dusp1;Igsf1;Nr4a1;Fos;Egr1;Dbp;Junb;Bdnf
2	GO:0022898	BP	regulation of transmembrane transporter activity	2/ 20	244/ 23253	0.0081967213114754	0.018398090446538	0.91064574304375	ENSRNOG00000004805;ENSRNOG00000043465	Stac2;Arc
3	GO:0048646	BP	anatomical structure formation involved in morphogenesis	3/ 20	666/ 23253	0.0045045045045045	0.01854627933094	0.9108534590026	ENSRNOG00000002525;ENSRNOG00000003977;ENSRNOG00000013101	Ptgs2;Dusp1;Pcdh8
2	GO:0048511	BP	rhythmic process	2/ 20	246/ 23253	0.008130081300813	0.018682420570573	0.9108534590026	ENSRNOG00000019422;ENSRNOG00000021027	Egr1;Dbp
1	GO:2000311	BP	regulation of AMPA receptor activity	1/ 20	22/ 23253	0.045454545454545	0.018760773114255	0.9108534590026	ENSRNOG00000043465	Arc
1	GO:0051447	BP	negative regulation of meiotic cell cycle	1/ 20	22/ 23253	0.045454545454545	0.018760773114255	0.9108534590026	ENSRNOG00000003977	Dusp1
1	GO:0010042	BP	response to manganese ion	1/ 20	22/ 23253	0.045454545454545	0.018760773114255	0.9108534590026	ENSRNOG00000002525	Ptgs2
1	GO:0048011	BP	neurotrophin TRK receptor signaling pathway	1/ 20	22/ 23253	0.045454545454545	0.018760773114255	0.9108534590026	ENSRNOG00000047466	Bdnf
3	GO:0043269	BP	regulation of ion transport	3/ 20	671/ 23253	0.0044709388971684	0.018915994414277	0.91547407887507	ENSRNOG00000002525;ENSRNOG00000004805;ENSRNOG00000043465	Ptgs2;Stac2;Arc
1	GO:0010385	MF	double-stranded methylated DNA binding	1/ 20	5/ 23253	0.2	0.0042934975990319	0.92862219499063	ENSRNOG00000019422	Egr1
2	GO:2000116	BP	regulation of cysteine-type endopeptidase activity	2/ 20	251/ 23253	0.0079681274900398	0.019401445246313	0.93599693917736	ENSRNOG00000002525;ENSRNOG00000007607	Ptgs2;Nr4a1
5	GO:0010557	BP	positive regulation of macromolecule biosynthetic process	5/ 20	1892/ 23253	0.0026427061310782	0.019564592802133	0.93694815232288	ENSRNOG00000007607;ENSRNOG00000008015;ENSRNOG00000019422;ENSRNOG00000021027;ENSRNOG00000042838	Nr4a1;Fos;Egr1;Dbp;Junb
1	GO:0007202	BP	activation of phospholipase C activity	1/ 20	23/ 23253	0.043478260869565	0.019605540215874	0.93694815232288	ENSRNOG00000047466	Bdnf
1	GO:1900151	BP	regulation of nuclear-transcribed mRNA catabolic process, deadenylation-dependent decay	1/ 20	23/ 23253	0.043478260869565	0.019605540215874	0.93694815232288	ENSRNOG00000003300	Btg2
2	GO:1901654	BP	response to ketone	2/ 20	253/ 23253	0.0079051383399209	0.019692317546863	0.93815431563102	ENSRNOG00000003977;ENSRNOG00000008015	Dusp1;Fos
2	GO:0032409	BP	regulation of transporter activity	2/ 20	254/ 23253	0.0078740157480315	0.019838449500526	0.94217184621655	ENSRNOG00000004805;ENSRNOG00000043465	Stac2;Arc
3	GO:0007154	BP	cell communication	3/ 20	688/ 23253	0.0043604651162791	0.020204087114643	0.94484360827081	ENSRNOG00000002525;ENSRNOG00000008015;ENSRNOG00000013101	Ptgs2;Fos;Pcdh8
2	GO:0031668	BP	cellular response to extracellular stimulus	2/ 20	257/ 23253	0.0077821011673152	0.020279618739836	0.94484360827081	ENSRNOG00000002525;ENSRNOG00000008015	Ptgs2;Fos
6	GO:0031324	BP	negative regulation of cellular metabolic process	6/ 20	2643/ 23253	0.0022701475595914	0.020331130758896	0.94484360827081	ENSRNOG00000002525;ENSRNOG00000003300;ENSRNOG00000003977;ENSRNOG00000007607;ENSRNOG00000019422;ENSRNOG00000042838	Ptgs2;Btg2;Dusp1;Nr4a1;Egr1;Junb
1	GO:0007492	BP	endoderm development	1/ 20	24/ 23253	0.041666666666667	0.020449616375826	0.94484360827081	ENSRNOG00000043465	Arc
1	GO:0002675	BP	positive regulation of acute inflammatory response	1/ 20	24/ 23253	0.041666666666667	0.020449616375826	0.94484360827081	ENSRNOG00000002525	Ptgs2
1	GO:0001956	BP	positive regulation of neurotransmitter secretion	1/ 20	24/ 23253	0.041666666666667	0.020449616375826	0.94484360827081	ENSRNOG00000011000	Rims1
1	GO:0033233	BP	regulation of protein sumoylation	1/ 20	24/ 23253	0.041666666666667	0.020449616375826	0.94484360827081	ENSRNOG00000019422	Egr1
1	GO:0010575	BP	positive regulation of vascular endothelial growth factor production	1/ 20	24/ 23253	0.041666666666667	0.020449616375826	0.94484360827081	ENSRNOG00000002525	Ptgs2
4	GO:0010648	BP	negative regulation of cell communication	4/ 20	1255/ 23253	0.0031872509960159	0.020452501851713	0.94484360827081	ENSRNOG00000002525;ENSRNOG00000003977;ENSRNOG00000007600;ENSRNOG00000019422	Ptgs2;Dusp1;Igsf1;Egr1
10	GO:0080090	BP	regulation of primary metabolic process	10/ 20	6039/ 23253	0.0016559032952476	0.020556949184454	0.94679966863143	ENSRNOG00000002525;ENSRNOG00000003300;ENSRNOG00000003977;ENSRNOG00000007600;ENSRNOG00000007607;ENSRNOG00000008015;ENSRNOG00000019422;ENSRNOG00000021027;ENSRNOG00000042838;ENSRNOG00000047466	Ptgs2;Btg2;Dusp1;Igsf1;Nr4a1;Fos;Egr1;Dbp;Junb;Bdnf
4	GO:0023057	BP	negative regulation of signaling	4/ 20	1259/ 23253	0.0031771247021446	0.020668676688217	0.94907824130082	ENSRNOG00000002525;ENSRNOG00000003977;ENSRNOG00000007600;ENSRNOG00000019422	Ptgs2;Dusp1;Igsf1;Egr1
1	GO:0048512	BP	circadian behavior	1/ 20	25/ 23253	0.04	0.021293002129517	0.96899049989398	ENSRNOG00000019422	Egr1
1	GO:0045932	BP	negative regulation of muscle contraction	1/ 20	25/ 23253	0.04	0.021293002129517	0.96899049989398	ENSRNOG00000002525	Ptgs2
1	GO:0045672	BP	positive regulation of osteoclast differentiation	1/ 20	25/ 23253	0.04	0.021293002129517	0.96899049989398	ENSRNOG00000008015	Fos
2	GO:0002521	BP	leukocyte differentiation	2/ 20	268/ 23253	0.0074626865671642	0.021932516966091	0.98708974718245	ENSRNOG00000019422;ENSRNOG00000042838	Egr1;Junb
17	GO:0065007	BP	biological regulation	17/ 20	13900/ 23253	0.0012230215827338	0.02199809173284	0.98708974718245	ENSRNOG00000001006;ENSRNOG00000002525;ENSRNOG00000003300;ENSRNOG00000003977;ENSRNOG00000004805;ENSRNOG00000007600;ENSRNOG00000007607;ENSRNOG00000008015;ENSRNOG00000011000;ENSRNOG00000013101;ENSRNOG00000018399;ENSRNOG00000019422;ENSRNOG00000021027;ENSRNOG00000042838;ENSRNOG00000043465;ENSRNOG00000047466;ENSRNOG00000050714	Nptx2;Ptgs2;Btg2;Dusp1;Stac2;Igsf1;Nr4a1;Fos;Rims1;Pcdh8;Cpne6;Egr1;Dbp;Junb;Arc;Bdnf;Islr2
1	GO:0051412	BP	response to corticosterone	1/ 20	26/ 23253	0.038461538461538	0.022135698011961	0.98708974718245	ENSRNOG00000008015	Fos
1	GO:0032925	BP	regulation of activin receptor signaling pathway	1/ 20	26/ 23253	0.038461538461538	0.022135698011961	0.98708974718245	ENSRNOG00000007600	Igsf1
1	GO:0007622	BP	rhythmic behavior	1/ 20	26/ 23253	0.038461538461538	0.022135698011961	0.98708974718245	ENSRNOG00000019422	Egr1
1	GO:1900120	BP	regulation of receptor binding	1/ 20	26/ 23253	0.038461538461538	0.022135698011961	0.98708974718245	ENSRNOG00000047466	Bdnf
8	GO:0032501	BP	multicellular organismal process	8/ 20	4354/ 23253	0.001837390904915	0.022163182560026	0.98708974718245	ENSRNOG00000001006;ENSRNOG00000002525;ENSRNOG00000003300;ENSRNOG00000008015;ENSRNOG00000013101;ENSRNOG00000019422;ENSRNOG00000042838;ENSRNOG00000043465	Nptx2;Ptgs2;Btg2;Fos;Pcdh8;Egr1;Junb;Arc
6	GO:0032268	BP	regulation of cellular protein metabolic process	6/ 20	2695/ 23253	0.0022263450834879	0.022208709956286	0.98708974718245	ENSRNOG00000002525;ENSRNOG00000003300;ENSRNOG00000003977;ENSRNOG00000007607;ENSRNOG00000019422;ENSRNOG00000047466	Ptgs2;Btg2;Dusp1;Nr4a1;Egr1;Bdnf
2	GO:0007399	BP	nervous system development	2/ 20	272/ 23253	0.0073529411764706	0.02254716941167	0.99921976070033	ENSRNOG00000008015;ENSRNOG00000023935	Fos;Nrsn2
1	GO:0060674	BP	placenta blood vessel development	1/ 20	27/ 23253	0.037037037037037	0.022977704557781	1	ENSRNOG00000042838	Junb
1	GO:0033280	BP	response to vitamin D	1/ 20	27/ 23253	0.037037037037037	0.022977704557781	1	ENSRNOG00000002525	Ptgs2
1	GO:2000463	BP	positive regulation of excitatory postsynaptic potential	1/ 20	27/ 23253	0.037037037037037	0.022977704557781	1	ENSRNOG00000011000	Rims1
2	GO:0010951	BP	negative regulation of endopeptidase activity	2/ 20	278/ 23253	0.0071942446043165	0.023482577460461	1	ENSRNOG00000002525;ENSRNOG00000007607	Ptgs2;Nr4a1
1	GO:0010226	BP	response to lithium ion	1/ 20	28/ 23253	0.035714285714286	0.023819022301208	1	ENSRNOG00000002525	Ptgs2
1	GO:0038179	BP	neurotrophin signaling pathway	1/ 20	28/ 23253	0.035714285714286	0.023819022301208	1	ENSRNOG00000047466	Bdnf
1	GO:0042698	BP	ovulation cycle	1/ 20	28/ 23253	0.035714285714286	0.023819022301208	1	ENSRNOG00000019422	Egr1
1	GO:1902895	BP	positive regulation of pri-miRNA transcription by RNA polymerase II	1/ 20	29/ 23253	0.03448275862069	0.024659651776083	1	ENSRNOG00000008015	Fos
1	GO:0030316	BP	osteoclast differentiation	1/ 20	29/ 23253	0.03448275862069	0.024659651776083	1	ENSRNOG00000042838	Junb
4	GO:0051130	BP	positive regulation of cellular component organization	4/ 20	1329/ 23253	0.0030097817908202	0.024686995331882	1	ENSRNOG00000011000;ENSRNOG00000018399;ENSRNOG00000047466;ENSRNOG00000050714	Rims1;Cpne6;Bdnf;Islr2
6	GO:0048869	BP	cellular developmental process	6/ 20	2768/ 23253	0.0021676300578035	0.025045045026168	1	ENSRNOG00000002525;ENSRNOG00000003300;ENSRNOG00000007607;ENSRNOG00000008015;ENSRNOG00000019422;ENSRNOG00000042838	Ptgs2;Btg2;Nr4a1;Fos;Egr1;Junb
1	GO:0071470	BP	cellular response to osmotic stress	1/ 20	30/ 23253	0.033333333333333	0.025499593515856	1	ENSRNOG00000002525	Ptgs2
1	GO:0033198	BP	response to ATP	1/ 20	30/ 23253	0.033333333333333	0.025499593515856	1	ENSRNOG00000002525	Ptgs2
1	GO:0001659	BP	temperature homeostasis	1/ 20	30/ 23253	0.033333333333333	0.025499593515856	1	ENSRNOG00000019422	Egr1
1	GO:0010288	BP	response to lead ion	1/ 20	30/ 23253	0.033333333333333	0.025499593515856	1	ENSRNOG00000002525	Ptgs2
2	GO:0043270	BP	positive regulation of ion transport	2/ 20	293/ 23253	0.0068259385665529	0.025890555494592	1	ENSRNOG00000004805;ENSRNOG00000043465	Stac2;Arc
2	GO:0010466	BP	negative regulation of peptidase activity	2/ 20	294/ 23253	0.0068027210884354	0.026054568965789	1	ENSRNOG00000002525;ENSRNOG00000007607	Ptgs2;Nr4a1
1	GO:0071276	BP	cellular response to cadmium ion	1/ 20	31/ 23253	0.032258064516129	0.026338848053585	1	ENSRNOG00000008015	Fos
1	GO:0010863	BP	positive regulation of phospholipase C activity	1/ 20	31/ 23253	0.032258064516129	0.026338848053585	1	ENSRNOG00000047466	Bdnf
1	GO:0000188	BP	inactivation of MAPK activity	1/ 20	31/ 23253	0.032258064516129	0.026338848053585	1	ENSRNOG00000003977	Dusp1
1	GO:0046885	BP	regulation of hormone biosynthetic process	1/ 20	31/ 23253	0.032258064516129	0.026338848053585	1	ENSRNOG00000019422	Egr1
2	GO:0007568	BP	aging	2/ 20	296/ 23253	0.0067567567567568	0.026383887365769	1	ENSRNOG00000002525;ENSRNOG00000008015	Ptgs2;Fos
1	GO:1901385	BP	regulation of voltage-gated calcium channel activity	1/ 20	32/ 23253	0.03125	0.027177415921939	1	ENSRNOG00000004805	Stac2
1	GO:0090025	BP	regulation of monocyte chemotaxis	1/ 20	32/ 23253	0.03125	0.027177415921939	1	ENSRNOG00000003977	Dusp1
1	GO:1900274	BP	regulation of phospholipase C activity	1/ 20	32/ 23253	0.03125	0.027177415921939	1	ENSRNOG00000047466	Bdnf
1	GO:0016331	BP	morphogenesis of embryonic epithelium	1/ 20	32/ 23253	0.03125	0.027177415921939	1	ENSRNOG00000013101	Pcdh8
1	GO:0034405	BP	response to fluid shear stress	1/ 20	32/ 23253	0.03125	0.027177415921939	1	ENSRNOG00000002525	Ptgs2
1	GO:0006693	BP	prostaglandin metabolic process	1/ 20	32/ 23253	0.03125	0.027177415921939	1	ENSRNOG00000002525	Ptgs2
1	GO:0045987	BP	positive regulation of smooth muscle contraction	1/ 20	32/ 23253	0.03125	0.027177415921939	1	ENSRNOG00000002525	Ptgs2
1	GO:0006692	BP	prostanoid metabolic process	1/ 20	32/ 23253	0.03125	0.027177415921939	1	ENSRNOG00000002525	Ptgs2
3	GO:0045859	BP	regulation of protein kinase activity	3/ 20	777/ 23253	0.0038610038610039	0.027735464993148	1	ENSRNOG00000003977;ENSRNOG00000019422;ENSRNOG00000047466	Dusp1;Egr1;Bdnf
1	GO:0051968	BP	positive regulation of synaptic transmission, glutamatergic	1/ 20	33/ 23253	0.03030303030303	0.028015297653198	1	ENSRNOG00000002525	Ptgs2
1	GO:0010574	BP	regulation of vascular endothelial growth factor production	1/ 20	33/ 23253	0.03030303030303	0.028015297653198	1	ENSRNOG00000002525	Ptgs2
1	GO:0035902	BP	response to immobilization stress	1/ 20	33/ 23253	0.03030303030303	0.028015297653198	1	ENSRNOG00000008015	Fos
2	GO:0019216	BP	regulation of lipid metabolic process	2/ 20	312/ 23253	0.0064102564102564	0.029079714978571	1	ENSRNOG00000002525;ENSRNOG00000019422	Ptgs2;Egr1
2	GO:0001666	BP	response to hypoxia	2/ 20	313/ 23253	0.0063897763578275	0.029251779810582	1	ENSRNOG00000002525;ENSRNOG00000019422	Ptgs2;Egr1
6	GO:0051246	BP	regulation of protein metabolic process	6/ 20	2876/ 23253	0.002086230876217	0.029688805412492	1	ENSRNOG00000002525;ENSRNOG00000003300;ENSRNOG00000003977;ENSRNOG00000007607;ENSRNOG00000019422;ENSRNOG00000047466	Ptgs2;Btg2;Dusp1;Nr4a1;Egr1;Bdnf
1	GO:0051154	BP	negative regulation of striated muscle cell differentiation	1/ 20	35/ 23253	0.028571428571429	0.029689004831596	1	ENSRNOG00000047466	Bdnf
1	GO:0071634	BP	regulation of transforming growth factor beta production	1/ 20	35/ 23253	0.028571428571429	0.029689004831596	1	ENSRNOG00000002525	Ptgs2
1	GO:0061418	BP	regulation of transcription from RNA polymerase II promoter in response to hypoxia	1/ 20	35/ 23253	0.028571428571429	0.029689004831596	1	ENSRNOG00000019422	Egr1
2	GO:0016311	BP	dephosphorylation	2/ 20	319/ 23253	0.006269592476489	0.030292879022242	1	ENSRNOG00000003977;ENSRNOG00000016180	Dusp1;Pdp1
2	GO:0104004	BP	cellular response to environmental stimulus	2/ 20	319/ 23253	0.006269592476489	0.030292879022242	1	ENSRNOG00000002525;ENSRNOG00000019422	Ptgs2;Egr1
2	GO:0071214	BP	cellular response to abiotic stimulus	2/ 20	319/ 23253	0.006269592476489	0.030292879022242	1	ENSRNOG00000002525;ENSRNOG00000019422	Ptgs2;Egr1
1	GO:0046456	BP	icosanoid biosynthetic process	1/ 20	36/ 23253	0.027777777777778	0.030524831341346	1	ENSRNOG00000002525	Ptgs2
1	GO:0045923	BP	positive regulation of fatty acid metabolic process	1/ 20	36/ 23253	0.027777777777778	0.030524831341346	1	ENSRNOG00000002525	Ptgs2
1	GO:0050873	BP	brown fat cell differentiation	1/ 20	36/ 23253	0.027777777777778	0.030524831341346	1	ENSRNOG00000002525	Ptgs2
1	GO:0071480	BP	cellular response to gamma radiation	1/ 20	36/ 23253	0.027777777777778	0.030524831341346	1	ENSRNOG00000019422	Egr1
2	GO:0062012	BP	regulation of small molecule metabolic process	2/ 20	322/ 23253	0.0062111801242236	0.030818993760892	1	ENSRNOG00000002525;ENSRNOG00000019422	Ptgs2;Egr1
2	GO:1904062	BP	regulation of cation transmembrane transport	2/ 20	323/ 23253	0.0061919504643963	0.030995184740248	1	ENSRNOG00000004805;ENSRNOG00000043465	Stac2;Arc
2	GO:0036293	BP	response to decreased oxygen levels	2/ 20	325/ 23253	0.0061538461538462	0.031348791256739	1	ENSRNOG00000002525;ENSRNOG00000019422	Ptgs2;Egr1
2	GO:0043405	BP	regulation of MAP kinase activity	2/ 20	325/ 23253	0.0061538461538462	0.031348791256739	1	ENSRNOG00000003977;ENSRNOG00000047466	Dusp1;Bdnf
1	GO:1901021	BP	positive regulation of calcium ion transmembrane transporter activity	1/ 20	37/ 23253	0.027027027027027	0.031359973839221	1	ENSRNOG00000004805	Stac2
1	GO:1901976	BP	regulation of cell cycle checkpoint	1/ 20	37/ 23253	0.027027027027027	0.031359973839221	1	ENSRNOG00000003977	Dusp1
1	GO:0090049	BP	regulation of cell migration involved in sprouting angiogenesis	1/ 20	37/ 23253	0.027027027027027	0.031359973839221	1	ENSRNOG00000002525	Ptgs2
1	GO:0021954	BP	central nervous system neuron development	1/ 20	37/ 23253	0.027027027027027	0.031359973839221	1	ENSRNOG00000003300	Btg2
2	GO:0071496	BP	cellular response to external stimulus	2/ 20	327/ 23253	0.0061162079510703	0.031704025482129	1	ENSRNOG00000002525;ENSRNOG00000008015	Ptgs2;Fos
3	GO:0043086	BP	negative regulation of catalytic activity	3/ 20	823/ 23253	0.0036452004860267	0.03214823476831	1	ENSRNOG00000002525;ENSRNOG00000003977;ENSRNOG00000007607	Ptgs2;Dusp1;Nr4a1
1	GO:1902893	BP	regulation of pri-miRNA transcription by RNA polymerase II	1/ 20	38/ 23253	0.026315789473684	0.032194432855556	1	ENSRNOG00000008015	Fos
1	GO:0051590	BP	positive regulation of neurotransmitter transport	1/ 20	38/ 23253	0.026315789473684	0.032194432855556	1	ENSRNOG00000011000	Rims1
1	GO:0042307	BP	positive regulation of protein import into nucleus	1/ 20	38/ 23253	0.026315789473684	0.032194432855556	1	ENSRNOG00000002525	Ptgs2
1	GO:0002686	BP	negative regulation of leukocyte migration	1/ 20	38/ 23253	0.026315789473684	0.032194432855556	1	ENSRNOG00000003977	Dusp1
1	GO:0045907	BP	positive regulation of vasoconstriction	1/ 20	38/ 23253	0.026315789473684	0.032194432855556	1	ENSRNOG00000002525	Ptgs2
1	GO:0030282	BP	bone mineralization	1/ 20	38/ 23253	0.026315789473684	0.032194432855556	1	ENSRNOG00000002525	Ptgs2
4	GO:2000113	BP	negative regulation of cellular macromolecule biosynthetic process	4/ 20	1446/ 23253	0.0027662517289073	0.032423052388137	1	ENSRNOG00000003300;ENSRNOG00000003977;ENSRNOG00000019422;ENSRNOG00000042838	Btg2;Dusp1;Egr1;Junb
6	GO:0010605	BP	negative regulation of macromolecule metabolic process	6/ 20	2944/ 23253	0.0020380434782609	0.032897778422904	1	ENSRNOG00000002525;ENSRNOG00000003300;ENSRNOG00000003977;ENSRNOG00000007607;ENSRNOG00000019422;ENSRNOG00000042838	Ptgs2;Btg2;Dusp1;Nr4a1;Egr1;Junb
2	GO:0001505	BP	regulation of neurotransmitter levels	2/ 20	334/ 23253	0.0059880239520958	0.032960076555929	1	ENSRNOG00000002525;ENSRNOG00000011000	Ptgs2;Rims1
1	GO:0048791	BP	calcium ion-regulated exocytosis of neurotransmitter	1/ 20	39/ 23253	0.025641025641026	0.033028208920293	1	ENSRNOG00000011000	Rims1
1	GO:0098815	BP	modulation of excitatory postsynaptic potential	1/ 20	39/ 23253	0.025641025641026	0.033028208920293	1	ENSRNOG00000011000	Rims1
1	GO:0061001	BP	regulation of dendritic spine morphogenesis	1/ 20	39/ 23253	0.025641025641026	0.033028208920293	1	ENSRNOG00000043465	Arc
1	GO:0097756	BP	negative regulation of blood vessel diameter	1/ 20	39/ 23253	0.025641025641026	0.033028208920293	1	ENSRNOG00000002525	Ptgs2
3	GO:0000122	BP	negative regulation of transcription by RNA polymerase II	3/ 20	837/ 23253	0.003584229390681	0.03356150709106	1	ENSRNOG00000003300;ENSRNOG00000019422;ENSRNOG00000042838	Btg2;Egr1;Junb
4	GO:0001932	BP	regulation of protein phosphorylation	4/ 20	1462/ 23253	0.0027359781121751	0.033582437244705	1	ENSRNOG00000002525;ENSRNOG00000003977;ENSRNOG00000019422;ENSRNOG00000047466	Ptgs2;Dusp1;Egr1;Bdnf
1	GO:1900744	BP	regulation of p38MAPK cascade	1/ 20	40/ 23253	0.025	0.033861302562992	1	ENSRNOG00000003977	Dusp1
1	GO:1900271	BP	regulation of long-term synaptic potentiation	1/ 20	40/ 23253	0.025	0.033861302562992	1	ENSRNOG00000043465	Arc
1	GO:0002673	BP	regulation of acute inflammatory response	1/ 20	40/ 23253	0.025	0.033861302562992	1	ENSRNOG00000002525	Ptgs2
4	GO:0045934	BP	negative regulation of nucleobase-containing compound metabolic process	4/ 20	1474/ 23253	0.0027137042062415	0.03446820569405	1	ENSRNOG00000003300;ENSRNOG00000003977;ENSRNOG00000019422;ENSRNOG00000042838	Btg2;Dusp1;Egr1;Junb
1	GO:0006636	BP	unsaturated fatty acid biosynthetic process	1/ 20	41/ 23253	0.024390243902439	0.034693714312819	1	ENSRNOG00000002525	Ptgs2
1	GO:0051385	BP	response to mineralocorticoid	1/ 20	41/ 23253	0.024390243902439	0.034693714312819	1	ENSRNOG00000008015	Fos
3	GO:0043549	BP	regulation of kinase activity	3/ 20	852/ 23253	0.0035211267605634	0.035112008982791	1	ENSRNOG00000003977;ENSRNOG00000019422;ENSRNOG00000047466	Dusp1;Egr1;Bdnf
1	GO:2000273	BP	positive regulation of signaling receptor activity	1/ 20	42/ 23253	0.023809523809524	0.035525444698557	1	ENSRNOG00000043465	Arc
2	GO:0070482	BP	response to oxygen levels	2/ 20	351/ 23253	0.0056980056980057	0.036091616823787	1	ENSRNOG00000002525;ENSRNOG00000019422	Ptgs2;Egr1
1	GO:0070303	BP	negative regulation of stress-activated protein kinase signaling cascade	1/ 20	43/ 23253	0.023255813953488	0.036356494248599	1	ENSRNOG00000003977	Dusp1
1	GO:0032873	BP	negative regulation of stress-activated MAPK cascade	1/ 20	43/ 23253	0.023255813953488	0.036356494248599	1	ENSRNOG00000003977	Dusp1
1	GO:0042304	BP	regulation of fatty acid biosynthetic process	1/ 20	43/ 23253	0.023255813953488	0.036356494248599	1	ENSRNOG00000002525	Ptgs2
1	GO:1903672	BP	positive regulation of sprouting angiogenesis	1/ 20	43/ 23253	0.023255813953488	0.036356494248599	1	ENSRNOG00000002525	Ptgs2
1	GO:0007566	BP	embryo implantation	1/ 20	43/ 23253	0.023255813953488	0.036356494248599	1	ENSRNOG00000002525	Ptgs2
4	GO:0010558	BP	negative regulation of macromolecule biosynthetic process	4/ 20	1500/ 23253	0.0026666666666667	0.036435281943978	1	ENSRNOG00000003300;ENSRNOG00000003977;ENSRNOG00000019422;ENSRNOG00000042838	Btg2;Dusp1;Egr1;Junb
3	GO:1901701	BP	cellular response to oxygen-containing compound	3/ 20	866/ 23253	0.0034642032332564	0.036592932956793	1	ENSRNOG00000002525;ENSRNOG00000007607;ENSRNOG00000008015	Ptgs2;Nr4a1;Fos
1	GO:0045773	BP	positive regulation of axon extension	1/ 20	44/ 23253	0.022727272727273	0.037186863490952	1	ENSRNOG00000050714	Islr2
1	GO:1904591	BP	positive regulation of protein import	1/ 20	44/ 23253	0.022727272727273	0.037186863490952	1	ENSRNOG00000002525	Ptgs2
1	GO:2000279	BP	negative regulation of DNA biosynthetic process	1/ 20	44/ 23253	0.022727272727273	0.037186863490952	1	ENSRNOG00000003977	Dusp1
1	GO:0032350	BP	regulation of hormone metabolic process	1/ 20	44/ 23253	0.022727272727273	0.037186863490952	1	ENSRNOG00000019422	Egr1
1	GO:0032570	BP	response to progesterone	1/ 20	44/ 23253	0.022727272727273	0.037186863490952	1	ENSRNOG00000008015	Fos
4	GO:0048585	BP	negative regulation of response to stimulus	4/ 20	1512/ 23253	0.0026455026455026	0.037365349727374	1	ENSRNOG00000002525;ENSRNOG00000003977;ENSRNOG00000007600;ENSRNOG00000019422	Ptgs2;Dusp1;Igsf1;Egr1
2	GO:1903829	BP	positive regulation of cellular protein localization	2/ 20	358/ 23253	0.0055865921787709	0.037413839587783	1	ENSRNOG00000002525;ENSRNOG00000004805	Ptgs2;Stac2
1	GO:1900449	BP	regulation of glutamate receptor signaling pathway	1/ 20	45/ 23253	0.022222222222222	0.038016552953238	1	ENSRNOG00000043465	Arc
1	GO:0045429	BP	positive regulation of nitric oxide biosynthetic process	1/ 20	46/ 23253	0.021739130434783	0.038845563162689	1	ENSRNOG00000002525	Ptgs2
1	GO:0010518	BP	positive regulation of phospholipase activity	1/ 20	46/ 23253	0.021739130434783	0.038845563162689	1	ENSRNOG00000047466	Bdnf
2	GO:0006351	BP	transcription, DNA-templated	2/ 20	367/ 23253	0.005449591280654	0.03914134592278	1	ENSRNOG00000008015;ENSRNOG00000019422	Fos;Egr1
2	GO:0097659	BP	nucleic acid-templated transcription	2/ 20	368/ 23253	0.0054347826086957	0.039335180690298	1	ENSRNOG00000008015;ENSRNOG00000019422	Fos;Egr1
4	GO:0031327	BP	negative regulation of cellular biosynthetic process	4/ 20	1550/ 23253	0.0025806451612903	0.040403416869446	1	ENSRNOG00000003300;ENSRNOG00000003977;ENSRNOG00000019422;ENSRNOG00000042838	Btg2;Dusp1;Egr1;Junb
1	GO:0030071	BP	regulation of mitotic metaphase/anaphase transition	1/ 20	48/ 23253	0.020833333333333	0.040501547930091	1	ENSRNOG00000003977	Dusp1
1	GO:1904407	BP	positive regulation of nitric oxide metabolic process	1/ 20	48/ 23253	0.020833333333333	0.040501547930091	1	ENSRNOG00000002525	Ptgs2
1	GO:0051926	BP	negative regulation of calcium ion transport	1/ 20	49/ 23253	0.020408163265306	0.04132852354058	1	ENSRNOG00000002525	Ptgs2
1	GO:0061014	BP	positive regulation of mRNA catabolic process	1/ 20	49/ 23253	0.020408163265306	0.04132852354058	1	ENSRNOG00000003300	Btg2
2	GO:0010959	BP	regulation of metal ion transport	2/ 20	379/ 23253	0.0052770448548813	0.041491974671242	1	ENSRNOG00000002525;ENSRNOG00000004805	Ptgs2;Stac2
2	GO:0001101	BP	response to acid chemical	2/ 20	379/ 23253	0.0052770448548813	0.041491974671242	1	ENSRNOG00000002525;ENSRNOG00000003977	Ptgs2;Dusp1
1	GO:0071675	BP	regulation of mononuclear cell migration	1/ 20	50/ 23253	0.02	0.04215482200331	1	ENSRNOG00000003977	Dusp1
1	GO:0043536	BP	positive regulation of blood vessel endothelial cell migration	1/ 20	50/ 23253	0.02	0.04215482200331	1	ENSRNOG00000002525	Ptgs2
3	GO:0042493	BP	response to drug	3/ 20	918/ 23253	0.0032679738562092	0.042377634225023	1	ENSRNOG00000002525;ENSRNOG00000003977;ENSRNOG00000008015	Ptgs2;Dusp1;Fos
2	GO:0045861	BP	negative regulation of proteolysis	2/ 20	384/ 23253	0.0052083333333333	0.042487090290452	1	ENSRNOG00000002525;ENSRNOG00000007607	Ptgs2;Nr4a1
4	GO:0009890	BP	negative regulation of biosynthetic process	4/ 20	1579/ 23253	0.0025332488917036	0.042817259077876	1	ENSRNOG00000003300;ENSRNOG00000003977;ENSRNOG00000019422;ENSRNOG00000042838	Btg2;Dusp1;Egr1;Junb
1	GO:0002090	BP	regulation of receptor internalization	1/ 20	51/ 23253	0.019607843137255	0.042980443843586	1	ENSRNOG00000043465	Arc
1	GO:0051602	BP	response to electrical stimulus	1/ 20	51/ 23253	0.019607843137255	0.042980443843586	1	ENSRNOG00000003300	Btg2
1	GO:1902099	BP	regulation of metaphase/anaphase transition of cell cycle	1/ 20	51/ 23253	0.019607843137255	0.042980443843586	1	ENSRNOG00000003977	Dusp1
4	GO:0042325	BP	regulation of phosphorylation	4/ 20	1584/ 23253	0.0025252525252525	0.043241802880528	1	ENSRNOG00000002525;ENSRNOG00000003977;ENSRNOG00000019422;ENSRNOG00000047466	Ptgs2;Dusp1;Egr1;Bdnf
1	GO:0045933	BP	positive regulation of muscle contraction	1/ 20	52/ 23253	0.019230769230769	0.04380538958633	1	ENSRNOG00000002525	Ptgs2
1	GO:0051445	BP	regulation of meiotic cell cycle	1/ 20	52/ 23253	0.019230769230769	0.04380538958633	1	ENSRNOG00000003977	Dusp1
1	GO:0050922	BP	negative regulation of chemotaxis	1/ 20	52/ 23253	0.019230769230769	0.04380538958633	1	ENSRNOG00000003977	Dusp1
4	GO:0033554	BP	cellular response to stress	4/ 20	1599/ 23253	0.0025015634771732	0.044530218295201	1	ENSRNOG00000002525;ENSRNOG00000003300;ENSRNOG00000008015;ENSRNOG00000019422	Ptgs2;Btg2;Fos;Egr1
1	GO:0001756	BP	somitogenesis	1/ 20	53/ 23253	0.018867924528302	0.044629659756076	1	ENSRNOG00000013101	Pcdh8
1	GO:0019369	BP	arachidonic acid metabolic process	1/ 20	53/ 23253	0.018867924528302	0.044629659756076	1	ENSRNOG00000002525	Ptgs2
1	GO:0010517	BP	regulation of phospholipase activity	1/ 20	53/ 23253	0.018867924528302	0.044629659756076	1	ENSRNOG00000047466	Bdnf
8	GO:0048523	BP	negative regulation of cellular process	8/ 20	4696/ 23253	0.0017035775127768	0.044801348749174	1	ENSRNOG00000002525;ENSRNOG00000003300;ENSRNOG00000003977;ENSRNOG00000007600;ENSRNOG00000007607;ENSRNOG00000019422;ENSRNOG00000042838;ENSRNOG00000047466	Ptgs2;Btg2;Dusp1;Igsf1;Nr4a1;Egr1;Junb;Bdnf
1	GO:0002931	BP	response to ischemia	1/ 20	54/ 23253	0.018518518518519	0.045453254876975	1	ENSRNOG00000019422	Egr1
1	GO:0010965	BP	regulation of mitotic sister chromatid separation	1/ 20	54/ 23253	0.018518518518519	0.045453254876975	1	ENSRNOG00000003977	Dusp1
1	GO:0001704	BP	formation of primary germ layer	1/ 20	54/ 23253	0.018518518518519	0.045453254876975	1	ENSRNOG00000003977	Dusp1
1	GO:0048168	BP	regulation of neuronal synaptic plasticity	1/ 20	54/ 23253	0.018518518518519	0.045453254876975	1	ENSRNOG00000043465	Arc
1	GO:0051148	BP	negative regulation of muscle cell differentiation	1/ 20	54/ 23253	0.018518518518519	0.045453254876975	1	ENSRNOG00000047466	Bdnf
1	GO:0031670	BP	cellular response to nutrient	1/ 20	55/ 23253	0.018181818181818	0.046276175472797	1	ENSRNOG00000002525	Ptgs2
1	GO:0010830	BP	regulation of myotube differentiation	1/ 20	55/ 23253	0.018181818181818	0.046276175472797	1	ENSRNOG00000047466	Bdnf
5	GO:0050790	BP	regulation of catalytic activity	5/ 20	2373/ 23253	0.0021070375052676	0.046453062983195	1	ENSRNOG00000002525;ENSRNOG00000003977;ENSRNOG00000007607;ENSRNOG00000019422;ENSRNOG00000047466	Ptgs2;Dusp1;Nr4a1;Egr1;Bdnf
6	GO:0009892	BP	negative regulation of metabolic process	6/ 20	3191/ 23253	0.0018802883108743	0.046516692652512	1	ENSRNOG00000002525;ENSRNOG00000003300;ENSRNOG00000003977;ENSRNOG00000007607;ENSRNOG00000019422;ENSRNOG00000042838	Ptgs2;Btg2;Dusp1;Nr4a1;Egr1;Junb
1	GO:0042108	BP	positive regulation of cytokine biosynthetic process	1/ 20	56/ 23253	0.017857142857143	0.047098422066923	1	ENSRNOG00000019422	Egr1
1	GO:1903078	BP	positive regulation of protein localization to plasma membrane	1/ 20	56/ 23253	0.017857142857143	0.047098422066923	1	ENSRNOG00000004805	Stac2
1	GO:0032722	BP	positive regulation of chemokine production	1/ 20	56/ 23253	0.017857142857143	0.047098422066923	1	ENSRNOG00000019422	Egr1
3	GO:0051338	BP	regulation of transferase activity	3/ 20	963/ 23253	0.0031152647975078	0.047741682613309	1	ENSRNOG00000003977;ENSRNOG00000019422;ENSRNOG00000047466	Dusp1;Egr1;Bdnf
1	GO:0050805	BP	negative regulation of synaptic transmission	1/ 20	57/ 23253	0.017543859649123	0.047919995182355	1	ENSRNOG00000002525	Ptgs2
1	GO:0000186	BP	activation of MAPKK activity	1/ 20	57/ 23253	0.017543859649123	0.047919995182355	1	ENSRNOG00000047466	Bdnf
1	GO:1903307	BP	positive regulation of regulated secretory pathway	1/ 20	57/ 23253	0.017543859649123	0.047919995182355	1	ENSRNOG00000011000	Rims1
1	GO:0017156	BP	calcium-ion regulated exocytosis	1/ 20	57/ 23253	0.017543859649123	0.047919995182355	1	ENSRNOG00000011000	Rims1
1	GO:0006940	BP	regulation of smooth muscle contraction	1/ 20	57/ 23253	0.017543859649123	0.047919995182355	1	ENSRNOG00000002525	Ptgs2
1	GO:0002763	BP	positive regulation of myeloid leukocyte differentiation	1/ 20	57/ 23253	0.017543859649123	0.047919995182355	1	ENSRNOG00000008015	Fos
1	GO:1901570	BP	fatty acid derivative biosynthetic process	1/ 20	58/ 23253	0.017241379310345	0.048740895341708	1	ENSRNOG00000002525	Ptgs2
1	GO:0042306	BP	regulation of protein import into nucleus	1/ 20	58/ 23253	0.017241379310345	0.048740895341708	1	ENSRNOG00000002525	Ptgs2
1	GO:0045670	BP	regulation of osteoclast differentiation	1/ 20	58/ 23253	0.017241379310345	0.048740895341708	1	ENSRNOG00000008015	Fos
1	GO:0035282	BP	segmentation	1/ 20	58/ 23253	0.017241379310345	0.048740895341708	1	ENSRNOG00000013101	Pcdh8
1	GO:1903428	BP	positive regulation of reactive oxygen species biosynthetic process	1/ 20	58/ 23253	0.017241379310345	0.048740895341708	1	ENSRNOG00000002525	Ptgs2
1	GO:0019233	BP	sensory perception of pain	1/ 20	58/ 23253	0.017241379310345	0.048740895341708	1	ENSRNOG00000002525	Ptgs2
1	GO:0007416	BP	synapse assembly	1/ 20	59/ 23253	0.016949152542373	0.049561123067216	1	ENSRNOG00000047466	Bdnf
1	GO:0046686	BP	response to cadmium ion	1/ 20	59/ 23253	0.016949152542373	0.049561123067216	1	ENSRNOG00000008015	Fos
1	GO:0045600	BP	positive regulation of fat cell differentiation	1/ 20	59/ 23253	0.016949152542373	0.049561123067216	1	ENSRNOG00000002525	Ptgs2
1	GO:0098845	CC	postsynaptic endosome	1/ 20	8/ 23253	0.125	0.0068611840541436	1	ENSRNOG00000043465	Arc
3	GO:0030425	CC	dendrite	3/ 20	464/ 23253	0.0064655172413793	0.0069908541514266	1	ENSRNOG00000013101;ENSRNOG00000018399;ENSRNOG00000043465	Pcdh8;Cpne6;Arc
2	GO:0090575	CC	RNA polymerase II transcription factor complex	2/ 20	158/ 23253	0.012658227848101	0.0080442467667436	1	ENSRNOG00000008015;ENSRNOG00000042838	Fos;Junb
1	GO:0045334	CC	clathrin-coated endocytic vesicle	1/ 20	10/ 23253	0.1	0.008569479020873	1	ENSRNOG00000018399	Cpne6
4	GO:0044456	CC	synapse part	4/ 20	984/ 23253	0.0040650406504065	0.0089769188943376	1	ENSRNOG00000011000;ENSRNOG00000013101;ENSRNOG00000043465;ENSRNOG00000047466	Rims1;Pcdh8;Arc;Bdnf
4	GO:0098590	CC	plasma membrane region	4/ 20	992/ 23253	0.0040322580645161	0.0092317032852675	1	ENSRNOG00000002525;ENSRNOG00000011000;ENSRNOG00000013101;ENSRNOG00000043465	Ptgs2;Rims1;Pcdh8;Arc
1	GO:0098839	CC	postsynaptic density membrane	1/ 20	14/ 23253	0.071428571428571	0.011977698023014	1	ENSRNOG00000043465	Arc
2	GO:0044798	CC	nuclear transcription factor complex	2/ 20	200/ 23253	0.01	0.012631389519887	1	ENSRNOG00000008015;ENSRNOG00000042838	Fos;Junb
2	GO:0045211	CC	postsynaptic membrane	2/ 20	203/ 23253	0.0098522167487685	0.012994135138224	1	ENSRNOG00000013101;ENSRNOG00000043465	Pcdh8;Arc
1	GO:0099634	CC	postsynaptic specialization membrane	1/ 20	17/ 23253	0.058823529411765	0.01452655471447	1	ENSRNOG00000043465	Arc
2	GO:0098794	CC	postsynapse	2/ 20	253/ 23253	0.0079051383399209	0.019692317546863	1	ENSRNOG00000043465;ENSRNOG00000047466	Arc;Bdnf
2	GO:0045121	CC	membrane raft	2/ 20	299/ 23253	0.0066889632107023	0.026881081895357	1	ENSRNOG00000002525;ENSRNOG00000043465	Ptgs2;Arc
2	GO:0098857	CC	membrane microdomain	2/ 20	300/ 23253	0.0066666666666667	0.027047668135637	1	ENSRNOG00000002525;ENSRNOG00000043465	Ptgs2;Arc
2	GO:0098589	CC	membrane region	2/ 20	314/ 23253	0.0063694267515924	0.029424260688071	1	ENSRNOG00000002525;ENSRNOG00000043465	Ptgs2;Arc
3	GO:0045202	CC	synapse	3/ 20	807/ 23253	0.0037174721189591	0.030573176440606	1	ENSRNOG00000001006;ENSRNOG00000013101;ENSRNOG00000043465	Nptx2;Pcdh8;Arc
1	GO:0048786	CC	presynaptic active zone	1/ 20	39/ 23253	0.025641025641026	0.033028208920293	1	ENSRNOG00000011000	Rims1
1	GO:0034711	MF	inhibin binding	1/ 20	6/ 23253	0.16666666666667	0.0051500930071539	1	ENSRNOG00000007600	Igsf1
19	GO:0005488	MF	binding	19/ 20	15775/ 23253	0.0012044374009509	0.0070476910802665	1	ENSRNOG00000001006;ENSRNOG00000002525;ENSRNOG00000003300;ENSRNOG00000003977;ENSRNOG00000004805;ENSRNOG00000007600;ENSRNOG00000007607;ENSRNOG00000008015;ENSRNOG00000011000;ENSRNOG00000013101;ENSRNOG00000016180;ENSRNOG00000018399;ENSRNOG00000019422;ENSRNOG00000021027;ENSRNOG00000024114;ENSRNOG00000042838;ENSRNOG00000043465;ENSRNOG00000047466;ENSRNOG00000050714	Nptx2;Ptgs2;Btg2;Dusp1;Stac2;Igsf1;Nr4a1;Fos;Rims1;Pcdh8;Pdp1;Cpne6;Egr1;Dbp;Zdbf2;Junb;Arc;Bdnf;Islr2
3	GO:0000978	MF	RNA polymerase II proximal promoter sequence-specific DNA binding	3/ 20	504/ 23253	0.005952380952381	0.0087696427958761	1	ENSRNOG00000007607;ENSRNOG00000008015;ENSRNOG00000042838	Nr4a1;Fos;Junb
3	GO:0000987	MF	proximal promoter sequence-specific DNA binding	3/ 20	524/ 23253	0.0057251908396947	0.0097505533407151	1	ENSRNOG00000007607;ENSRNOG00000008015;ENSRNOG00000042838	Nr4a1;Fos;Junb
1	GO:0035259	MF	glucocorticoid receptor binding	1/ 20	14/ 23253	0.071428571428571	0.011977698023014	1	ENSRNOG00000007607	Nr4a1
2	GO:0004721	MF	phosphoprotein phosphatase activity	2/ 20	200/ 23253	0.01	0.012631389519887	1	ENSRNOG00000003977;ENSRNOG00000016180	Dusp1;Pdp1
1	GO:0017017	MF	MAP kinase tyrosine/serine/threonine phosphatase activity	1/ 20	15/ 23253	0.066666666666667	0.012828011979705	1	ENSRNOG00000003977	Dusp1
1	GO:0048019	MF	receptor antagonist activity	1/ 20	15/ 23253	0.066666666666667	0.012828011979705	1	ENSRNOG00000007600	Igsf1
1	GO:0033549	MF	MAP kinase phosphatase activity	1/ 20	17/ 23253	0.058823529411765	0.01452655471447	1	ENSRNOG00000003977	Dusp1
1	GO:0015026	MF	coreceptor activity	1/ 20	22/ 23253	0.045454545454545	0.018760773114255	1	ENSRNOG00000007600	Igsf1
3	GO:0008134	MF	transcription factor binding	3/ 20	697/ 23253	0.0043041606886657	0.020905492254527	1	ENSRNOG00000007607;ENSRNOG00000008015;ENSRNOG00000042838	Nr4a1;Fos;Junb
1	GO:0070412	MF	R-SMAD binding	1/ 20	25/ 23253	0.04	0.021293002129517	1	ENSRNOG00000008015	Fos
2	GO:0061629	MF	RNA polymerase II-specific DNA-binding transcription factor binding	2/ 20	264/ 23253	0.0075757575757576	0.021325086882457	1	ENSRNOG00000007607;ENSRNOG00000008015	Nr4a1;Fos
1	GO:0030547	MF	receptor inhibitor activity	1/ 20	26/ 23253	0.038461538461538	0.022135698011961	1	ENSRNOG00000007600	Igsf1
1	GO:0051019	MF	mitogen-activated protein kinase binding	1/ 20	26/ 23253	0.038461538461538	0.022135698011961	1	ENSRNOG00000003977	Dusp1
1	GO:0035035	MF	histone acetyltransferase binding	1/ 20	28/ 23253	0.035714285714286	0.023819022301208	1	ENSRNOG00000019422	Egr1
1	GO:0016702	MF	oxidoreductase activity, acting on single donors with incorporation of molecular oxygen, incorporation of two atoms of oxygen	1/ 20	29/ 23253	0.03448275862069	0.024659651776083	1	ENSRNOG00000002525	Ptgs2
1	GO:0016701	MF	oxidoreductase activity, acting on single donors with incorporation of molecular oxygen	1/ 20	30/ 23253	0.033333333333333	0.025499593515856	1	ENSRNOG00000002525	Ptgs2
2	GO:0016791	MF	phosphatase activity	2/ 20	298/ 23253	0.0067114093959732	0.026714922501309	1	ENSRNOG00000003977;ENSRNOG00000016180	Dusp1;Pdp1
1	GO:0001102	MF	RNA polymerase II activating transcription factor binding	1/ 20	40/ 23253	0.025	0.033861302562992	1	ENSRNOG00000008015	Fos
2	GO:0140297	MF	DNA-binding transcription factor binding	2/ 20	351/ 23253	0.0056980056980057	0.036091616823787	1	ENSRNOG00000007607;ENSRNOG00000008015	Nr4a1;Fos
1	GO:1990841	MF	promoter-specific chromatin binding	1/ 20	46/ 23253	0.021739130434783	0.038845563162689	1	ENSRNOG00000019422	Egr1
5	GO:0003677	MF	DNA binding	5/ 20	2268/ 23253	0.0022045855379189	0.0392845269941	1	ENSRNOG00000007607;ENSRNOG00000008015;ENSRNOG00000019422;ENSRNOG00000021027;ENSRNOG00000042838	Nr4a1;Fos;Egr1;Dbp;Junb
10	GO:0043167	MF	ion binding	10/ 20	6301/ 23253	0.0015870496746548	0.039471852577427	1	ENSRNOG00000001006;ENSRNOG00000002525;ENSRNOG00000004805;ENSRNOG00000007607;ENSRNOG00000011000;ENSRNOG00000013101;ENSRNOG00000016180;ENSRNOG00000018399;ENSRNOG00000019422;ENSRNOG00000024114	Nptx2;Ptgs2;Stac2;Nr4a1;Rims1;Pcdh8;Pdp1;Cpne6;Egr1;Zdbf2
1	GO:0098531	MF	ligand-activated transcription factor activity	1/ 20	47/ 23253	0.021276595744681	0.039673894646153	1	ENSRNOG00000007607	Nr4a1
1	GO:0004879	MF	nuclear receptor activity	1/ 20	47/ 23253	0.021276595744681	0.039673894646153	1	ENSRNOG00000007607	Nr4a1
1	GO:0004601	MF	peroxidase activity	1/ 20	53/ 23253	0.018867924528302	0.044629659756076	1	ENSRNOG00000002525	Ptgs2
2	GO:0042578	MF	phosphoric ester hydrolase activity	2/ 20	396/ 23253	0.0050505050505051	0.044912320360782	1	ENSRNOG00000003977;ENSRNOG00000016180	Dusp1;Pdp1
1	GO:0008138	MF	protein tyrosine/serine/threonine phosphatase activity	1/ 20	55/ 23253	0.018181818181818	0.046276175472797	1	ENSRNOG00000003977	Dusp1
8	GO:0003676	MF	nucleic acid binding	8/ 20	4814/ 23253	0.0016618196925634	0.048396459326038	1	ENSRNOG00000007607;ENSRNOG00000008015;ENSRNOG00000011000;ENSRNOG00000019422;ENSRNOG00000021027;ENSRNOG00000024114;ENSRNOG00000042838;ENSRNOG00000043465	Nr4a1;Fos;Rims1;Egr1;Dbp;Zdbf2;Junb;Arc
1	GO:0016684	MF	oxidoreductase activity, acting on peroxide as acceptor	1/ 20	58/ 23253	0.017241379310345	0.048740895341708	1	ENSRNOG00000002525	Ptgs2
