# Supplementary material for: Selective Synaptic Remodeling in Rat Auditory and Visual Cortices Following Noise‐Induced Permanent Hearing Loss in Adulthood
Source: Neural Plast. 2026 May 18;2026:8852865. doi: 10.1155/np/8852865 (PMC13182752; doi:10.1155/np/8852865)
Supplement: Supplementary file 1 — Supporting Information In addition to the main content of this manuscript, supporting materials have been provided to enhance the understanding and rigor of our study. These include: Table S1: Gene expression patterns and DEGs in the A1 cortex. Table S2: Gene expression pattern and DEGs in V1 cortex. Table S3: The primers used for qPCR verification. Table S4: GO analysis of DEGs in A1 cortex. Table S5: KEGG analysis of DEGs in the A1 cortex. Table S6: GO analysis of DEGs in V1 cortex. Table S7: KEGG analysis of DEGs in V1 cortex. Table S8: Gene expression pattern and DEGs in A1 cortex (DEGs were screened using an adjusted p‐value). Table S9: Gene expression pattern and DEGs in V1 cortex (DEGs were screened using an adjusted p‐value). Table S10: GO analysis of DEGs in A1 cortex (DEGs were screened using an adjusted p‐value). Table S11: KEGG analysis of DEGs in A1 cortex (DEGs were screened using an adjusted p‐value). Table S12: GO analysis of DEGs in V1 cortex (DEGs were screened using an adjusted p‐value). Table S13: KEGG analysis of DEGs in V1 cortex (DEGs were screened using an adjusted p‐value). These supporting files contain critical data sets and analyses that were integral to our research findings. Figure S1: The up‐ and downregulated genes in the A1 cortex based on adjusted p‐value screening, corresponding to Table S8. Figure S2: The up‐ and downregulated genes in the V1 cortex based on adjusted p‐value screening, corresponding to Table S9. Figure S3: qPCR validation of selected DEGs identified from the adjusted p‐value‐based transcriptomic results. Figure S4: GO and KEGG enrichment analyses of adjusted p‐value‐screened DEGs in the A1 cortex, corresponding to Tables S10 and S11. Figure S5: GO and KEGG enrichment analyses of adjusted p‐value‐screened DEGs in the V1 cortex, corresponding to Tables S12 and S13. [file NP-2026-8852865-s001.zip › 8852865.f1/TableS11.xlsx]

## Sheet: KEGG富集分析统计表
Table S11: KEGG analysis of DEGs in A1 cortex (DEGs were screened using an adjusted p-value).
Number	Pathway ID	Description	通路描述	Database	Ratio_in_study	Ratio_in_pop	Rich factor	Pvalue	Padjust	First Category	Second Category	Gene_ids	Gene_names
4	map04010	MAPK signaling pathway	MAPK信号通路	KEGG PATHWAY	4/ 14	356/ 17964	0.01123595505618	0.00012971307127061	0.0035022529243064	Environmental Information Processing	Signal transduction	ENSRNOG00000007607|ENSRNOG00000047466|ENSRNOG00000003977|ENSRNOG00000008015	Nr4a1;Bdnf;Dusp1;Fos
3	map04668	TNF signaling pathway	TNF信号通路	KEGG PATHWAY	3/ 14	122/ 17964	0.024590163934426	0.00010532416722377	0.0056875050300838	Environmental Information Processing	Signal transduction	ENSRNOG00000002525|ENSRNOG00000008015|ENSRNOG00000042838	Ptgs2;Fos;Junb
2	map05031	Amphetamine addiction	苯丙胺成瘾	KEGG PATHWAY	2/ 14	78/ 17964	0.025641025641026	0.001637377639789	0.029472797516201	Human Diseases	Substance dependence	ENSRNOG00000043465|ENSRNOG00000008015	Arc;Fos
2	map04657	IL-17 signaling pathway	IL-17信号通路	KEGG PATHWAY	2/ 14	114/ 17964	0.017543859649123	0.0034561399983999	0.046657889978399	Organismal Systems	Immune system	ENSRNOG00000002525|ENSRNOG00000008015	Ptgs2;Fos
2	map04726	Serotonergic synapse	5-羟色胺能突触	KEGG PATHWAY	2/ 14	146/ 17964	0.013698630136986	0.0055995026273015	0.050395523645714	Organismal Systems	Nervous system	ENSRNOG00000002525|ENSRNOG00000003977	Ptgs2;Dusp1
2	map04380	Osteoclast differentiation	破骨细胞分化	KEGG PATHWAY	2/ 14	145/ 17964	0.013793103448276	0.0055252527533408	0.059672729736081	Organismal Systems	Development and regeneration	ENSRNOG00000008015|ENSRNOG00000042838	Fos;Junb
2	map04723	Retrograde endocannabinoid signaling	逆行内源性大麻素信号传导	KEGG PATHWAY	2/ 14	193/ 17964	0.010362694300518	0.009598796080069	0.064791873540466	Organismal Systems	Nervous system	ENSRNOG00000002525|ENSRNOG00000011000	Ptgs2;Rims1
2	map05140	Leishmaniasis	利什曼病	KEGG PATHWAY	2/ 14	190/ 17964	0.010526315789474	0.0093143464240205	0.071853529556729	Human Diseases	Infectious disease: parasitic	ENSRNOG00000002525|ENSRNOG00000008015	Ptgs2;Fos
2	map04024	cAMP signaling pathway	cAMP信号通路	KEGG PATHWAY	2/ 14	226/ 17964	0.0088495575221239	0.012980301805415	0.077881810832487	Environmental Information Processing	Signal transduction	ENSRNOG00000047466|ENSRNOG00000008015	Bdnf;Fos
1	map04713	Circadian entrainment	昼夜节律夹带	KEGG PATHWAY	1/ 14	121/ 17964	0.0082644628099174	0.09031154974062	0.1477825359392	Organismal Systems	Environmental adaptation	ENSRNOG00000008015	Fos
1	map04933	AGE-RAGE signaling pathway in diabetic complications	糖尿病并发症中的AGE-RAGE信号通路	KEGG PATHWAY	1/ 14	125/ 17964	0.008	0.093163474962513	0.14796551905811	Human Diseases	Endocrine and metabolic disease	ENSRNOG00000019422	Egr1
1	map03018	RNA degradation	RNA降解	KEGG PATHWAY	1/ 14	118/ 17964	0.0084745762711864	0.088167142755375	0.14878205339969	Genetic Information Processing	Folding, sorting and degradation	ENSRNOG00000003300	Btg2
2	map05200	Pathways in cancer	癌症的发病通路	KEGG PATHWAY	2/ 14	643/ 17964	0.0031104199066874	0.087629857420853	0.15264555808794	Human Diseases	Cancer: overview	ENSRNOG00000002525|ENSRNOG00000008015	Ptgs2;Fos
1	map05231	Choline metabolism in cancer	癌症的胆碱代谢	KEGG PATHWAY	1/ 14	114/ 17964	0.0087719298245614	0.085300631354167	0.1535411364375	Human Diseases	Cancer: overview	ENSRNOG00000008015	Fos
1	map04725	Cholinergic synapse	胆碱能突触	KEGG PATHWAY	1/ 14	136/ 17964	0.0073529411764706	0.10096351805854	0.15577228500461	Organismal Systems	Nervous system	ENSRNOG00000008015	Fos
1	map04722	Neurotrophin signaling pathway	神经营养因子信号通路	KEGG PATHWAY	1/ 14	143/ 17964	0.006993006993007	0.10589469617194	0.15884204425791	Organismal Systems	Nervous system	ENSRNOG00000047466	Bdnf
1	map04370	VEGF signaling pathway	VEGF信号通路	KEGG PATHWAY	1/ 14	67/ 17964	0.014925373134328	0.050986383595207	0.16195674789066	Environmental Information Processing	Signal transduction	ENSRNOG00000002525	Ptgs2
1	map04721	Synaptic vesicle cycle	突触小泡循环	KEGG PATHWAY	1/ 14	72/ 17964	0.013888888888889	0.054692843023539	0.16407852907062	Organismal Systems	Nervous system	ENSRNOG00000011000	Rims1
1	map04923	Regulation of lipolysis in adipocytes	脂肪细胞脂解的调控	KEGG PATHWAY	1/ 14	66/ 17964	0.015151515151515	0.050243474255178	0.16957172561123	Organismal Systems	Endocrine system	ENSRNOG00000002525	Ptgs2
1	map05020	Prion disease	朊病毒病	KEGG PATHWAY	1/ 14	42/ 17964	0.023809523809524	0.032250815327465	0.17415440276831	Human Diseases	Neurodegenerative disease	ENSRNOG00000019422	Egr1
1	map05224	Breast cancer	乳腺癌	KEGG PATHWAY	1/ 14	172/ 17964	0.0058139534883721	0.12605751856415	0.17454117955036	Human Diseases	Cancer: specific types	ENSRNOG00000008015	Fos
1	map04728	Dopaminergic synapse	多巴胺能突触	KEGG PATHWAY	1/ 14	163/ 17964	0.0061349693251534	0.11984573435064	0.17490999067391	Organismal Systems	Nervous system	ENSRNOG00000008015	Fos
2	map05166	Human T-cell leukemia virus 1 infection	人类T细胞白血病病毒1型感染	KEGG PATHWAY	2/ 14	388/ 17964	0.0051546391752577	0.03567353203793	0.17512461182256	Human Diseases	Infectious disease: viral	ENSRNOG00000008015|ENSRNOG00000019422	Fos;Egr1
2	map05418	Fluid shear stress and atherosclerosis	流体剪切应力与动脉粥样硬化	KEGG PATHWAY	2/ 14	461/ 17964	0.0043383947939262	0.048779568256415	0.1756064457231	Human Diseases	Cardiovascular disease	ENSRNOG00000008015|ENSRNOG00000003977	Fos;Dusp1
1	map04925	Aldosterone synthesis and secretion	醛固酮的合成和分泌	KEGG PATHWAY	1/ 14	113/ 17964	0.0088495575221239	0.08458269721698	0.17567175575834	Organismal Systems	Endocrine system	ENSRNOG00000007607	Nr4a1
1	map01522	Endocrine resistance	内分泌抵抗	KEGG PATHWAY	1/ 14	113/ 17964	0.0088495575221239	0.08458269721698	0.17567175575834	Human Diseases	Drug resistance: antineoplastic	ENSRNOG00000008015	Fos
1	map04912	GnRH signaling pathway	GnRH信号通路	KEGG PATHWAY	1/ 14	113/ 17964	0.0088495575221239	0.08458269721698	0.17567175575834	Organismal Systems	Endocrine system	ENSRNOG00000019422	Egr1
1	map05222	Small cell lung cancer	小细胞肺癌	KEGG PATHWAY	1/ 14	113/ 17964	0.0088495575221239	0.08458269721698	0.17567175575834	Human Diseases	Cancer: specific types	ENSRNOG00000002525	Ptgs2
1	map04915	Estrogen signaling pathway	雌激素信号通路	KEGG PATHWAY	1/ 14	184/ 17964	0.0054347826086957	0.13427658328725	0.17685208530515	Organismal Systems	Endocrine system	ENSRNOG00000008015	Fos
1	map05161	Hepatitis B	乙型肝炎	KEGG PATHWAY	1/ 14	170/ 17964	0.0058823529411765	0.12468065060918	0.17717776665516	Human Diseases	Infectious disease: viral	ENSRNOG00000008015	Fos
1	map04620	Toll-like receptor signaling pathway	Toll样受体信号通路	KEGG PATHWAY	1/ 14	105/ 17964	0.0095238095238095	0.078820358736293	0.17734580715666	Organismal Systems	Immune system	ENSRNOG00000008015	Fos
1	map04913	Ovarian steroidogenesis	卵巢类固醇生成	KEGG PATHWAY	1/ 14	56/ 17964	0.017857142857143	0.042784621249353	0.17772073442039	Organismal Systems	Endocrine system	ENSRNOG00000002525	Ptgs2
1	map04662	B cell receptor signaling pathway	B细胞受体信号通路	KEGG PATHWAY	1/ 14	191/ 17964	0.0052356020942408	0.13903783172816	0.17876292650764	Organismal Systems	Immune system	ENSRNOG00000008015	Fos
1	map04658	Th1 and Th2 cell differentiation	Th1和Th2细胞分化	KEGG PATHWAY	1/ 14	182/ 17964	0.0054945054945055	0.1329117426639	0.17943085259627	Organismal Systems	Immune system	ENSRNOG00000008015	Fos
1	map05210	Colorectal cancer	结直肠癌	KEGG PATHWAY	1/ 14	112/ 17964	0.0089285714285714	0.08386423986457	0.18114675810747	Human Diseases	Cancer: specific types	ENSRNOG00000008015	Fos
2	map04151	PI3K-Akt signaling pathway	PI3K-Akt信号通路	KEGG PATHWAY	2/ 14	552/ 17964	0.0036231884057971	0.067207296132412	0.18145969955751	Environmental Information Processing	Signal transduction	ENSRNOG00000007607|ENSRNOG00000047466	Nr4a1;Bdnf
1	map05204	Chemical carcinogenesis		KEGG PATHWAY	1/ 14	103/ 17964	0.0097087378640777	0.077374520794835	0.18166191838787	Human Diseases	Cancer: overview	ENSRNOG00000002525	Ptgs2
1	map00590	Arachidonic acid metabolism	花生四烯酸代谢	KEGG PATHWAY	1/ 14	99/ 17964	0.01010101010101	0.074476521117324	0.18280600637889	Metabolism	Lipid metabolism	ENSRNOG00000002525	Ptgs2
2	map04921	Oxytocin signaling pathway	催产素信号通路	KEGG PATHWAY	2/ 14	454/ 17964	0.0044052863436123	0.047454474281492	0.18303868651433	Organismal Systems	Endocrine system	ENSRNOG00000002525|ENSRNOG00000008015	Ptgs2;Fos
1	map05142	Chagas disease	恰加斯病	KEGG PATHWAY	1/ 14	206/ 17964	0.0048543689320388	0.14915874422135	0.18305845881711	Human Diseases	Infectious disease: parasitic	ENSRNOG00000008015	Fos
1	map04660	T cell receptor signaling pathway	T细胞受体信号通路	KEGG PATHWAY	1/ 14	201/ 17964	0.0049751243781095	0.14579744763742	0.18309446912606	Organismal Systems	Immune system	ENSRNOG00000008015	Fos
1	map04659	Th17 cell differentiation	Th17细胞分化	KEGG PATHWAY	1/ 14	213/ 17964	0.0046948356807512	0.15384392920616	0.1846127150474	Organismal Systems	Immune system	ENSRNOG00000008015	Fos
1	map05133	Pertussis	百日咳	KEGG PATHWAY	1/ 14	86/ 17964	0.011627906976744	0.064999542101627	0.18473554070989	Human Diseases	Infectious disease: bacterial	ENSRNOG00000008015	Fos
1	map05030	Cocaine addiction	可卡因成瘾	KEGG PATHWAY	1/ 14	54/ 17964	0.018518518518519	0.041286338748068	0.18578852436631	Human Diseases	Substance dependence	ENSRNOG00000047466	Bdnf
1	map04917	Prolactin signaling pathway	催乳素信号通路	KEGG PATHWAY	1/ 14	98/ 17964	0.010204081632653	0.073750701673383	0.18964466144584	Organismal Systems	Endocrine system	ENSRNOG00000008015	Fos
1	map05034	Alcoholism	酒精中毒	KEGG PATHWAY	1/ 14	244/ 17964	0.0040983606557377	0.17430607842421	0.20462017901972	Human Diseases	Substance dependence	ENSRNOG00000047466	Bdnf
1	map05206	MicroRNAs in cancer	癌症中的MicroRNAs	KEGG PATHWAY	1/ 14	277/ 17964	0.0036101083032491	0.19558281513409	0.22003066702585	Human Diseases	Cancer: overview	ENSRNOG00000002525	Ptgs2
1	map05323	Rheumatoid arthritis	类风湿性关节炎	KEGG PATHWAY	1/ 14	298/ 17964	0.0033557046979866	0.2088562776254	0.22114194101513	Human Diseases	Immune disease	ENSRNOG00000008015	Fos
1	map05168	Herpes simplex virus 1 infection	单纯疱疹病毒1型感染	KEGG PATHWAY	1/ 14	276/ 17964	0.0036231884057971	0.19494561695514	0.2239800705442	Human Diseases	Infectious disease: viral	ENSRNOG00000008015	Fos
1	map05016	Huntington disease	亨廷顿舞蹈症	KEGG PATHWAY	1/ 14	296/ 17964	0.0033783783783784	0.20760095670153	0.22420903323765	Human Diseases	Neurodegenerative disease	ENSRNOG00000047466	Bdnf
1	map04064	NF-kappa B signaling pathway	NF-κB信号通路	KEGG PATHWAY	1/ 14	293/ 17964	0.0034129692832765	0.20571450698279	0.22670578320552	Environmental Information Processing	Signal transduction	ENSRNOG00000002525	Ptgs2
1	map04014	Ras signaling pathway	Ras信号通路	KEGG PATHWAY	1/ 14	366/ 17964	0.0027322404371585	0.2504545723055	0.26008744047109	Environmental Information Processing	Signal transduction	ENSRNOG00000047466	Bdnf
1	map05132	Salmonella infection	沙门氏菌感染	KEGG PATHWAY	1/ 14	366/ 17964	0.0027322404371585	0.2504545723055	0.26008744047109	Human Diseases	Infectious disease: bacterial	ENSRNOG00000008015	Fos
1	map04210	Apoptosis	细胞凋亡	KEGG PATHWAY	1/ 14	455/ 17964	0.0021978021978022	0.30183359210672	0.30183359210672	Cellular Processes	Cell growth and death	ENSRNOG00000008015	Fos
