# Supplementary material for: Selective Synaptic Remodeling in Rat Auditory and Visual Cortices Following Noise‐Induced Permanent Hearing Loss in Adulthood
Source: Neural Plast. 2026 May 18;2026:8852865. doi: 10.1155/np/8852865 (PMC13182752; doi:10.1155/np/8852865)
Supplement: Supplementary file 1 — Supporting Information In addition to the main content of this manuscript, supporting materials have been provided to enhance the understanding and rigor of our study. These include: Table S1: Gene expression patterns and DEGs in the A1 cortex. Table S2: Gene expression pattern and DEGs in V1 cortex. Table S3: The primers used for qPCR verification. Table S4: GO analysis of DEGs in A1 cortex. Table S5: KEGG analysis of DEGs in the A1 cortex. Table S6: GO analysis of DEGs in V1 cortex. Table S7: KEGG analysis of DEGs in V1 cortex. Table S8: Gene expression pattern and DEGs in A1 cortex (DEGs were screened using an adjusted p‐value). Table S9: Gene expression pattern and DEGs in V1 cortex (DEGs were screened using an adjusted p‐value). Table S10: GO analysis of DEGs in A1 cortex (DEGs were screened using an adjusted p‐value). Table S11: KEGG analysis of DEGs in A1 cortex (DEGs were screened using an adjusted p‐value). Table S12: GO analysis of DEGs in V1 cortex (DEGs were screened using an adjusted p‐value). Table S13: KEGG analysis of DEGs in V1 cortex (DEGs were screened using an adjusted p‐value). These supporting files contain critical data sets and analyses that were integral to our research findings. Figure S1: The up‐ and downregulated genes in the A1 cortex based on adjusted p‐value screening, corresponding to Table S8. Figure S2: The up‐ and downregulated genes in the V1 cortex based on adjusted p‐value screening, corresponding to Table S9. Figure S3: qPCR validation of selected DEGs identified from the adjusted p‐value‐based transcriptomic results. Figure S4: GO and KEGG enrichment analyses of adjusted p‐value‐screened DEGs in the A1 cortex, corresponding to Tables S10 and S11. Figure S5: GO and KEGG enrichment analyses of adjusted p‐value‐screened DEGs in the V1 cortex, corresponding to Tables S12 and S13. [file NP-2026-8852865-s001.zip › 8852865.f1/TableS12.xlsx]

## Sheet: GO富集分析统计表_V25pajust_GoEnrich_20
Table S12: GO analysis of DEGs in V1 cortex (DEGs were screened using an adjusted p-value).
Number	GO ID	Term Type	Description	Ratio_in_study	Ratio_in_pop	Rich factor	Pvalue	Padjust	Gene_ids	Gene_names
129	GO:0003676	MF	nucleic acid binding	129/ 319	4712/ 22968	0.027376910016978	3.3495009408264E-16	1.5210083772293E-12	ENSRNOG00000000587;ENSRNOG00000000640;ENSRNOG00000000891;ENSRNOG00000001317;ENSRNOG00000002178;ENSRNOG00000002563;ENSRNOG00000002835;ENSRNOG00000003745;ENSRNOG00000004268;ENSRNOG00000004521;ENSRNOG00000004572;ENSRNOG00000004629;ENSRNOG00000004777;ENSRNOG00000004864;ENSRNOG00000005021;ENSRNOG00000005270;ENSRNOG00000005600;ENSRNOG00000005975;ENSRNOG00000006112;ENSRNOG00000006487;ENSRNOG00000007219;…	Rpf2;Egr2;AABR07035107.1;Zfp68;Mrps18c;Mcts1;Luc7l3;Atf3;Zfp386;Prpf39;Zfp472;Fkbp3;Esf1;Prpf40a;Orc4;Sycp3;Nr4a2;LOC100362027;LOC102554315;Casp8ap2;LOC103692716;Terf1;Thoc2;Ppig;Ssb;Fos;Rpa3;Pnisr;Nr1d1;Zbtb26;Smc4;Polr2k;Taf1d;Zbtb41;Ttc14;Zfp40;Slirp;Magoh;Mov10;Zcchc7;Mier3;AABR07048421.1;Klf2;Zfp638;Lig4;Fam208a;Egr4;Dek;Rbm12b;Zfp136;AABR07004112.1;Rnpc3;Zfp322a;AABR07001099.1;Zfp458;Pura;Z…
50	GO:0005622	CC	intracellular	50/ 319	1285/ 22968	0.038910505836576	3.8263051026593E-11	7.4383371195697E-8	ENSRNOG00000000823;ENSRNOG00000000891;ENSRNOG00000001317;ENSRNOG00000002178;ENSRNOG00000004214;ENSRNOG00000004268;ENSRNOG00000004572;ENSRNOG00000004696;ENSRNOG00000005975;ENSRNOG00000006112;ENSRNOG00000006365;ENSRNOG00000010189;ENSRNOG00000010515;ENSRNOG00000012314;ENSRNOG00000013436;ENSRNOG00000016417;ENSRNOG00000017963;ENSRNOG00000017986;ENSRNOG00000019127;ENSRNOG00000022871;ENSRNOG00000025079;…	Gcc2;AABR07035107.1;Zfp68;Mrps18c;Rpl26;Zfp386;Zfp472;Arhgap5;LOC100362027;LOC102554315;Asb15;Rps24;Trim59;Slirp;Pde7b;Zfp136;AABR07001099.1;Zfp458;Zfp606;LOC691170;Fam126b;LOC102555377;Zfp455;LOC100910577;AABR07028805.1;Zfp52;LOC100125368;LOC103690821;LOC501406;AABR07032904.1;LOC102551340;Arl13b;AABR07046628.1;LOC100365839;Zfp566;Zfp955a;AABR07002774.3;Trappc2b;Zfp708;AABR07026893.1;Zfp37;Giot1;…
107	GO:0031326	BP	regulation of cellular biosynthetic process	107/ 319	4161/ 22968	0.025714972362413	3.2999038544991E-11	2.7016504029908E-7	ENSRNOG00000000640;ENSRNOG00000000891;ENSRNOG00000001317;ENSRNOG00000001598;ENSRNOG00000001820;ENSRNOG00000002151;ENSRNOG00000002291;ENSRNOG00000002563;ENSRNOG00000002572;ENSRNOG00000003712;ENSRNOG00000003745;ENSRNOG00000003872;ENSRNOG00000003919;ENSRNOG00000004268;ENSRNOG00000004572;ENSRNOG00000005486;ENSRNOG00000005600;ENSRNOG00000005659;ENSRNOG00000005975;ENSRNOG00000006112;ENSRNOG00000007203;…	Egr2;AABR07035107.1;Zfp68;Usp16;Med21;LOC103693564;Brwd3;Mcts1;Cacybp;Ppp4r3b;Atf3;Slc40a1;Rps6kb1;Zfp386;Zfp472;Phf20l1;Nr4a2;Aurkb;LOC100362027;LOC102554315;Psmc6;LOC103692716;Terf1;Ccnc;Fos;Ift74;Phip;Cops2;Itgb3bp;Pibf1;Nr1d1;Polr2k;Taf1d;Slirp;Magoh;Mov10;Mier3;AABR07048421.1;Esco1;Klf2;Inhba;Fam208a;Egr4;Ube3a;Dek;Zfp136;Zfp322a;Lrif1;Adam8;AABR07001099.1;Zfp458;Pura;Zfp606;Egr1;Rbm39;Mybl1…
107	GO:0009889	BP	regulation of biosynthetic process	107/ 319	4235/ 22968	0.025265643447462	8.350414631944E-11	4.2428456744907E-7	ENSRNOG00000000640;ENSRNOG00000000891;ENSRNOG00000001317;ENSRNOG00000001598;ENSRNOG00000001820;ENSRNOG00000002151;ENSRNOG00000002291;ENSRNOG00000002563;ENSRNOG00000002572;ENSRNOG00000003712;ENSRNOG00000003745;ENSRNOG00000003872;ENSRNOG00000003919;ENSRNOG00000004268;ENSRNOG00000004572;ENSRNOG00000005486;ENSRNOG00000005600;ENSRNOG00000005659;ENSRNOG00000005975;ENSRNOG00000006112;ENSRNOG00000007203;…	Egr2;AABR07035107.1;Zfp68;Usp16;Med21;LOC103693564;Brwd3;Mcts1;Cacybp;Ppp4r3b;Atf3;Slc40a1;Rps6kb1;Zfp386;Zfp472;Phf20l1;Nr4a2;Aurkb;LOC100362027;LOC102554315;Psmc6;LOC103692716;Terf1;Ccnc;Fos;Ift74;Phip;Cops2;Itgb3bp;Pibf1;Nr1d1;Polr2k;Taf1d;Slirp;Magoh;Mov10;Mier3;AABR07048421.1;Esco1;Klf2;Inhba;Fam208a;Egr4;Ube3a;Dek;Zfp136;Zfp322a;Lrif1;Adam8;AABR07001099.1;Zfp458;Pura;Zfp606;Egr1;Rbm39;Mybl1…
101	GO:2000112	BP	regulation of cellular macromolecule biosynthetic process	101/ 319	3920/ 22968	0.025765306122449	1.4918380884092E-10	5.6850219954053E-7	ENSRNOG00000000640;ENSRNOG00000000891;ENSRNOG00000001317;ENSRNOG00000001598;ENSRNOG00000001820;ENSRNOG00000002151;ENSRNOG00000002291;ENSRNOG00000002563;ENSRNOG00000002572;ENSRNOG00000003745;ENSRNOG00000003872;ENSRNOG00000003919;ENSRNOG00000004268;ENSRNOG00000004572;ENSRNOG00000005486;ENSRNOG00000005600;ENSRNOG00000005659;ENSRNOG00000005975;ENSRNOG00000006112;ENSRNOG00000007203;ENSRNOG00000007291;…	Egr2;AABR07035107.1;Zfp68;Usp16;Med21;LOC103693564;Brwd3;Mcts1;Cacybp;Atf3;Slc40a1;Rps6kb1;Zfp386;Zfp472;Phf20l1;Nr4a2;Aurkb;LOC100362027;LOC102554315;Psmc6;Terf1;Ccnc;Fos;Ift74;Phip;Cops2;Itgb3bp;Nr1d1;Polr2k;Taf1d;Slirp;Magoh;Mov10;Mier3;AABR07048421.1;Esco1;Klf2;Inhba;Fam208a;Egr4;Ube3a;Dek;Zfp136;Zfp322a;Lrif1;Adam8;AABR07001099.1;Zfp458;Pura;Zfp606;Egr1;Rbm39;Mybl1;Crabp2;Zfp711;LOC691170;LO…
101	GO:0010556	BP	regulation of macromolecule biosynthetic process	101/ 319	4021/ 22968	0.025118129818453	6.3861813200896E-10	1.2168070232766E-6	ENSRNOG00000000640;ENSRNOG00000000891;ENSRNOG00000001317;ENSRNOG00000001598;ENSRNOG00000001820;ENSRNOG00000002151;ENSRNOG00000002291;ENSRNOG00000002563;ENSRNOG00000002572;ENSRNOG00000003745;ENSRNOG00000003872;ENSRNOG00000003919;ENSRNOG00000004268;ENSRNOG00000004572;ENSRNOG00000005486;ENSRNOG00000005600;ENSRNOG00000005659;ENSRNOG00000005975;ENSRNOG00000006112;ENSRNOG00000007203;ENSRNOG00000007291;…	Egr2;AABR07035107.1;Zfp68;Usp16;Med21;LOC103693564;Brwd3;Mcts1;Cacybp;Atf3;Slc40a1;Rps6kb1;Zfp386;Zfp472;Phf20l1;Nr4a2;Aurkb;LOC100362027;LOC102554315;Psmc6;Terf1;Ccnc;Fos;Ift74;Phip;Cops2;Itgb3bp;Nr1d1;Polr2k;Taf1d;Slirp;Magoh;Mov10;Mier3;AABR07048421.1;Esco1;Klf2;Inhba;Fam208a;Egr4;Ube3a;Dek;Zfp136;Zfp322a;Lrif1;Adam8;AABR07001099.1;Zfp458;Pura;Zfp606;Egr1;Rbm39;Mybl1;Crabp2;Zfp711;LOC691170;LO…
148	GO:1901363	MF	heterocyclic compound binding	148/ 319	6940/ 22968	0.021325648414986	1.1890662068667E-9	1.3498874113454E-6	ENSRNOG00000000542;ENSRNOG00000000587;ENSRNOG00000000640;ENSRNOG00000000891;ENSRNOG00000001317;ENSRNOG00000002178;ENSRNOG00000002563;ENSRNOG00000002835;ENSRNOG00000003472;ENSRNOG00000003745;ENSRNOG00000003919;ENSRNOG00000004268;ENSRNOG00000004521;ENSRNOG00000004572;ENSRNOG00000004629;ENSRNOG00000004696;ENSRNOG00000004777;ENSRNOG00000004864;ENSRNOG00000004908;ENSRNOG00000005021;ENSRNOG00000005270;…	Dnah8;Rpf2;Egr2;AABR07035107.1;Zfp68;Mrps18c;Mcts1;Luc7l3;Atp11c;Atf3;Rps6kb1;Zfp386;Prpf39;Zfp472;Fkbp3;Arhgap5;Esf1;Prpf40a;Smc6;Orc4;Sycp3;Nr4a2;Aurkb;LOC100362027;LOC102554315;Casp8ap2;Psmc6;LOC103692716;Terf1;Thoc2;Ppig;Ssb;Fos;Rpa3;Pnisr;Nr1d1;Zbtb26;Smc4;Polr2k;Taf1d;Zbtb41;Ttc14;Zfp40;Slirp;Magoh;Mov10;Zcchc7;Mier3;Kcnt2;AABR07048421.1;Klf2;Zfp638;Lig4;Fam208a;Cbwd1;Egr4;Dek;Rbm12b;Zfp136…
99	GO:0019219	BP	regulation of nucleobase-containing compound metabolic process	99/ 319	3937/ 22968	0.025146050292101	8.1669632575346E-10	1.3832113437178E-6	ENSRNOG00000000640;ENSRNOG00000000891;ENSRNOG00000001317;ENSRNOG00000001598;ENSRNOG00000001820;ENSRNOG00000001829;ENSRNOG00000002151;ENSRNOG00000002291;ENSRNOG00000002563;ENSRNOG00000003745;ENSRNOG00000003872;ENSRNOG00000004268;ENSRNOG00000004572;ENSRNOG00000005486;ENSRNOG00000005600;ENSRNOG00000005659;ENSRNOG00000006112;ENSRNOG00000007203;ENSRNOG00000007291;ENSRNOG00000007719;ENSRNOG00000008015;…	Egr2;AABR07035107.1;Zfp68;Usp16;Med21;Ube2v2;LOC103693564;Brwd3;Mcts1;Atf3;Slc40a1;Zfp386;Zfp472;Phf20l1;Nr4a2;Aurkb;LOC102554315;Psmc6;Terf1;Ccnc;Fos;Ift74;Phip;Cops2;Itgb3bp;Nr1d1;Polr2k;Taf1d;Slirp;Magoh;Mov10;Mier3;AABR07048421.1;Klf2;Inhba;Fam208a;Egr4;Ube3a;Dek;Zfp136;Zfp322a;Lrif1;Adam8;AABR07001099.1;Zfp458;Pura;Zfp606;Egr1;Rbm39;Mis18a;Mybl1;Crabp2;Zfp711;LOC691170;Clk1;LOC102555377;Ppid…
89	GO:0006355	BP	regulation of transcription, DNA-templated	89/ 319	3415/ 22968	0.02606149341142	1.5547830908581E-9	2.1545053321773E-6	ENSRNOG00000000640;ENSRNOG00000000891;ENSRNOG00000001317;ENSRNOG00000001598;ENSRNOG00000001820;ENSRNOG00000002151;ENSRNOG00000002291;ENSRNOG00000002563;ENSRNOG00000003745;ENSRNOG00000003872;ENSRNOG00000004268;ENSRNOG00000004572;ENSRNOG00000005486;ENSRNOG00000005600;ENSRNOG00000005659;ENSRNOG00000006112;ENSRNOG00000007203;ENSRNOG00000007719;ENSRNOG00000008015;ENSRNOG00000008075;ENSRNOG00000008652;…	Egr2;AABR07035107.1;Zfp68;Usp16;Med21;LOC103693564;Brwd3;Mcts1;Atf3;Slc40a1;Zfp386;Zfp472;Phf20l1;Nr4a2;Aurkb;LOC102554315;Psmc6;Ccnc;Fos;Ift74;Phip;Cops2;Itgb3bp;Nr1d1;Polr2k;Taf1d;Slirp;Mier3;AABR07048421.1;Klf2;Inhba;Fam208a;Egr4;Ube3a;Dek;Zfp136;Zfp322a;Lrif1;Adam8;AABR07001099.1;Zfp458;Pura;Zfp606;Egr1;Rbm39;Mybl1;Crabp2;Zfp711;LOC691170;LOC102555377;Ppid;Tceal8;Hmgn5b;Zfp292;Zfp455;H3f3c;LO…
148	GO:0097159	MF	organic cyclic compound binding	148/ 319	7028/ 22968	0.021058622652248	2.9911237598845E-9	2.2637821656059E-6	ENSRNOG00000000542;ENSRNOG00000000587;ENSRNOG00000000640;ENSRNOG00000000891;ENSRNOG00000001317;ENSRNOG00000002178;ENSRNOG00000002563;ENSRNOG00000002835;ENSRNOG00000003472;ENSRNOG00000003745;ENSRNOG00000003919;ENSRNOG00000004268;ENSRNOG00000004521;ENSRNOG00000004572;ENSRNOG00000004629;ENSRNOG00000004696;ENSRNOG00000004777;ENSRNOG00000004864;ENSRNOG00000004908;ENSRNOG00000005021;ENSRNOG00000005270;…	Dnah8;Rpf2;Egr2;AABR07035107.1;Zfp68;Mrps18c;Mcts1;Luc7l3;Atp11c;Atf3;Rps6kb1;Zfp386;Prpf39;Zfp472;Fkbp3;Arhgap5;Esf1;Prpf40a;Smc6;Orc4;Sycp3;Nr4a2;Aurkb;LOC100362027;LOC102554315;Casp8ap2;Psmc6;LOC103692716;Terf1;Thoc2;Ppig;Ssb;Fos;Rpa3;Pnisr;Nr1d1;Zbtb26;Smc4;Polr2k;Taf1d;Zbtb41;Ttc14;Zfp40;Slirp;Magoh;Mov10;Zcchc7;Mier3;Kcnt2;AABR07048421.1;Klf2;Zfp638;Lig4;Fam208a;Cbwd1;Egr4;Dek;Rbm12b;Zfp136…
94	GO:0051252	BP	regulation of RNA metabolic process	94/ 319	3695/ 22968	0.025439783491204	1.9114649793135E-9	2.4280383899729E-6	ENSRNOG00000000640;ENSRNOG00000000891;ENSRNOG00000001317;ENSRNOG00000001598;ENSRNOG00000001820;ENSRNOG00000002151;ENSRNOG00000002291;ENSRNOG00000002563;ENSRNOG00000003745;ENSRNOG00000003872;ENSRNOG00000004268;ENSRNOG00000004572;ENSRNOG00000005486;ENSRNOG00000005600;ENSRNOG00000005659;ENSRNOG00000006112;ENSRNOG00000007203;ENSRNOG00000007719;ENSRNOG00000008015;ENSRNOG00000008075;ENSRNOG00000008652;…	Egr2;AABR07035107.1;Zfp68;Usp16;Med21;LOC103693564;Brwd3;Mcts1;Atf3;Slc40a1;Zfp386;Zfp472;Phf20l1;Nr4a2;Aurkb;LOC102554315;Psmc6;Ccnc;Fos;Ift74;Phip;Cops2;Itgb3bp;Nr1d1;Polr2k;Taf1d;Slirp;Magoh;Mov10;Mier3;AABR07048421.1;Klf2;Inhba;Fam208a;Egr4;Ube3a;Dek;Zfp136;Zfp322a;Lrif1;Adam8;AABR07001099.1;Zfp458;Pura;Zfp606;Egr1;Rbm39;Mybl1;Crabp2;Zfp711;LOC691170;Clk1;LOC102555377;Ppid;Tceal8;Hmgn5b;Zfp29…
89	GO:1903506	BP	regulation of nucleic acid-templated transcription	89/ 319	3449/ 22968	0.025804581037982	2.8972519704371E-9	3.0042881494344E-6	ENSRNOG00000000640;ENSRNOG00000000891;ENSRNOG00000001317;ENSRNOG00000001598;ENSRNOG00000001820;ENSRNOG00000002151;ENSRNOG00000002291;ENSRNOG00000002563;ENSRNOG00000003745;ENSRNOG00000003872;ENSRNOG00000004268;ENSRNOG00000004572;ENSRNOG00000005486;ENSRNOG00000005600;ENSRNOG00000005659;ENSRNOG00000006112;ENSRNOG00000007203;ENSRNOG00000007719;ENSRNOG00000008015;ENSRNOG00000008075;ENSRNOG00000008652;…	Egr2;AABR07035107.1;Zfp68;Usp16;Med21;LOC103693564;Brwd3;Mcts1;Atf3;Slc40a1;Zfp386;Zfp472;Phf20l1;Nr4a2;Aurkb;LOC102554315;Psmc6;Ccnc;Fos;Ift74;Phip;Cops2;Itgb3bp;Nr1d1;Polr2k;Taf1d;Slirp;Mier3;AABR07048421.1;Klf2;Inhba;Fam208a;Egr4;Ube3a;Dek;Zfp136;Zfp322a;Lrif1;Adam8;AABR07001099.1;Zfp458;Pura;Zfp606;Egr1;Rbm39;Mybl1;Crabp2;Zfp711;LOC691170;LOC102555377;Ppid;Tceal8;Hmgn5b;Zfp292;Zfp455;H3f3c;LO…
89	GO:2001141	BP	regulation of RNA biosynthetic process	89/ 319	3452/ 22968	0.025782155272306	2.9563945576012E-9	3.0042881494344E-6	ENSRNOG00000000640;ENSRNOG00000000891;ENSRNOG00000001317;ENSRNOG00000001598;ENSRNOG00000001820;ENSRNOG00000002151;ENSRNOG00000002291;ENSRNOG00000002563;ENSRNOG00000003745;ENSRNOG00000003872;ENSRNOG00000004268;ENSRNOG00000004572;ENSRNOG00000005486;ENSRNOG00000005600;ENSRNOG00000005659;ENSRNOG00000006112;ENSRNOG00000007203;ENSRNOG00000007719;ENSRNOG00000008015;ENSRNOG00000008075;ENSRNOG00000008652;…	Egr2;AABR07035107.1;Zfp68;Usp16;Med21;LOC103693564;Brwd3;Mcts1;Atf3;Slc40a1;Zfp386;Zfp472;Phf20l1;Nr4a2;Aurkb;LOC102554315;Psmc6;Ccnc;Fos;Ift74;Phip;Cops2;Itgb3bp;Nr1d1;Polr2k;Taf1d;Slirp;Mier3;AABR07048421.1;Klf2;Inhba;Fam208a;Egr4;Ube3a;Dek;Zfp136;Zfp322a;Lrif1;Adam8;AABR07001099.1;Zfp458;Pura;Zfp606;Egr1;Rbm39;Mybl1;Crabp2;Zfp711;LOC691170;LOC102555377;Ppid;Tceal8;Hmgn5b;Zfp292;Zfp455;H3f3c;LO…
120	GO:0005634	CC	nucleus	120/ 319	5699/ 22968	0.02105632567117	4.0197637276918E-7	0.0001302403447772	ENSRNOG00000000587;ENSRNOG00000000640;ENSRNOG00000000778;ENSRNOG00000000814;ENSRNOG00000000891;ENSRNOG00000001317;ENSRNOG00000001598;ENSRNOG00000001820;ENSRNOG00000001829;ENSRNOG00000002151;ENSRNOG00000002280;ENSRNOG00000002291;ENSRNOG00000002572;ENSRNOG00000003712;ENSRNOG00000003745;ENSRNOG00000003901;ENSRNOG00000003919;ENSRNOG00000004572;ENSRNOG00000004629;ENSRNOG00000004777;ENSRNOG00000004864;…	Rpf2;Egr2;Znrd1as1;Fabp7;AABR07035107.1;Zfp68;Usp16;Med21;Ube2v2;LOC103693564;Sh3bgrl;Brwd3;Cacybp;Ppp4r3b;Atf3;Cfap36;Rps6kb1;Zfp472;Fkbp3;Esf1;Prpf40a;Smc6;Orc4;Spopl;Emc2;Sycp3;Phf20l1;Nr4a2;Aurkb;LOC100362027;LOC102554315;Rb1cc1;LOC103692716;Terf1;Thoc2;Ssb;Fos;Ccne2;Ift74;Rpa3;Phip;Cops2;Itgb3bp;Pibf1;Nr1d1;Smc4;Polr2k;Taf1d;Zbtb41;Mfap3l;Fam111a;Aspm;Magoh;Carnmt1;Mier3;AABR07048421.1;Klf2;…
103	GO:0010468	BP	regulation of gene expression	103/ 319	4610/ 22968	0.02234273318872	2.1843829098169E-7	0.0001752449931281	ENSRNOG00000000640;ENSRNOG00000000891;ENSRNOG00000001317;ENSRNOG00000001598;ENSRNOG00000001820;ENSRNOG00000002151;ENSRNOG00000002291;ENSRNOG00000002563;ENSRNOG00000003745;ENSRNOG00000003872;ENSRNOG00000003919;ENSRNOG00000004268;ENSRNOG00000004572;ENSRNOG00000005486;ENSRNOG00000005600;ENSRNOG00000005659;ENSRNOG00000005975;ENSRNOG00000006112;ENSRNOG00000007203;ENSRNOG00000007315;ENSRNOG00000007719;…	Egr2;AABR07035107.1;Zfp68;Usp16;Med21;LOC103693564;Brwd3;Mcts1;Atf3;Slc40a1;Rps6kb1;Zfp386;Zfp472;Phf20l1;Nr4a2;Aurkb;LOC100362027;LOC102554315;Psmc6;Thoc2;Ccnc;Fos;Ift74;Phip;Cops2;Itgb3bp;Nr1d1;Polr2k;Taf1d;Slirp;Magoh;Mov10;Mier3;AABR07048421.1;Klf2;Inhba;Fam208a;Egr4;Ube3a;Plgrkt;Dek;Zfp136;Ephx2;Zfp322a;Lrif1;Adam8;AABR07001099.1;Zfp458;Pura;Zfp606;Egr1;Rbm39;Mybl1;Crabp2;Zfp711;LOC691170;Cl…
126	GO:0031323	BP	regulation of cellular metabolic process	126/ 319	6255/ 22968	0.020143884892086	1.7692795886116E-6	0.0012842442271051	ENSRNOG00000000640;ENSRNOG00000000891;ENSRNOG00000001317;ENSRNOG00000001598;ENSRNOG00000001820;ENSRNOG00000001829;ENSRNOG00000002151;ENSRNOG00000002291;ENSRNOG00000002563;ENSRNOG00000002572;ENSRNOG00000003712;ENSRNOG00000003745;ENSRNOG00000003805;ENSRNOG00000003872;ENSRNOG00000003919;ENSRNOG00000004268;ENSRNOG00000004572;ENSRNOG00000005070;ENSRNOG00000005486;ENSRNOG00000005600;ENSRNOG00000005659;…	Egr2;AABR07035107.1;Zfp68;Usp16;Med21;Ube2v2;LOC103693564;Brwd3;Mcts1;Cacybp;Ppp4r3b;Atf3;Rnft1;Slc40a1;Rps6kb1;Zfp386;Zfp472;Spopl;Phf20l1;Nr4a2;Aurkb;LOC100362027;LOC102554315;Casp8ap2;Rb1cc1;Psmc6;LOC103692716;Terf1;Ccnc;Fos;Ccne2;Ift74;Phip;Cops2;Itgb3bp;Pibf1;Nr1d1;Polr2k;Taf1d;Ptn;Slirp;Magoh;Mov10;Mier3;AABR07048421.1;Esco1;Klf2;Inhba;Fam208a;Egr4;Ube3a;Plgrkt;Dek;Zfp136;Zfp322a;Lrif1;Adam…
164	GO:0043231	CC	intracellular membrane-bounded organelle	164/ 319	8949/ 22968	0.01832606995195	5.9739428373631E-6	0.0014516681094792	ENSRNOG00000000073;ENSRNOG00000000587;ENSRNOG00000000640;ENSRNOG00000000778;ENSRNOG00000000814;ENSRNOG00000000823;ENSRNOG00000000891;ENSRNOG00000001317;ENSRNOG00000001598;ENSRNOG00000001820;ENSRNOG00000001829;ENSRNOG00000002151;ENSRNOG00000002280;ENSRNOG00000002291;ENSRNOG00000002572;ENSRNOG00000003171;ENSRNOG00000003251;ENSRNOG00000003472;ENSRNOG00000003712;ENSRNOG00000003745;ENSRNOG00000003805;…	Tmed5;Rpf2;Egr2;Znrd1as1;Fabp7;Gcc2;AABR07035107.1;Zfp68;Usp16;Med21;Ube2v2;LOC103693564;Sh3bgrl;Brwd3;Cacybp;Mpz;B3galt2;Atp11c;Ppp4r3b;Atf3;Rnft1;Cfap36;Rps6kb1;Ccdc88a;G2e3;Apool;Cox20;Zfp472;Fkbp3;Arhgap5;Esf1;Prpf40a;Smc6;Orc4;Spopl;Emc2;Sycp3;Phf20l1;Ndufa4;Nr4a2;Aurkb;LOC100362027;LOC102554315;Rb1cc1;LOC103692716;Terf1;Thoc2;Cep83;Bcap29;Ssb;Fos;Ccne2;Ift74;Rpa3;Fut9;Phip;Cops2;Itgb3bp;Pib…
116	GO:0051171	BP	regulation of nitrogen compound metabolic process	116/ 319	5839/ 22968	0.019866415482103	1.3074010417835E-5	0.0083036308666271	ENSRNOG00000000640;ENSRNOG00000000891;ENSRNOG00000001317;ENSRNOG00000001598;ENSRNOG00000001820;ENSRNOG00000001829;ENSRNOG00000002151;ENSRNOG00000002291;ENSRNOG00000002563;ENSRNOG00000003745;ENSRNOG00000003805;ENSRNOG00000003872;ENSRNOG00000003919;ENSRNOG00000004268;ENSRNOG00000004572;ENSRNOG00000005070;ENSRNOG00000005486;ENSRNOG00000005600;ENSRNOG00000005659;ENSRNOG00000005975;ENSRNOG00000006112;…	Egr2;AABR07035107.1;Zfp68;Usp16;Med21;Ube2v2;LOC103693564;Brwd3;Mcts1;Atf3;Rnft1;Slc40a1;Rps6kb1;Zfp386;Zfp472;Spopl;Phf20l1;Nr4a2;Aurkb;LOC100362027;LOC102554315;Casp8ap2;Rb1cc1;Psmc6;LOC103692716;Terf1;Ccnc;Fos;Ccne2;Ift74;Phip;Cops2;Itgb3bp;Pibf1;Nr1d1;Polr2k;Taf1d;Ptn;Slirp;Magoh;Mov10;Mier3;AABR07048421.1;Klf2;Inhba;Fam208a;Egr4;Ube3a;Plgrkt;Dek;Zfp136;Zfp322a;Lrif1;Adam8;AABR07001099.1;Zfp4…
124	GO:0060255	BP	regulation of macromolecule metabolic process	124/ 319	6364/ 22968	0.01948460087995	1.6518297817512E-5	0.0096841697550899	ENSRNOG00000000640;ENSRNOG00000000891;ENSRNOG00000001317;ENSRNOG00000001598;ENSRNOG00000001820;ENSRNOG00000001829;ENSRNOG00000002151;ENSRNOG00000002291;ENSRNOG00000002563;ENSRNOG00000002572;ENSRNOG00000003745;ENSRNOG00000003805;ENSRNOG00000003872;ENSRNOG00000003919;ENSRNOG00000004268;ENSRNOG00000004572;ENSRNOG00000005070;ENSRNOG00000005486;ENSRNOG00000005600;ENSRNOG00000005659;ENSRNOG00000005975;…	Egr2;AABR07035107.1;Zfp68;Usp16;Med21;Ube2v2;LOC103693564;Brwd3;Mcts1;Cacybp;Atf3;Rnft1;Slc40a1;Rps6kb1;Zfp386;Zfp472;Spopl;Phf20l1;Nr4a2;Aurkb;LOC100362027;LOC102554315;Casp8ap2;Rb1cc1;Psmc6;LOC103692716;Terf1;Thoc2;Ccnc;Fos;Ccne2;Ift74;Phip;Cops2;Itgb3bp;Pibf1;Nr1d1;Polr2k;Taf1d;Ptn;Slirp;Magoh;Mov10;Mier3;AABR07048421.1;Esco1;Klf2;Inhba;Fam208a;Egr4;Ube3a;Plgrkt;Dek;Zfp136;Ephx2;Zfp322a;Lrif1;…
251	GO:0005488	MF	binding	251/ 319	15600/ 22968	0.016089743589744	2.1734365805766E-5	0.010966195013776	ENSRNOG00000000073;ENSRNOG00000000542;ENSRNOG00000000587;ENSRNOG00000000640;ENSRNOG00000000814;ENSRNOG00000000823;ENSRNOG00000000891;ENSRNOG00000001317;ENSRNOG00000001598;ENSRNOG00000001820;ENSRNOG00000001829;ENSRNOG00000002126;ENSRNOG00000002151;ENSRNOG00000002178;ENSRNOG00000002280;ENSRNOG00000002291;ENSRNOG00000002360;ENSRNOG00000002563;ENSRNOG00000002572;ENSRNOG00000002625;ENSRNOG00000002835;…	Tmed5;Dnah8;Rpf2;Egr2;Fabp7;Gcc2;AABR07035107.1;Zfp68;Usp16;Med21;Ube2v2;Ncam2;LOC103693564;Mrps18c;Sh3bgrl;Brwd3;Gabrg1;Mcts1;Cacybp;Ptpn4;Luc7l3;Atp11c;Ush2a;Atf3;Rnft1;Slc40a1;Cfap36;Rps6kb1;Ccdc88a;G2e3;Zfp386;Apool;Itgbl1;Prpf39;Zfp472;Fkbp3;Arhgap5;Cd48;Esf1;Prpf40a;Smc6;Orc4;Spopl;Emc2;Sycp3;Phf20l1;Ndufa4;Nr4a2;Aurkb;LOC100362027;LOC102554315;Asb15;Casp8ap2;Rb1cc1;Psmc6;LOC103692716;Terf1…
117	GO:0080090	BP	regulation of primary metabolic process	117/ 319	5973/ 22968	0.01958814665997	2.6667251401759E-5	0.01505514493026	ENSRNOG00000000640;ENSRNOG00000000891;ENSRNOG00000001317;ENSRNOG00000001598;ENSRNOG00000001820;ENSRNOG00000001829;ENSRNOG00000002151;ENSRNOG00000002291;ENSRNOG00000002563;ENSRNOG00000003712;ENSRNOG00000003745;ENSRNOG00000003805;ENSRNOG00000003872;ENSRNOG00000003919;ENSRNOG00000004268;ENSRNOG00000004572;ENSRNOG00000005070;ENSRNOG00000005486;ENSRNOG00000005600;ENSRNOG00000005659;ENSRNOG00000005975;…	Egr2;AABR07035107.1;Zfp68;Usp16;Med21;Ube2v2;LOC103693564;Brwd3;Mcts1;Ppp4r3b;Atf3;Rnft1;Slc40a1;Rps6kb1;Zfp386;Zfp472;Spopl;Phf20l1;Nr4a2;Aurkb;LOC100362027;LOC102554315;Casp8ap2;Rb1cc1;Psmc6;LOC103692716;Terf1;Ccnc;Fos;Ccne2;Ift74;Phip;Cops2;Itgb3bp;Pibf1;Nr1d1;Polr2k;Taf1d;Ptn;Slirp;Magoh;Mov10;Mier3;AABR07048421.1;Klf2;Inhba;Fam208a;Egr4;Ube3a;Plgrkt;Dek;Zfp136;Ephx2;Zfp322a;Lrif1;Adam8;AABR0…
12	GO:0098687	CC	chromosomal region	12/ 319	235/ 22968	0.051063829787234	0.0001185121829427	0.023391722226154	ENSRNOG00000004908;ENSRNOG00000005021;ENSRNOG00000005270;ENSRNOG00000005659;ENSRNOG00000007291;ENSRNOG00000009116;ENSRNOG00000017784;ENSRNOG00000019062;ENSRNOG00000021555;ENSRNOG00000025981;ENSRNOG00000032401;ENSRNOG00000056703	Smc6;Orc4;Sycp3;Aurkb;Terf1;Itgb3bp;Lrif1;Pura;Mis18a;Ska2;H3f3c;Atrx
187	GO:0043229	CC	intracellular organelle	187/ 319	11008/ 22968	0.016987645348837	0.0001203277892291	0.023391722226154	ENSRNOG00000000073;ENSRNOG00000000587;ENSRNOG00000000640;ENSRNOG00000000778;ENSRNOG00000000814;ENSRNOG00000000823;ENSRNOG00000000891;ENSRNOG00000001317;ENSRNOG00000001598;ENSRNOG00000001820;ENSRNOG00000001829;ENSRNOG00000002151;ENSRNOG00000002178;ENSRNOG00000002280;ENSRNOG00000002291;ENSRNOG00000002572;ENSRNOG00000002625;ENSRNOG00000003171;ENSRNOG00000003251;ENSRNOG00000003472;ENSRNOG00000003712;…	Tmed5;Rpf2;Egr2;Znrd1as1;Fabp7;Gcc2;AABR07035107.1;Zfp68;Usp16;Med21;Ube2v2;LOC103693564;Mrps18c;Sh3bgrl;Brwd3;Cacybp;Ptpn4;Mpz;B3galt2;Atp11c;Ppp4r3b;Atf3;Rnft1;Slc40a1;Cfap36;Rps6kb1;Ccdc88a;Rpl26;G2e3;Apool;Cox20;Zfp472;Fkbp3;Arhgap5;Esf1;Prpf40a;Smc6;Orc4;Spopl;Emc2;Sycp3;Phf20l1;Ndufa4;Nr4a2;Aurkb;LOC100362027;LOC102554315;Rb1cc1;LOC103692716;Terf1;Thoc2;Cep83;Bcap29;Ssb;Fos;Ccne2;Ift74;Rpa3…
130	GO:0019222	BP	regulation of metabolic process	130/ 319	6928/ 22968	0.018764434180139	6.0509435702796E-5	0.032940904586347	ENSRNOG00000000640;ENSRNOG00000000891;ENSRNOG00000001317;ENSRNOG00000001598;ENSRNOG00000001820;ENSRNOG00000001829;ENSRNOG00000002151;ENSRNOG00000002291;ENSRNOG00000002563;ENSRNOG00000002572;ENSRNOG00000003712;ENSRNOG00000003745;ENSRNOG00000003805;ENSRNOG00000003872;ENSRNOG00000003919;ENSRNOG00000004268;ENSRNOG00000004572;ENSRNOG00000005070;ENSRNOG00000005486;ENSRNOG00000005600;ENSRNOG00000005659;…	Egr2;AABR07035107.1;Zfp68;Usp16;Med21;Ube2v2;LOC103693564;Brwd3;Mcts1;Cacybp;Ppp4r3b;Atf3;Rnft1;Slc40a1;Rps6kb1;Zfp386;Zfp472;Spopl;Phf20l1;Nr4a2;Aurkb;LOC100362027;LOC102554315;Casp8ap2;Rb1cc1;Psmc6;LOC103692716;Terf1;Thoc2;Ccnc;Fos;Ccne2;Ift74;Phip;Cops2;Itgb3bp;Pibf1;Nr1d1;Polr2k;Taf1d;Ptn;Slirp;Magoh;Mov10;Mier3;AABR07048421.1;Esco1;Klf2;Inhba;Fam208a;Egr4;Ube3a;Plgrkt;Dek;Zfp136;Ephx2;Zfp322…
4	GO:0045277	CC	respiratory chain complex IV	4/ 319	26/ 22968	0.15384615384615	0.000428826592923	0.075785354240227	ENSRNOG00000005512;ENSRNOG00000010807;ENSRNOG00000030237;ENSRNOG00000054689	Ndufa4;Cox6c;Cox7c;Cox7b
2	GO:0030626	MF	U12 snRNA binding	2/ 319	2/ 22968	1	0.0001923049012351	0.087325655650861	ENSRNOG00000017310;ENSRNOG00000057622	Rnpc3;Rbm41
80	GO:0046872	MF	metal ion binding	80/ 319	3895/ 22968	0.020539152759949	0.000215059244969	0.088780366491327	ENSRNOG00000000640;ENSRNOG00000000891;ENSRNOG00000001317;ENSRNOG00000001598;ENSRNOG00000003472;ENSRNOG00000003805;ENSRNOG00000004232;ENSRNOG00000004268;ENSRNOG00000004572;ENSRNOG00000005486;ENSRNOG00000005600;ENSRNOG00000005659;ENSRNOG00000006112;ENSRNOG00000009329;ENSRNOG00000009346;ENSRNOG00000010079;ENSRNOG00000010397;ENSRNOG00000010408;ENSRNOG00000010515;ENSRNOG00000011137;ENSRNOG00000011258;…	Egr2;AABR07035107.1;Zfp68;Usp16;Atp11c;Rnft1;G2e3;Zfp386;Zfp472;Phf20l1;Nr4a2;Aurkb;LOC102554315;Nr1d1;Zbtb26;Car3;Agbl3;Polr2k;Trim59;Zbtb41;Masp2;Zcchc7;Dctd;Pde7b;AABR07048421.1;Esco1;Klf2;Zfp638;Egr4;Zfp136;AABR07004112.1;Ephx2;Zfp322a;Adam8;AABR07001099.1;Zfp458;Zfp606;Zfp329;Egr1;Adamts19;Matr3;Mis18a;Eea1;Zfp711;LOC691170;Rp2;Prrg1;Cdh12;LOC102555377;Zfp292;Rock1;Zfp455;Cycs;LOC100910577;R…
234	GO:0044424	CC	intracellular part	234/ 319	14778/ 22968	0.015834348355664	0.0006236651844065	0.099273056204337	ENSRNOG00000000073;ENSRNOG00000000542;ENSRNOG00000000587;ENSRNOG00000000640;ENSRNOG00000000778;ENSRNOG00000000814;ENSRNOG00000000823;ENSRNOG00000000891;ENSRNOG00000001317;ENSRNOG00000001531;ENSRNOG00000001598;ENSRNOG00000001820;ENSRNOG00000001829;ENSRNOG00000001960;ENSRNOG00000002026;ENSRNOG00000002126;ENSRNOG00000002151;ENSRNOG00000002178;ENSRNOG00000002280;ENSRNOG00000002291;ENSRNOG00000002563;…	Tmed5;Dnah8;Rpf2;Egr2;Znrd1as1;Fabp7;Gcc2;AABR07035107.1;Zfp68;Chac2;Usp16;Med21;Ube2v2;Sult1d1;Dnajc28;Ncam2;LOC103693564;Mrps18c;Sh3bgrl;Brwd3;Mcts1;Cacybp;Ptpn4;Luc7l3;Mpz;B3galt2;Atp11c;Ppp4r3b;Ush2a;Atf3;Rnft1;Slc40a1;Cfap36;Rps6kb1;Ccdc88a;Rpl26;G2e3;Apool;Prpf39;Cox20;Zfp472;Fkbp3;Arhgap5;Esf1;Prpf40a;Smc6;Orc4;Spopl;Emc2;Hnmt;Sycp3;Phf20l1;Ndufa4;Nr4a2;Aurkb;Pcmtd1;LOC100362027;LOC1025543…
180	GO:0043227	CC	membrane-bounded organelle	180/ 319	10763/ 22968	0.01672396172071	0.0006770946155442	0.099273056204337	ENSRNOG00000000073;ENSRNOG00000000587;ENSRNOG00000000640;ENSRNOG00000000778;ENSRNOG00000000814;ENSRNOG00000000823;ENSRNOG00000000891;ENSRNOG00000001317;ENSRNOG00000001598;ENSRNOG00000001820;ENSRNOG00000001829;ENSRNOG00000002151;ENSRNOG00000002280;ENSRNOG00000002291;ENSRNOG00000002572;ENSRNOG00000003171;ENSRNOG00000003251;ENSRNOG00000003472;ENSRNOG00000003712;ENSRNOG00000003745;ENSRNOG00000003805;…	Tmed5;Rpf2;Egr2;Znrd1as1;Fabp7;Gcc2;AABR07035107.1;Zfp68;Usp16;Med21;Ube2v2;LOC103693564;Sh3bgrl;Brwd3;Cacybp;Mpz;B3galt2;Atp11c;Ppp4r3b;Atf3;Rnft1;Slc40a1;Cfap36;Rps6kb1;Ccdc88a;G2e3;Apool;Cox20;Zfp472;Fkbp3;Arhgap5;Esf1;Prpf40a;Smc6;Orc4;Spopl;Emc2;Hnmt;Sycp3;Phf20l1;Ndufa4;Nr4a2;Aurkb;LOC100362027;LOC102554315;Rb1cc1;Psmc6;LOC103692716;Terf1;Thoc2;Cep83;Bcap29;Ssb;Fos;Ccne2;Ift74;Rpa3;Fut9;Phi…
21	GO:0005815	CC	microtubule organizing center	21/ 319	686/ 22968	0.030612244897959	0.0007149294171094	0.099273056204337	ENSRNOG00000003712;ENSRNOG00000003738;ENSRNOG00000004057;ENSRNOG00000005659;ENSRNOG00000008055;ENSRNOG00000008075;ENSRNOG00000009208;ENSRNOG00000010515;ENSRNOG00000010891;ENSRNOG00000010921;ENSRNOG00000012318;ENSRNOG00000014059;ENSRNOG00000014139;ENSRNOG00000015255;ENSRNOG00000017318;ENSRNOG00000017784;ENSRNOG00000019848;ENSRNOG00000022845;ENSRNOG00000025428;ENSRNOG00000040279;ENSRNOG00000056458	Ppp4r3b;Ush2a;Ccdc88a;Aurkb;Ccne2;Ift74;Pibf1;Trim59;Lrrcc1;Taf1d;Aspm;Odf2l;Sclt1;Haus3;Zfp322a;Lrif1;Rbm39;Cep70;Rp2;Slf1;Cep290
3	GO:0140058	BP	neuron projection arborization	3/ 319	9/ 22968	0.33333333333333	0.0002095352947175	0.11013608611652	ENSRNOG00000011946;ENSRNOG00000023337;ENSRNOG00000031092	Ptn;Sema3a;Rock1
2	GO:0071540	CC	eukaryotic translation initiation factor 3 complex, eIF3e	2/ 319	4/ 22968	0.5	0.0011327038844198	0.14679842342081	ENSRNOG00000027690;ENSRNOG00000060288	Eif3el1;LOC100365062
80	GO:0043169	MF	cation binding	80/ 319	3987/ 22968	0.020065211938801	0.0004453312423065	0.16852076427618	ENSRNOG00000000640;ENSRNOG00000000891;ENSRNOG00000001317;ENSRNOG00000001598;ENSRNOG00000003472;ENSRNOG00000003805;ENSRNOG00000004232;ENSRNOG00000004268;ENSRNOG00000004572;ENSRNOG00000005486;ENSRNOG00000005600;ENSRNOG00000005659;ENSRNOG00000006112;ENSRNOG00000009329;ENSRNOG00000009346;ENSRNOG00000010079;ENSRNOG00000010397;ENSRNOG00000010408;ENSRNOG00000010515;ENSRNOG00000011137;ENSRNOG00000011258;…	Egr2;AABR07035107.1;Zfp68;Usp16;Atp11c;Rnft1;G2e3;Zfp386;Zfp472;Phf20l1;Nr4a2;Aurkb;LOC102554315;Nr1d1;Zbtb26;Car3;Agbl3;Polr2k;Trim59;Zbtb41;Masp2;Zcchc7;Dctd;Pde7b;AABR07048421.1;Esco1;Klf2;Zfp638;Egr4;Zfp136;AABR07004112.1;Ephx2;Zfp322a;Adam8;AABR07001099.1;Zfp458;Zfp606;Zfp329;Egr1;Adamts19;Matr3;Mis18a;Eea1;Zfp711;LOC691170;Rp2;Prrg1;Cdh12;LOC102555377;Zfp292;Rock1;Zfp455;Cycs;LOC100910577;R…
8	GO:0044450	CC	microtubule organizing center part	8/ 319	159/ 22968	0.050314465408805	0.0017573487302114	0.19138241422968	ENSRNOG00000004057;ENSRNOG00000007859;ENSRNOG00000009208;ENSRNOG00000014059;ENSRNOG00000014139;ENSRNOG00000025428;ENSRNOG00000031092;ENSRNOG00000056458	Ccdc88a;Cep83;Pibf1;Odf2l;Sclt1;Rp2;Rock1;Cep290
6	GO:0000775	CC	chromosome, centromeric region	6/ 319	92/ 22968	0.065217391304348	0.0017953748541483	0.19138241422968	ENSRNOG00000005270;ENSRNOG00000005659;ENSRNOG00000009116;ENSRNOG00000021555;ENSRNOG00000025981;ENSRNOG00000056703	Sycp3;Aurkb;Itgb3bp;Mis18a;Ska2;Atrx
2	GO:0097226	CC	sperm mitochondrial sheath	2/ 319	5/ 22968	0.4	0.0018705071349608	0.19138241422968	ENSRNOG00000007219;ENSRNOG00000059714	LOC103692716;Hsp90aa1
2	GO:1990075	CC	periciliary membrane compartment	2/ 319	5/ 22968	0.4	0.0018705071349608	0.19138241422968	ENSRNOG00000003738;ENSRNOG00000025428	Ush2a;Rp2
14	GO:0044441	CC	ciliary part	14/ 319	413/ 22968	0.033898305084746	0.0020409153729633	0.19446422005735	ENSRNOG00000000542;ENSRNOG00000003738;ENSRNOG00000003901;ENSRNOG00000004057;ENSRNOG00000007219;ENSRNOG00000007859;ENSRNOG00000011440;ENSRNOG00000014059;ENSRNOG00000014139;ENSRNOG00000018631;ENSRNOG00000025428;ENSRNOG00000047194;ENSRNOG00000056458;ENSRNOG00000059714	Dnah8;Ush2a;Cfap36;Ccdc88a;LOC103692716;Cep83;Ccdc39;Odf2l;Sclt1;Enkur;Rp2;Arl13b;Cep290;Hsp90aa1
10	GO:0005681	CC	spliceosomal complex	10/ 319	242/ 22968	0.041322314049587	0.0021546425328356	0.19446422005735	ENSRNOG00000002835;ENSRNOG00000004521;ENSRNOG00000004864;ENSRNOG00000012314;ENSRNOG00000012505;ENSRNOG00000012778;ENSRNOG00000017310;ENSRNOG00000030374;ENSRNOG00000042126;ENSRNOG00000057622	Luc7l3;Prpf39;Prpf40a;Slirp;Ppwd1;Magoh;Rnpc3;Lsm6;Lsm5;Rbm41
196	GO:0043226	CC	organelle	196/ 319	12143/ 22968	0.016140986576629	0.0022430113459134	0.19446422005735	ENSRNOG00000000073;ENSRNOG00000000587;ENSRNOG00000000640;ENSRNOG00000000778;ENSRNOG00000000814;ENSRNOG00000000823;ENSRNOG00000000891;ENSRNOG00000001317;ENSRNOG00000001598;ENSRNOG00000001820;ENSRNOG00000001829;ENSRNOG00000002151;ENSRNOG00000002178;ENSRNOG00000002280;ENSRNOG00000002291;ENSRNOG00000002572;ENSRNOG00000002625;ENSRNOG00000003171;ENSRNOG00000003251;ENSRNOG00000003472;ENSRNOG00000003712;…	Tmed5;Rpf2;Egr2;Znrd1as1;Fabp7;Gcc2;AABR07035107.1;Zfp68;Usp16;Med21;Ube2v2;LOC103693564;Mrps18c;Sh3bgrl;Brwd3;Cacybp;Ptpn4;Mpz;B3galt2;Atp11c;Ppp4r3b;Atf3;Rnft1;Slc40a1;Cfap36;Rps6kb1;Ccdc88a;Rpl26;G2e3;Apool;Cox20;Zfp472;Fkbp3;Arhgap5;Esf1;Prpf40a;Smc6;Orc4;Spopl;Emc2;Hnmt;Sycp3;Phf20l1;Ndufa4;Nr4a2;Aurkb;LOC100362027;LOC102554315;Rb1cc1;Psmc6;LOC103692716;Terf1;Thoc2;Cep83;Bcap29;Ssb;Fos;Ccne2…
7	GO:0031514	CC	motile cilium	7/ 319	130/ 22968	0.053846153846154	0.0023007598052052	0.19446422005735	ENSRNOG00000003901;ENSRNOG00000007219;ENSRNOG00000008075;ENSRNOG00000012314;ENSRNOG00000021729;ENSRNOG00000047194;ENSRNOG00000059714	Cfap36;LOC103692716;Ift74;Slirp;Iqub;Arl13b;Hsp90aa1
27	GO:0044427	CC	chromosomal part	27/ 319	1045/ 22968	0.025837320574163	0.0025005965987169	0.19744608720801	ENSRNOG00000004908;ENSRNOG00000005021;ENSRNOG00000005270;ENSRNOG00000005659;ENSRNOG00000007291;ENSRNOG00000008309;ENSRNOG00000009116;ENSRNOG00000009329;ENSRNOG00000010274;ENSRNOG00000012067;ENSRNOG00000014031;ENSRNOG00000014205;ENSRNOG00000014750;ENSRNOG00000017784;ENSRNOG00000019062;ENSRNOG00000021555;ENSRNOG00000025981;ENSRNOG00000027690;ENSRNOG00000029078;ENSRNOG00000029885;ENSRNOG00000032401;…	Smc6;Orc4;Sycp3;Aurkb;Terf1;Rpa3;Itgb3bp;Nr1d1;Smc4;Fam111a;Esco1;Klf2;Fam208a;Lrif1;Pura;Mis18a;Ska2;Eif3el1;Hmgn5b;Stag2;H3f3c;Slf1;Tipin;Nup43;Mphosph8;Atrx;LOC100365062
3	GO:0005751	CC	mitochondrial respiratory chain complex IV	3/ 319	20/ 22968	0.15	0.0025391729322018	0.19744608720801	ENSRNOG00000005512;ENSRNOG00000010807;ENSRNOG00000030237	Ndufa4;Cox6c;Cox7c
4	GO:0006270	BP	DNA replication initiation	4/ 319	26/ 22968	0.15384615384615	0.000428826592923	0.20867099088282	ENSRNOG00000005021;ENSRNOG00000008055;ENSRNOG00000019062;ENSRNOG00000040279	Orc4;Ccne2;Pura;Slf1
12	GO:0120031	BP	plasma membrane bounded cell projection assembly	12/ 319	271/ 22968	0.044280442804428	0.0004380680776914	0.20867099088282	ENSRNOG00000004057;ENSRNOG00000007859;ENSRNOG00000008075;ENSRNOG00000009208;ENSRNOG00000011440;ENSRNOG00000013902;ENSRNOG00000014139;ENSRNOG00000021729;ENSRNOG00000022845;ENSRNOG00000031092;ENSRNOG00000047194;ENSRNOG00000056458	Ccdc88a;Cep83;Ift74;Pibf1;Ccdc39;P2ry12;Sclt1;Iqub;Cep70;Rock1;Arl13b;Cep290
16	GO:0005813	CC	centrosome	16/ 319	513/ 22968	0.031189083820663	0.0030459991875921	0.22692565490087	ENSRNOG00000003712;ENSRNOG00000004057;ENSRNOG00000005659;ENSRNOG00000008055;ENSRNOG00000008075;ENSRNOG00000009208;ENSRNOG00000010515;ENSRNOG00000010891;ENSRNOG00000012318;ENSRNOG00000014059;ENSRNOG00000014139;ENSRNOG00000015255;ENSRNOG00000017318;ENSRNOG00000022845;ENSRNOG00000040279;ENSRNOG00000056458	Ppp4r3b;Ccdc88a;Aurkb;Ccne2;Ift74;Pibf1;Trim59;Lrrcc1;Aspm;Odf2l;Sclt1;Haus3;Zfp322a;Cep70;Slf1;Cep290
19	GO:0016604	CC	nuclear body	19/ 319	656/ 22968	0.028963414634146	0.0031517452069564	0.22692565490087	ENSRNOG00000002126;ENSRNOG00000002835;ENSRNOG00000003712;ENSRNOG00000004864;ENSRNOG00000004908;ENSRNOG00000005600;ENSRNOG00000007291;ENSRNOG00000007673;ENSRNOG00000008782;ENSRNOG00000009329;ENSRNOG00000010274;ENSRNOG00000012505;ENSRNOG00000012778;ENSRNOG00000019848;ENSRNOG00000024863;ENSRNOG00000025428;ENSRNOG00000027690;ENSRNOG00000056703;ENSRNOG00000060288	Ncam2;Luc7l3;Ppp4r3b;Prpf40a;Smc6;Nr4a2;Terf1;Ppig;Pnisr;Nr1d1;Smc4;Ppwd1;Magoh;Rbm39;Fam76b;Rp2;Eif3el1;Atrx;LOC100365062
4	GO:0070069	CC	cytochrome complex	4/ 319	45/ 22968	0.088888888888889	0.0034755469794782	0.24130226171806	ENSRNOG00000005512;ENSRNOG00000010807;ENSRNOG00000030237;ENSRNOG00000054689	Ndufa4;Cox6c;Cox7c;Cox7b
7	GO:0000781	CC	chromosome, telomeric region	7/ 319	141/ 22968	0.049645390070922	0.0036195863242467	0.24263709704606	ENSRNOG00000004908;ENSRNOG00000005021;ENSRNOG00000007291;ENSRNOG00000017784;ENSRNOG00000019062;ENSRNOG00000032401;ENSRNOG00000056703	Smc6;Orc4;Terf1;Lrif1;Pura;H3f3c;Atrx
5	GO:0003755	MF	peptidyl-prolyl cis-trans isomerase activity	5/ 319	51/ 22968	0.098039215686275	0.0006972121100758	0.24354155321957	ENSRNOG00000004629;ENSRNOG00000007673;ENSRNOG00000012505;ENSRNOG00000027408;ENSRNOG00000050051	Fkbp3;Ppig;Ppwd1;Ppid;Pin4
2	GO:0097524	CC	sperm plasma membrane	2/ 319	7/ 22968	0.28571428571429	0.0038563890624076	0.24989401124401	ENSRNOG00000007219;ENSRNOG00000059714	LOC103692716;Hsp90aa1
2	GO:0060086	BP	circadian temperature homeostasis	2/ 319	3/ 22968	0.66666666666667	0.0005716059295442	0.25761243168816	ENSRNOG00000009329;ENSRNOG00000019422	Nr1d1;Egr1
4	GO:0001731	BP	formation of translation preinitiation complex	4/ 319	28/ 22968	0.14285714285714	0.0005746127847141	0.25761243168816	ENSRNOG00000002563;ENSRNOG00000027690;ENSRNOG00000060048;ENSRNOG00000060288	Mcts1;Eif3el1;Eif2s3y;LOC100365062
5	GO:0097525	CC	spliceosomal snRNP complex	5/ 319	76/ 22968	0.065789473684211	0.0041392235176054	0.25956937155564	ENSRNOG00000002835;ENSRNOG00000004521;ENSRNOG00000004864;ENSRNOG00000030374;ENSRNOG00000042126	Luc7l3;Prpf39;Prpf40a;Lsm6;Lsm5
12	GO:0030031	BP	cell projection assembly	12/ 319	281/ 22968	0.04270462633452	0.0006040708863596	0.26201647003469	ENSRNOG00000004057;ENSRNOG00000007859;ENSRNOG00000008075;ENSRNOG00000009208;ENSRNOG00000011440;ENSRNOG00000013902;ENSRNOG00000014139;ENSRNOG00000021729;ENSRNOG00000022845;ENSRNOG00000031092;ENSRNOG00000047194;ENSRNOG00000056458	Ccdc88a;Cep83;Ift74;Pibf1;Ccdc39;P2ry12;Sclt1;Iqub;Cep70;Rock1;Arl13b;Cep290
5	GO:0000413	BP	protein peptidyl-prolyl isomerization	5/ 319	50/ 22968	0.1	0.0006360040275066	0.26201647003469	ENSRNOG00000004629;ENSRNOG00000007673;ENSRNOG00000012505;ENSRNOG00000027408;ENSRNOG00000050051	Fkbp3;Ppig;Ppwd1;Ppid;Pin4
5	GO:0035914	BP	skeletal muscle cell differentiation	5/ 319	50/ 22968	0.1	0.0006360040275066	0.26201647003469	ENSRNOG00000000640;ENSRNOG00000003745;ENSRNOG00000008015;ENSRNOG00000008744;ENSRNOG00000019422	Egr2;Atf3;Fos;Cops2;Egr1
3	GO:0071004	CC	U2-type prespliceosome	3/ 319	24/ 22968	0.125	0.0043271645976336	0.26287524930625	ENSRNOG00000002835;ENSRNOG00000004521;ENSRNOG00000004864	Luc7l3;Prpf39;Prpf40a
6	GO:0000784	CC	nuclear chromosome, telomeric region	6/ 319	112/ 22968	0.053571428571429	0.0047875217991194	0.28202855689358	ENSRNOG00000005021;ENSRNOG00000007291;ENSRNOG00000017784;ENSRNOG00000019062;ENSRNOG00000032401;ENSRNOG00000056703	Orc4;Terf1;Lrif1;Pura;H3f3c;Atrx
5	GO:0016859	MF	cis-trans isomerase activity	5/ 319	54/ 22968	0.092592592592593	0.0009073833409756	0.29431626795503	ENSRNOG00000004629;ENSRNOG00000007673;ENSRNOG00000012505;ENSRNOG00000027408;ENSRNOG00000050051	Fkbp3;Ppig;Ppwd1;Ppid;Pin4
6	GO:0005814	CC	centriole	6/ 319	116/ 22968	0.051724137931034	0.0056720602805088	0.3177734561818	ENSRNOG00000004057;ENSRNOG00000007859;ENSRNOG00000014139;ENSRNOG00000025428;ENSRNOG00000031092;ENSRNOG00000056458	Ccdc88a;Cep83;Sclt1;Rp2;Rock1;Cep290
8	GO:0098800	CC	inner mitochondrial membrane protein complex	8/ 319	193/ 22968	0.041450777202073	0.0057212299209686	0.3177734561818	ENSRNOG00000004512;ENSRNOG00000005512;ENSRNOG00000010807;ENSRNOG00000020296;ENSRNOG00000027049;ENSRNOG00000030237;ENSRNOG00000033615;ENSRNOG00000049819	Apool;Ndufa4;Cox6c;LOC103693430;Atp5mf;Cox7c;Mt-nd3;Dnajc19
5	GO:0030532	CC	small nuclear ribonucleoprotein complex	5/ 319	83/ 22968	0.060240963855422	0.0060151837834374	0.32481992430562	ENSRNOG00000002835;ENSRNOG00000004521;ENSRNOG00000004864;ENSRNOG00000030374;ENSRNOG00000042126	Luc7l3;Prpf39;Prpf40a;Lsm6;Lsm5
3	GO:0071010	CC	prespliceosome	3/ 319	29/ 22968	0.10344827586207	0.0074231658153023	0.37975353539336	ENSRNOG00000002835;ENSRNOG00000004521;ENSRNOG00000004864	Luc7l3;Prpf39;Prpf40a
3	GO:0034451	CC	centriolar satellite	3/ 319	29/ 22968	0.10344827586207	0.0074231658153023	0.37975353539336	ENSRNOG00000009208;ENSRNOG00000014059;ENSRNOG00000056458	Pibf1;Odf2l;Cep290
11	GO:0005694	CC	chromosome	11/ 319	340/ 22968	0.032352941176471	0.0083248693971662	0.41496272072028	ENSRNOG00000004908;ENSRNOG00000005270;ENSRNOG00000005659;ENSRNOG00000010274;ENSRNOG00000014031;ENSRNOG00000014605;ENSRNOG00000017784;ENSRNOG00000025981;ENSRNOG00000032401;ENSRNOG00000051238;ENSRNOG00000056703	Smc6;Sycp3;Aurkb;Smc4;Esco1;Lig4;Lrif1;Ska2;H3f3c;Mphosph8;Atrx
84	GO:0044428	CC	nuclear part	84/ 319	4652/ 22968	0.018056749785039	0.0092572204300567	0.43548387096774	ENSRNOG00000000587;ENSRNOG00000000640;ENSRNOG00000000814;ENSRNOG00000000823;ENSRNOG00000001820;ENSRNOG00000001829;ENSRNOG00000002126;ENSRNOG00000002572;ENSRNOG00000002835;ENSRNOG00000003712;ENSRNOG00000003745;ENSRNOG00000003919;ENSRNOG00000004521;ENSRNOG00000004777;ENSRNOG00000004864;ENSRNOG00000004908;ENSRNOG00000005021;ENSRNOG00000005223;ENSRNOG00000005270;ENSRNOG00000005600;ENSRNOG00000005659;…	Rpf2;Egr2;Fabp7;Gcc2;Med21;Ube2v2;Ncam2;Cacybp;Luc7l3;Ppp4r3b;Atf3;Rps6kb1;Prpf39;Esf1;Prpf40a;Smc6;Orc4;Hnmt;Sycp3;Nr4a2;Aurkb;Rb1cc1;Psmc6;LOC103692716;Terf1;Thoc2;Ppig;Ccnc;Apold1;Fos;Rpa3;Cops2;Pnisr;Itgb3bp;Nr1d1;Smc4;Polr2k;Sem1;Twistnb;Lrrcc1;Taf1d;Cd2ap;Slirp;Ppwd1;Magoh;Zcchc7;Mier3;Klf2;Zfp638;Lig4;Fam208a;Haus3;Rnpc3;Lrif1;Pura;Nxt2;Egr1;Rbm39;Crabp2;Cep70;Fam76b;Rp2;Ppid;Eif3el1;Stag2…
2	GO:0072687	CC	meiotic spindle	2/ 319	11/ 22968	0.18181818181818	0.009736070909488	0.43548387096774	ENSRNOG00000012318;ENSRNOG00000024798	Aspm;Bora
3	GO:0005685	CC	U1 snRNP	3/ 319	32/ 22968	0.09375	0.0097732068503578	0.43548387096774	ENSRNOG00000002835;ENSRNOG00000004521;ENSRNOG00000004864	Luc7l3;Prpf39;Prpf40a
5	GO:0120114	CC	Sm-like protein family complex	5/ 319	95/ 22968	0.052631578947368	0.010501117873397	0.43548387096774	ENSRNOG00000002835;ENSRNOG00000004521;ENSRNOG00000004864;ENSRNOG00000030374;ENSRNOG00000042126	Luc7l3;Prpf39;Prpf40a;Lsm6;Lsm5
35	GO:0044430	CC	cytoskeletal part	35/ 319	1618/ 22968	0.021631644004944	0.010662626135826	0.43548387096774	ENSRNOG00000000542;ENSRNOG00000003712;ENSRNOG00000003738;ENSRNOG00000004057;ENSRNOG00000005659;ENSRNOG00000007859;ENSRNOG00000008055;ENSRNOG00000008075;ENSRNOG00000009208;ENSRNOG00000010515;ENSRNOG00000010891;ENSRNOG00000010921;ENSRNOG00000011440;ENSRNOG00000011987;ENSRNOG00000012318;ENSRNOG00000013390;ENSRNOG00000014059;ENSRNOG00000014139;ENSRNOG00000015255;ENSRNOG00000017318;ENSRNOG00000017784;…	Dnah8;Ppp4r3b;Ush2a;Ccdc88a;Aurkb;Cep83;Ccne2;Ift74;Pibf1;Trim59;Lrrcc1;Taf1d;Ccdc39;Cd2ap;Aspm;Kbtbd8;Odf2l;Sclt1;Haus3;Zfp322a;Lrif1;Adam8;Rbm39;Cep70;Bora;Rp2;Ska2;Stag2;Rock1;Bicd1;Tmsb15b2;Slf1;Arl13b;Pin4;Cep290
7	GO:0005819	CC	spindle	7/ 319	175/ 22968	0.04	0.011395834691693	0.43548387096774	ENSRNOG00000005659;ENSRNOG00000012318;ENSRNOG00000013390;ENSRNOG00000015255;ENSRNOG00000024798;ENSRNOG00000025981;ENSRNOG00000050051	Aurkb;Aspm;Kbtbd8;Haus3;Bora;Ska2;Pin4
2	GO:0005688	CC	U6 snRNP	2/ 319	12/ 22968	0.16666666666667	0.011576876131211	0.43548387096774	ENSRNOG00000030374;ENSRNOG00000042126	Lsm6;Lsm5
2	GO:0097539	CC	ciliary transition fiber	2/ 319	13/ 22968	0.15384615384615	0.013557296670801	0.43548387096774	ENSRNOG00000007859;ENSRNOG00000014139	Cep83;Sclt1
1	GO:0032010	CC	phagolysosome	1/ 319	1/ 22968	1	0.013888888888889	0.43548387096774	ENSRNOG00000017897	Adam8
1	GO:1990707	CC	nuclear subtelomeric heterochromatin	1/ 319	1/ 22968	1	0.013888888888889	0.43548387096774	ENSRNOG00000056703	Atrx
1	GO:0072517	CC	host cell viral assembly compartment	1/ 319	1/ 22968	1	0.013888888888889	0.43548387096774	ENSRNOG00000036911	Bicd1
1	GO:0033648	CC	host intracellular membrane-bounded organelle	1/ 319	1/ 22968	1	0.013888888888889	0.43548387096774	ENSRNOG00000036911	Bicd1
1	GO:0032127	CC	dense core granule membrane	1/ 319	1/ 22968	1	0.013888888888889	0.43548387096774	ENSRNOG00000017897	Adam8
1	GO:0043509	CC	activin A complex	1/ 319	1/ 22968	1	0.013888888888889	0.43548387096774	ENSRNOG00000014320	Inhba
1	GO:0039714	CC	cytoplasmic viral factory	1/ 319	1/ 22968	1	0.013888888888889	0.43548387096774	ENSRNOG00000036911	Bicd1
1	GO:0042568	CC	insulin-like growth factor binary complex	1/ 319	1/ 22968	1	0.013888888888889	0.43548387096774	ENSRNOG00000010977	Igfbp6
1	GO:1990421	CC	subtelomeric heterochromatin	1/ 319	1/ 22968	1	0.013888888888889	0.43548387096774	ENSRNOG00000056703	Atrx
1	GO:0048180	CC	activin complex	1/ 319	1/ 22968	1	0.013888888888889	0.43548387096774	ENSRNOG00000014320	Inhba
1	GO:0030142	CC	COPI-coated Golgi to ER transport vesicle	1/ 319	1/ 22968	1	0.013888888888889	0.43548387096774	ENSRNOG00000004057	Ccdc88a
1	GO:0033647	CC	host intracellular organelle	1/ 319	1/ 22968	1	0.013888888888889	0.43548387096774	ENSRNOG00000036911	Bicd1
1	GO:0005969	CC	serine-pyruvate aminotransferase complex	1/ 319	1/ 22968	1	0.013888888888889	0.43548387096774	ENSRNOG00000021681	Eea1
1	GO:0039713	CC	viral factory	1/ 319	1/ 22968	1	0.013888888888889	0.43548387096774	ENSRNOG00000036911	Bicd1
2	GO:0005662	CC	DNA replication factor A complex	2/ 319	14/ 22968	0.14285714285714	0.015673124312847	0.48362783593928	ENSRNOG00000008309;ENSRNOG00000019062	Rpa3;Pura
276	GO:0044464	CC	cell part	276/ 319	18689/ 22968	0.014768045374284	0.016697336035369	0.50718158207435	ENSRNOG00000000073;ENSRNOG00000000542;ENSRNOG00000000587;ENSRNOG00000000640;ENSRNOG00000000778;ENSRNOG00000000814;ENSRNOG00000000823;ENSRNOG00000000891;ENSRNOG00000001317;ENSRNOG00000001531;ENSRNOG00000001598;ENSRNOG00000001820;ENSRNOG00000001829;ENSRNOG00000001960;ENSRNOG00000002026;ENSRNOG00000002126;ENSRNOG00000002151;ENSRNOG00000002178;ENSRNOG00000002280;ENSRNOG00000002291;ENSRNOG00000002360;…	Tmed5;Dnah8;Rpf2;Egr2;Znrd1as1;Fabp7;Gcc2;AABR07035107.1;Zfp68;Chac2;Usp16;Med21;Ube2v2;Sult1d1;Dnajc28;Ncam2;LOC103693564;Mrps18c;Sh3bgrl;Brwd3;Gabrg1;Mcts1;Cacybp;Ptpn4;Luc7l3;Mpz;B3galt2;Atp11c;Ppp4r3b;Ush2a;Atf3;Rnft1;Slc40a1;Cfap36;Rps6kb1;Ccdc88a;Rpl26;G2e3;Zfp386;Apool;Itgbl1;Prpf39;Cox20;Zfp472;Fkbp3;Arhgap5;Cd48;Esf1;Prpf40a;Smc6;Orc4;Spopl;Emc2;Hnmt;Sycp3;Phf20l1;Ndufa4;Nr4a2;Aurkb;Pcmt…
9	GO:0060271	BP	cilium assembly	9/ 319	194/ 22968	0.04639175257732	0.0016248237185702	0.57598111493412	ENSRNOG00000007859;ENSRNOG00000008075;ENSRNOG00000009208;ENSRNOG00000011440;ENSRNOG00000014139;ENSRNOG00000021729;ENSRNOG00000022845;ENSRNOG00000047194;ENSRNOG00000056458	Cep83;Ift74;Pibf1;Ccdc39;Sclt1;Iqub;Cep70;Arl13b;Cep290
4	GO:0006336	BP	DNA replication-independent nucleosome assembly	4/ 319	37/ 22968	0.10810810810811	0.0016803473441207	0.58212578560074	ENSRNOG00000009116;ENSRNOG00000021555;ENSRNOG00000032401;ENSRNOG00000056703	Itgb3bp;Mis18a;H3f3c;Atrx
9	GO:0044455	CC	mitochondrial membrane part	9/ 319	289/ 22968	0.031141868512111	0.020207554767009	0.58884668178206	ENSRNOG00000004512;ENSRNOG00000005512;ENSRNOG00000010807;ENSRNOG00000020296;ENSRNOG00000027049;ENSRNOG00000030237;ENSRNOG00000033615;ENSRNOG00000049819;ENSRNOG00000054689	Apool;Ndufa4;Cox6c;LOC103693430;Atp5mf;Cox7c;Mt-nd3;Dnajc19;Cox7b
2	GO:0005736	CC	RNA polymerase I complex	2/ 319	16/ 22968	0.125	0.020294613003805	0.58884668178206	ENSRNOG00000010408;ENSRNOG00000010750	Polr2k;Twistnb
2	GO:0000780	CC	condensed nuclear chromosome, centromeric region	2/ 319	16/ 22968	0.125	0.020294613003805	0.58884668178206	ENSRNOG00000005659;ENSRNOG00000056703	Aurkb;Atrx
5	GO:0098803	CC	respiratory chain complex	5/ 319	114/ 22968	0.043859649122807	0.021556345044517	0.61625786421384	ENSRNOG00000005512;ENSRNOG00000010807;ENSRNOG00000030237;ENSRNOG00000033615;ENSRNOG00000054689	Ndufa4;Cox6c;Cox7c;Mt-nd3;Cox7b
4	GO:0034724	BP	DNA replication-independent nucleosome organization	4/ 319	38/ 22968	0.10526315789474	0.0018577291149342	0.61982913604801	ENSRNOG00000009116;ENSRNOG00000021555;ENSRNOG00000032401;ENSRNOG00000056703	Itgb3bp;Mis18a;H3f3c;Atrx
2	GO:0140059	BP	dendrite arborization	2/ 319	5/ 22968	0.4	0.0018705071349608	0.61982913604801	ENSRNOG00000011946;ENSRNOG00000023337	Ptn;Sema3a
4	GO:0016676	MF	oxidoreductase activity, acting on a heme group of donors, oxygen as acceptor	4/ 319	41/ 22968	0.097560975609756	0.0024669934711408	0.6223676306917	ENSRNOG00000005512;ENSRNOG00000010807;ENSRNOG00000030237;ENSRNOG00000054689	Ndufa4;Cox6c;Cox7c;Cox7b
4	GO:0004129	MF	cytochrome-c oxidase activity	4/ 319	41/ 22968	0.097560975609756	0.0024669934711408	0.6223676306917	ENSRNOG00000005512;ENSRNOG00000010807;ENSRNOG00000030237;ENSRNOG00000054689	Ndufa4;Cox6c;Cox7c;Cox7b
4	GO:0015002	MF	heme-copper terminal oxidase activity	4/ 319	41/ 22968	0.097560975609756	0.0024669934711408	0.6223676306917	ENSRNOG00000005512;ENSRNOG00000010807;ENSRNOG00000030237;ENSRNOG00000054689	Ndufa4;Cox6c;Cox7c;Cox7b
24	GO:0044451	CC	nucleoplasm part	24/ 319	1080/ 22968	0.022222222222222	0.022695057850038	0.6394085863837	ENSRNOG00000001820;ENSRNOG00000002126;ENSRNOG00000002835;ENSRNOG00000003712;ENSRNOG00000004864;ENSRNOG00000004908;ENSRNOG00000005600;ENSRNOG00000007291;ENSRNOG00000007673;ENSRNOG00000007719;ENSRNOG00000008782;ENSRNOG00000009329;ENSRNOG00000010274;ENSRNOG00000010408;ENSRNOG00000012314;ENSRNOG00000012505;ENSRNOG00000012778;ENSRNOG00000019848;ENSRNOG00000024863;ENSRNOG00000025428;ENSRNOG00000027690;…	Med21;Ncam2;Luc7l3;Ppp4r3b;Prpf40a;Smc6;Nr4a2;Terf1;Ppig;Ccnc;Pnisr;Nr1d1;Smc4;Polr2k;Slirp;Ppwd1;Magoh;Rbm39;Fam76b;Rp2;Eif3el1;AABR07024908.1;Atrx;LOC100365062
4	GO:0016675	MF	oxidoreductase activity, acting on a heme group of donors	4/ 319	42/ 22968	0.095238095238095	0.0026972509464334	0.6446429761976	ENSRNOG00000005512;ENSRNOG00000010807;ENSRNOG00000030237;ENSRNOG00000054689	Ndufa4;Cox6c;Cox7c;Cox7b
11	GO:0051301	BP	cell division	11/ 319	281/ 22968	0.03914590747331	0.0020163979722457	0.65395647427536	ENSRNOG00000001598;ENSRNOG00000005270;ENSRNOG00000005659;ENSRNOG00000007315;ENSRNOG00000009116;ENSRNOG00000011987;ENSRNOG00000012318;ENSRNOG00000021555;ENSRNOG00000024798;ENSRNOG00000025981;ENSRNOG00000043068	Usp16;Sycp3;Aurkb;Thoc2;Itgb3bp;Cd2ap;Aspm;Mis18a;Bora;Ska2;Tipin
3	GO:0036126	CC	sperm flagellum	3/ 319	45/ 22968	0.066666666666667	0.024512732897265	0.66066083237872	ENSRNOG00000007219;ENSRNOG00000012314;ENSRNOG00000059714	LOC103692716;Slirp;Hsp90aa1
141	GO:0044446	CC	intracellular organelle part	141/ 319	8767/ 22968	0.016083038667731	0.027393302285779	0.66066083237872	ENSRNOG00000000073;ENSRNOG00000000542;ENSRNOG00000000587;ENSRNOG00000000640;ENSRNOG00000000814;ENSRNOG00000000823;ENSRNOG00000001820;ENSRNOG00000001829;ENSRNOG00000002026;ENSRNOG00000002126;ENSRNOG00000002178;ENSRNOG00000002563;ENSRNOG00000002572;ENSRNOG00000002835;ENSRNOG00000003251;ENSRNOG00000003472;ENSRNOG00000003712;ENSRNOG00000003738;ENSRNOG00000003745;ENSRNOG00000003919;ENSRNOG00000004057;…	Tmed5;Dnah8;Rpf2;Egr2;Fabp7;Gcc2;Med21;Ube2v2;Dnajc28;Ncam2;Mrps18c;Mcts1;Cacybp;Luc7l3;B3galt2;Atp11c;Ppp4r3b;Ush2a;Atf3;Rps6kb1;Ccdc88a;Rpl26;Apool;Prpf39;Cox20;Fkbp3;Esf1;Prpf40a;Smc6;Orc4;Emc2;Hnmt;Sycp3;Ndufa4;Nr4a2;Aurkb;LOC100362027;Rb1cc1;Psmc6;LOC103692716;Terf1;Thoc2;Ppig;Ccnc;Apold1;Cep83;Bcap29;Fos;Ccne2;Ift74;Rpa3;Fut9;Cops2;Pnisr;Itgb3bp;Pibf1;Nr1d1;Smc4;Polr2k;Sem1;Trim59;Twistnb;C…
1	GO:0005668	CC	RNA polymerase transcription factor SL1 complex	1/ 319	2/ 22968	0.5	0.027585472876543	0.66066083237872	ENSRNOG00000010921	Taf1d
1	GO:1990622	CC	CHOP-ATF3 complex	1/ 319	2/ 22968	0.5	0.027585472876543	0.66066083237872	ENSRNOG00000003745	Atf3
1	GO:0097135	CC	cyclin E2-CDK2 complex	1/ 319	2/ 22968	0.5	0.027585472876543	0.66066083237872	ENSRNOG00000008055	Ccne2
1	GO:0045203	CC	integral component of cell outer membrane	1/ 319	2/ 22968	0.5	0.027585472876543	0.66066083237872	ENSRNOG00000011284	Sgms2
1	GO:0043512	CC	inhibin A complex	1/ 319	2/ 22968	0.5	0.027585472876543	0.66066083237872	ENSRNOG00000014320	Inhba
1	GO:0106003	CC	amyloid-beta complex	1/ 319	2/ 22968	0.5	0.027585472876543	0.66066083237872	ENSRNOG00000031092	Rock1
1	GO:0031230	CC	intrinsic component of cell outer membrane	1/ 319	2/ 22968	0.5	0.027585472876543	0.66066083237872	ENSRNOG00000011284	Sgms2
1	GO:0071065	CC	alpha9-beta1 integrin-vascular cell adhesion molecule-1 complex	1/ 319	2/ 22968	0.5	0.027585472876543	0.66066083237872	ENSRNOG00000017897	Adam8
1	GO:0071133	CC	alpha9-beta1 integrin-ADAM8 complex	1/ 319	2/ 22968	0.5	0.027585472876543	0.66066083237872	ENSRNOG00000017897	Adam8
1	GO:0043511	CC	inhibin complex	1/ 319	2/ 22968	0.5	0.027585472876543	0.66066083237872	ENSRNOG00000014320	Inhba
13	GO:0000785	CC	chromatin	13/ 319	489/ 22968	0.026584867075665	0.027867380789637	0.66066083237872	ENSRNOG00000009329;ENSRNOG00000012067;ENSRNOG00000014031;ENSRNOG00000014205;ENSRNOG00000014750;ENSRNOG00000021555;ENSRNOG00000027690;ENSRNOG00000029078;ENSRNOG00000029885;ENSRNOG00000043068;ENSRNOG00000051238;ENSRNOG00000056703;ENSRNOG00000060288	Nr1d1;Fam111a;Esco1;Klf2;Fam208a;Mis18a;Eif3el1;Hmgn5b;Stag2;Tipin;Mphosph8;Atrx;LOC100365062
3	GO:0000307	CC	cyclin-dependent protein kinase holoenzyme complex	3/ 319	48/ 22968	0.0625	0.028989871541708	0.67679099627271	ENSRNOG00000007719;ENSRNOG00000008055;ENSRNOG00000012314	Ccnc;Ccne2;Slirp
4	GO:1902554	CC	serine/threonine protein kinase complex	4/ 319	84/ 22968	0.047619047619048	0.029622732230065	0.67679099627271	ENSRNOG00000006833;ENSRNOG00000007719;ENSRNOG00000008055;ENSRNOG00000012314	Rb1cc1;Ccnc;Ccne2;Slirp
10	GO:0016607	CC	nuclear speck	10/ 319	342/ 22968	0.029239766081871	0.029940342427702	0.67679099627271	ENSRNOG00000002835;ENSRNOG00000003712;ENSRNOG00000004864;ENSRNOG00000005600;ENSRNOG00000007673;ENSRNOG00000008782;ENSRNOG00000010274;ENSRNOG00000012778;ENSRNOG00000019848;ENSRNOG00000024863	Luc7l3;Ppp4r3b;Prpf40a;Nr4a2;Ppig;Pnisr;Smc4;Magoh;Rbm39;Fam76b
2	GO:0033290	CC	eukaryotic 48S preinitiation complex	2/ 319	20/ 22968	0.1	0.030987027666835	0.69239979062445	ENSRNOG00000027690;ENSRNOG00000060288	Eif3el1;LOC100365062
5	GO:0018208	BP	peptidyl-proline modification	5/ 319	66/ 22968	0.075757575757576	0.0022400146097484	0.69682740196726	ENSRNOG00000004629;ENSRNOG00000007673;ENSRNOG00000012505;ENSRNOG00000027408;ENSRNOG00000050051	Fkbp3;Ppig;Ppwd1;Ppid;Pin4
4	GO:0016605	CC	PML body	4/ 319	86/ 22968	0.046511627906977	0.031917404492563	0.70329972528622	ENSRNOG00000004908;ENSRNOG00000027690;ENSRNOG00000056703;ENSRNOG00000060288	Smc6;Eif3el1;Atrx;LOC100365062
3	GO:0097729	CC	9+2 motile cilium	3/ 319	50/ 22968	0.06	0.032198392772877	0.70329972528622	ENSRNOG00000007219;ENSRNOG00000012314;ENSRNOG00000059714	LOC103692716;Slirp;Hsp90aa1
2	GO:0030992	CC	intraciliary transport particle B	2/ 319	21/ 22968	0.095238095238095	0.033940172995402	0.73310773670067	ENSRNOG00000008075;ENSRNOG00000010515	Ift74;Trim59
3	GO:0002183	BP	cytoplasmic translational initiation	3/ 319	20/ 22968	0.15	0.0025391729322018	0.74431948087601	ENSRNOG00000002563;ENSRNOG00000027690;ENSRNOG00000060288	Mcts1;Eif3el1;LOC100365062
5	GO:0036064	CC	ciliary basal body	5/ 319	130/ 22968	0.038461538461538	0.035248500423749	0.75300093212933	ENSRNOG00000003738;ENSRNOG00000004057;ENSRNOG00000014059;ENSRNOG00000025428;ENSRNOG00000056458	Ush2a;Ccdc88a;Odf2l;Rp2;Cep290
2	GO:0005852	CC	eukaryotic translation initiation factor 3 complex	2/ 319	22/ 22968	0.090909090909091	0.036998139732872	0.77338046925487	ENSRNOG00000027690;ENSRNOG00000060288	Eif3el1;LOC100365062
144	GO:0044422	CC	organelle part	144/ 319	9049/ 22968	0.015913360592331	0.037690458550537	0.77556930043186	ENSRNOG00000000073;ENSRNOG00000000542;ENSRNOG00000000587;ENSRNOG00000000640;ENSRNOG00000000814;ENSRNOG00000000823;ENSRNOG00000001820;ENSRNOG00000001829;ENSRNOG00000002026;ENSRNOG00000002126;ENSRNOG00000002178;ENSRNOG00000002563;ENSRNOG00000002572;ENSRNOG00000002835;ENSRNOG00000003251;ENSRNOG00000003472;ENSRNOG00000003712;ENSRNOG00000003738;ENSRNOG00000003745;ENSRNOG00000003901;ENSRNOG00000003919;…	Tmed5;Dnah8;Rpf2;Egr2;Fabp7;Gcc2;Med21;Ube2v2;Dnajc28;Ncam2;Mrps18c;Mcts1;Cacybp;Luc7l3;B3galt2;Atp11c;Ppp4r3b;Ush2a;Atf3;Cfap36;Rps6kb1;Ccdc88a;Rpl26;Apool;Prpf39;Cox20;Fkbp3;Esf1;Prpf40a;Smc6;Orc4;Emc2;Hnmt;Sycp3;Ndufa4;Nr4a2;Aurkb;LOC100362027;Rb1cc1;Psmc6;LOC103692716;Terf1;Thoc2;Ppig;Ccnc;Apold1;Cep83;Bcap29;Fos;Ccne2;Ift74;Rpa3;Fut9;Cops2;Pnisr;Itgb3bp;Pibf1;Nr1d1;Smc4;Polr2k;Sem1;Trim59;Tw…
4	GO:0005684	CC	U2-type spliceosomal complex	4/ 319	91/ 22968	0.043956043956044	0.038099018828171	0.77556930043186	ENSRNOG00000002835;ENSRNOG00000004521;ENSRNOG00000004864;ENSRNOG00000042126	Luc7l3;Prpf39;Prpf40a;Lsm5
2	GO:0016282	CC	eukaryotic 43S preinitiation complex	2/ 319	23/ 22968	0.08695652173913	0.040157466277282	0.77556930043186	ENSRNOG00000027690;ENSRNOG00000060288	Eif3el1;LOC100365062
9	GO:0005929	CC	cilium	9/ 319	303/ 22968	0.02970297029703	0.040423400701339	0.77556930043186	ENSRNOG00000003901;ENSRNOG00000007219;ENSRNOG00000008075;ENSRNOG00000010515;ENSRNOG00000011440;ENSRNOG00000012314;ENSRNOG00000021729;ENSRNOG00000047194;ENSRNOG00000059714	Cfap36;LOC103692716;Ift74;Trim59;Ccdc39;Slirp;Iqub;Arl13b;Hsp90aa1
3	GO:0035861	CC	site of double-strand break	3/ 319	55/ 22968	0.054545454545455	0.040993189779837	0.77556930043186	ENSRNOG00000004908;ENSRNOG00000008309;ENSRNOG00000040279	Smc6;Rpa3;Slf1
1	GO:1990696	CC	USH2 complex	1/ 319	3/ 22968	0.33333333333333	0.041092406350042	0.77556930043186	ENSRNOG00000003738	Ush2a
1	GO:0044308	CC	axonal spine	1/ 319	3/ 22968	0.33333333333333	0.041092406350042	0.77556930043186	ENSRNOG00000021681	Eea1
1	GO:0031933	CC	telomeric heterochromatin	1/ 319	3/ 22968	0.33333333333333	0.041092406350042	0.77556930043186	ENSRNOG00000056703	Atrx
1	GO:0043291	CC	RAVE complex	1/ 319	3/ 22968	0.33333333333333	0.041092406350042	0.77556930043186	ENSRNOG00000024671	Dmxl1
1	GO:0032807	CC	DNA ligase IV complex	1/ 319	3/ 22968	0.33333333333333	0.041092406350042	0.77556930043186	ENSRNOG00000014605	Lig4
8	GO:0090079	MF	translation regulator activity, nucleic acid binding	8/ 319	178/ 22968	0.044943820224719	0.003530152944028	0.80152122594158	ENSRNOG00000002563;ENSRNOG00000019062;ENSRNOG00000027690;ENSRNOG00000028585;ENSRNOG00000046621;ENSRNOG00000055634;ENSRNOG00000060048;ENSRNOG00000060288	Mcts1;Pura;Eif3el1;Tceal8;AABR07043748.1;AABR07024908.1;Eif2s3y;LOC100365062
2	GO:0000779	CC	condensed chromosome, centromeric region	2/ 319	24/ 22968	0.083333333333333	0.043414766429978	0.80379338990359	ENSRNOG00000005659;ENSRNOG00000056703	Aurkb;Atrx
2	GO:0070993	CC	translation preinitiation complex	2/ 319	24/ 22968	0.083333333333333	0.043414766429978	0.80379338990359	ENSRNOG00000027690;ENSRNOG00000060288	Eif3el1;LOC100365062
9	GO:0044782	BP	cilium organization	9/ 319	211/ 22968	0.042654028436019	0.0028676048887195	0.81531023080574	ENSRNOG00000007859;ENSRNOG00000008075;ENSRNOG00000009208;ENSRNOG00000011440;ENSRNOG00000014139;ENSRNOG00000021729;ENSRNOG00000022845;ENSRNOG00000047194;ENSRNOG00000056458	Cep83;Ift74;Pibf1;Ccdc39;Sclt1;Iqub;Cep70;Arl13b;Cep290
3	GO:0045793	BP	positive regulation of cell size	3/ 319	21/ 22968	0.14285714285714	0.0029321470454526	0.81531023080574	ENSRNOG00000006833;ENSRNOG00000007219;ENSRNOG00000059714	Rb1cc1;LOC103692716;Hsp90aa1
4	GO:0032570	BP	response to progesterone	4/ 319	43/ 22968	0.093023255813953	0.0029418134681044	0.81531023080574	ENSRNOG00000008015;ENSRNOG00000011946;ENSRNOG00000015734;ENSRNOG00000046667	Fos;Ptn;Ube3a;Fosb
106	GO:0032991	CC	protein-containing complex	106/ 319	6455/ 22968	0.016421378776143	0.044594821580657	0.81785219955469	ENSRNOG00000000542;ENSRNOG00000000778;ENSRNOG00000001820;ENSRNOG00000001829;ENSRNOG00000002026;ENSRNOG00000002178;ENSRNOG00000002360;ENSRNOG00000002563;ENSRNOG00000002572;ENSRNOG00000002835;ENSRNOG00000003712;ENSRNOG00000003738;ENSRNOG00000003745;ENSRNOG00000004214;ENSRNOG00000004512;ENSRNOG00000004516;ENSRNOG00000004521;ENSRNOG00000004737;ENSRNOG00000004864;ENSRNOG00000004908;ENSRNOG00000005021;…	Dnah8;Znrd1as1;Med21;Ube2v2;Dnajc28;Mrps18c;Gabrg1;Mcts1;Cacybp;Luc7l3;Ppp4r3b;Ush2a;Atf3;Rpl26;Apool;Itgbl1;Prpf39;Cd48;Prpf40a;Smc6;Orc4;Spopl;Emc2;Ndufa4;Aurkb;LOC100362027;Rb1cc1;Psmc6;LOC103692716;Terf1;Thoc2;Ccnc;Cep83;Ssb;Fos;Ccne2;Ift74;Rpa3;Cops2;Itgb3bp;Rps24;Smc4;Polr2k;Sem1;Trim59;Twistnb;Cox6c;Taf1d;Igfbp6;Ptn;Cd2ap;Slirp;Ppwd1;Magoh;Mov10;Mier3;Kcnt2;Kbtbd8;Sclt1;Inhba;Lig4;Haus3;Tt…
5	GO:1903901	BP	negative regulation of viral life cycle	5/ 319	71/ 22968	0.070422535211268	0.0030852226923069	0.82537296690138	ENSRNOG00000010515;ENSRNOG00000012067;ENSRNOG00000014750;ENSRNOG00000033220;ENSRNOG00000051238	Trim59;Fam111a;Fam208a;Oas1k;Mphosph8
48	GO:0006996	BP	organelle organization	48/ 319	2252/ 22968	0.021314387211368	0.0030864173137426	0.82537296690138	ENSRNOG00000000073;ENSRNOG00000000823;ENSRNOG00000001598;ENSRNOG00000002026;ENSRNOG00000002291;ENSRNOG00000002563;ENSRNOG00000004057;ENSRNOG00000004512;ENSRNOG00000004864;ENSRNOG00000004908;ENSRNOG00000005659;ENSRNOG00000006833;ENSRNOG00000007219;ENSRNOG00000007291;ENSRNOG00000007859;ENSRNOG00000008055;ENSRNOG00000008075;ENSRNOG00000008652;ENSRNOG00000008744;ENSRNOG00000009208;ENSRNOG00000010274;…	Tmed5;Gcc2;Usp16;Dnajc28;Brwd3;Mcts1;Ccdc88a;Apool;Prpf40a;Smc6;Aurkb;Rb1cc1;LOC103692716;Terf1;Cep83;Ccne2;Ift74;Phip;Cops2;Pibf1;Smc4;Ccdc39;Cd2ap;Slirp;Aspm;Esco1;Sclt1;Lig4;Haus3;Pura;Eea1;Iqub;Cep70;Rp2;Ppid;Stag2;Rock1;H3f3c;Bicd1;Arl13b;Sub1;AABR07059663.1;Samd9;LOC108348078;AABR07059380.1;Cep290;Atrx;Hsp90aa1
2	GO:0045901	BP	positive regulation of translational elongation	2/ 319	7/ 22968	0.28571428571429	0.0038563890624076	0.93369851451683	ENSRNOG00000001598;ENSRNOG00000005975	Usp16;LOC100362027
2	GO:0045869	BP	negative regulation of single stranded viral RNA replication via double stranded DNA intermediate	2/ 319	7/ 22968	0.28571428571429	0.0038563890624076	0.93369851451683	ENSRNOG00000014750;ENSRNOG00000051238	Fam208a;Mphosph8
8	GO:2001252	BP	positive regulation of chromosome organization	8/ 319	184/ 22968	0.043478260869565	0.0043101973043429	1	ENSRNOG00000005659;ENSRNOG00000007291;ENSRNOG00000012314;ENSRNOG00000014605;ENSRNOG00000014750;ENSRNOG00000040279;ENSRNOG00000051238;ENSRNOG00000056703	Aurkb;Terf1;Slirp;Lig4;Fam208a;Slf1;Mphosph8;Atrx
4	GO:0045071	BP	negative regulation of viral genome replication	4/ 319	50/ 22968	0.08	0.0050892320793215	1	ENSRNOG00000012067;ENSRNOG00000014750;ENSRNOG00000033220;ENSRNOG00000051238	Fam111a;Fam208a;Oas1k;Mphosph8
2	GO:0034091	BP	regulation of maintenance of sister chromatid cohesion	2/ 319	8/ 22968	0.25	0.0050948047653326	1	ENSRNOG00000040279;ENSRNOG00000056703	Slf1;Atrx
2	GO:0045091	BP	regulation of single stranded viral RNA replication via double stranded DNA intermediate	2/ 319	8/ 22968	0.25	0.0050948047653326	1	ENSRNOG00000014750;ENSRNOG00000051238	Fam208a;Mphosph8
2	GO:0034182	BP	regulation of maintenance of mitotic sister chromatid cohesion	2/ 319	8/ 22968	0.25	0.0050948047653326	1	ENSRNOG00000040279;ENSRNOG00000056703	Slf1;Atrx
3	GO:0007622	BP	rhythmic behavior	3/ 319	26/ 22968	0.11538461538462	0.0054461280016161	1	ENSRNOG00000000640;ENSRNOG00000019422;ENSRNOG00000042717	Egr2;Egr1;Ciart
2	GO:0090309	BP	positive regulation of methylation-dependent chromatin silencing	2/ 319	9/ 22968	0.22222222222222	0.0064905960426512	1	ENSRNOG00000014750;ENSRNOG00000051238	Fam208a;Mphosph8
2	GO:0021612	BP	facial nerve structural organization	2/ 319	9/ 22968	0.22222222222222	0.0064905960426512	1	ENSRNOG00000000640;ENSRNOG00000023337	Egr2;Sema3a
12	GO:0051276	BP	chromosome organization	12/ 319	376/ 22968	0.031914893617021	0.0066450006850502	1	ENSRNOG00000004908;ENSRNOG00000007291;ENSRNOG00000008055;ENSRNOG00000008744;ENSRNOG00000010274;ENSRNOG00000014031;ENSRNOG00000014605;ENSRNOG00000019062;ENSRNOG00000029885;ENSRNOG00000032401;ENSRNOG00000050563;ENSRNOG00000056703	Smc6;Terf1;Ccne2;Cops2;Smc4;Esco1;Lig4;Pura;Stag2;H3f3c;Sub1;Atrx
5	GO:0048525	BP	negative regulation of viral process	5/ 319	85/ 22968	0.058823529411765	0.0066455556657754	1	ENSRNOG00000010515;ENSRNOG00000012067;ENSRNOG00000014750;ENSRNOG00000033220;ENSRNOG00000051238	Trim59;Fam111a;Fam208a;Oas1k;Mphosph8
5	GO:0072347	BP	response to anesthetic	5/ 319	86/ 22968	0.058139534883721	0.0069774716455117	1	ENSRNOG00000005223;ENSRNOG00000007219;ENSRNOG00000015734;ENSRNOG00000046667;ENSRNOG00000059714	Hnmt;LOC103692716;Ube3a;Fosb;Hsp90aa1
4	GO:0042220	BP	response to cocaine	4/ 319	55/ 22968	0.072727272727273	0.007140810593889	1	ENSRNOG00000005223;ENSRNOG00000007219;ENSRNOG00000015734;ENSRNOG00000059714	Hnmt;LOC103692716;Ube3a;Hsp90aa1
14	GO:0007049	BP	cell cycle	14/ 319	465/ 22968	0.03010752688172	0.0072192217862341	1	ENSRNOG00000001598;ENSRNOG00000002563;ENSRNOG00000003919;ENSRNOG00000005270;ENSRNOG00000005659;ENSRNOG00000007291;ENSRNOG00000008055;ENSRNOG00000009116;ENSRNOG00000011987;ENSRNOG00000021555;ENSRNOG00000021669;ENSRNOG00000024798;ENSRNOG00000025981;ENSRNOG00000043068	Usp16;Mcts1;Rps6kb1;Sycp3;Aurkb;Terf1;Ccne2;Itgb3bp;Cd2ap;Mis18a;Mybl1;Bora;Ska2;Tipin
8	GO:0009410	BP	response to xenobiotic stimulus	8/ 319	205/ 22968	0.039024390243902	0.0081192794192251	1	ENSRNOG00000003919;ENSRNOG00000005223;ENSRNOG00000005600;ENSRNOG00000007219;ENSRNOG00000008890;ENSRNOG00000015734;ENSRNOG00000046667;ENSRNOG00000059714	Rps6kb1;Hnmt;Nr4a2;LOC103692716;Slc18a2;Ube3a;Fosb;Hsp90aa1
4	GO:0034502	BP	protein localization to chromosome	4/ 319	60/ 22968	0.066666666666667	0.009674787158281	1	ENSRNOG00000005659;ENSRNOG00000014750;ENSRNOG00000040279;ENSRNOG00000056703	Aurkb;Fam208a;Slf1;Atrx
2	GO:0061684	BP	chaperone-mediated autophagy	2/ 319	11/ 22968	0.18181818181818	0.009736070909488	1	ENSRNOG00000007219;ENSRNOG00000059714	LOC103692716;Hsp90aa1
2	GO:0033262	BP	regulation of nuclear cell cycle DNA replication	2/ 319	11/ 22968	0.18181818181818	0.009736070909488	1	ENSRNOG00000043068;ENSRNOG00000056703	Tipin;Atrx
2	GO:0045475	BP	locomotor rhythm	2/ 319	11/ 22968	0.18181818181818	0.009736070909488	1	ENSRNOG00000019422;ENSRNOG00000042717	Egr1;Ciart
2	GO:0010659	BP	cardiac muscle cell apoptotic process	2/ 319	11/ 22968	0.18181818181818	0.009736070909488	1	ENSRNOG00000007219;ENSRNOG00000059714	LOC103692716;Hsp90aa1
2	GO:0010658	BP	striated muscle cell apoptotic process	2/ 319	11/ 22968	0.18181818181818	0.009736070909488	1	ENSRNOG00000007219;ENSRNOG00000059714	LOC103692716;Hsp90aa1
3	GO:0044030	BP	regulation of DNA methylation	3/ 319	32/ 22968	0.09375	0.0097732068503578	1	ENSRNOG00000021555;ENSRNOG00000031349;ENSRNOG00000051238	Mis18a;AABR07026842.1;Mphosph8
6	GO:0006275	BP	regulation of DNA replication	6/ 319	133/ 22968	0.045112781954887	0.010795935694435	1	ENSRNOG00000002572;ENSRNOG00000007291;ENSRNOG00000014031;ENSRNOG00000029885;ENSRNOG00000043068;ENSRNOG00000056703	Cacybp;Terf1;Esco1;Stag2;Tipin;Atrx
4	GO:0070192	BP	chromosome organization involved in meiotic cell cycle	4/ 319	62/ 22968	0.064516129032258	0.01083243467624	1	ENSRNOG00000007291;ENSRNOG00000008055;ENSRNOG00000010274;ENSRNOG00000056703	Terf1;Ccne2;Smc4;Atrx
3	GO:0140115	BP	export across plasma membrane	3/ 319	34/ 22968	0.088235294117647	0.011553659471401	1	ENSRNOG00000003872;ENSRNOG00000013312;ENSRNOG00000050450	Slc40a1;Kcnt2;Kcnip2
2	GO:0090161	BP	Golgi ribbon formation	2/ 319	12/ 22968	0.16666666666667	0.011576876131211	1	ENSRNOG00000000073;ENSRNOG00000000823	Tmed5;Gcc2
2	GO:0034058	BP	endosomal vesicle fusion	2/ 319	12/ 22968	0.16666666666667	0.011576876131211	1	ENSRNOG00000051922;ENSRNOG00000052444	AABR07059663.1;Samd9
2	GO:1902284	BP	neuron projection extension involved in neuron projection guidance	2/ 319	12/ 22968	0.16666666666667	0.011576876131211	1	ENSRNOG00000023337;ENSRNOG00000047786	Sema3a;NEWGENE_1308171
2	GO:0048846	BP	axon extension involved in axon guidance	2/ 319	12/ 22968	0.16666666666667	0.011576876131211	1	ENSRNOG00000023337;ENSRNOG00000047786	Sema3a;NEWGENE_1308171
2	GO:0045161	BP	neuronal ion channel clustering	2/ 319	12/ 22968	0.16666666666667	0.011576876131211	1	ENSRNOG00000014139;ENSRNOG00000050450	Sclt1;Kcnip2
2	GO:0021604	BP	cranial nerve structural organization	2/ 319	12/ 22968	0.16666666666667	0.011576876131211	1	ENSRNOG00000000640;ENSRNOG00000023337	Egr2;Sema3a
2	GO:0035589	BP	G protein-coupled purinergic nucleotide receptor signaling pathway	2/ 319	12/ 22968	0.16666666666667	0.011576876131211	1	ENSRNOG00000013902;ENSRNOG00000039759	P2ry12;Gpr34
2	GO:0010657	BP	muscle cell apoptotic process	2/ 319	12/ 22968	0.16666666666667	0.011576876131211	1	ENSRNOG00000007219;ENSRNOG00000059714	LOC103692716;Hsp90aa1
5	GO:1903426	BP	regulation of reactive oxygen species biosynthetic process	5/ 319	99/ 22968	0.05050505050505	0.012399319578477	1	ENSRNOG00000007219;ENSRNOG00000014205;ENSRNOG00000032885;ENSRNOG00000046261;ENSRNOG00000059714	LOC103692716;Klf2;Cycs;Acp5;Hsp90aa1
3	GO:0008156	BP	negative regulation of DNA replication	3/ 319	35/ 22968	0.085714285714286	0.012509177203625	1	ENSRNOG00000007291;ENSRNOG00000029885;ENSRNOG00000043068	Terf1;Stag2;Tipin
4	GO:0045428	BP	regulation of nitric oxide biosynthetic process	4/ 319	66/ 22968	0.060606060606061	0.013407252965878	1	ENSRNOG00000007219;ENSRNOG00000014205;ENSRNOG00000046261;ENSRNOG00000059714	LOC103692716;Klf2;Acp5;Hsp90aa1
3	GO:0003009	BP	skeletal muscle contraction	3/ 319	36/ 22968	0.083333333333333	0.013508640804761	1	ENSRNOG00000003919;ENSRNOG00000007219;ENSRNOG00000059714	Rps6kb1;LOC103692716;Hsp90aa1
2	GO:0031937	BP	positive regulation of chromatin silencing	2/ 319	13/ 22968	0.15384615384615	0.013557296670801	1	ENSRNOG00000014750;ENSRNOG00000051238	Fam208a;Mphosph8
2	GO:0009629	BP	response to gravity	2/ 319	13/ 22968	0.15384615384615	0.013557296670801	1	ENSRNOG00000008015;ENSRNOG00000032885	Fos;Cycs
2	GO:0007008	BP	outer mitochondrial membrane organization	2/ 319	13/ 22968	0.15384615384615	0.013557296670801	1	ENSRNOG00000007219;ENSRNOG00000059714	LOC103692716;Hsp90aa1
2	GO:0045040	BP	protein insertion into mitochondrial outer membrane	2/ 319	13/ 22968	0.15384615384615	0.013557296670801	1	ENSRNOG00000007219;ENSRNOG00000059714	LOC103692716;Hsp90aa1
1	GO:1904792	BP	positive regulation of shelterin complex assembly	1/ 319	1/ 22968	1	0.013888888888889	1	ENSRNOG00000007291	Terf1
1	GO:1900276	BP	regulation of proteinase activated receptor activity	1/ 319	1/ 22968	1	0.013888888888889	1	ENSRNOG00000036911	Bicd1
1	GO:0035037	BP	sperm entry	1/ 319	1/ 22968	1	0.013888888888889	1	ENSRNOG00000015734	Ube3a
1	GO:2000413	BP	regulation of fibronectin-dependent thymocyte migration	1/ 319	1/ 22968	1	0.013888888888889	1	ENSRNOG00000017897	Adam8
1	GO:0051038	BP	negative regulation of transcription involved in meiotic cell cycle	1/ 319	1/ 22968	1	0.013888888888889	1	ENSRNOG00000004268	Zfp386
1	GO:0035128	BP	post-embryonic forelimb morphogenesis	1/ 319	1/ 22968	1	0.013888888888889	1	ENSRNOG00000056703	Atrx
1	GO:1901582	BP	positive regulation of telomeric RNA transcription from RNA pol II promoter	1/ 319	1/ 22968	1	0.013888888888889	1	ENSRNOG00000056703	Atrx
1	GO:1904850	BP	negative regulation of establishment of protein localization to telomere	1/ 319	1/ 22968	1	0.013888888888889	1	ENSRNOG00000007291	Terf1
1	GO:0035419	BP	activation of MAPK activity involved in innate immune response	1/ 319	1/ 22968	1	0.013888888888889	1	ENSRNOG00000017897	Adam8
1	GO:1901580	BP	regulation of telomeric RNA transcription from RNA pol II promoter	1/ 319	1/ 22968	1	0.013888888888889	1	ENSRNOG00000056703	Atrx
1	GO:1900737	BP	negative regulation of phospholipase C-activating G protein-coupled receptor signaling pathway	1/ 319	1/ 22968	1	0.013888888888889	1	ENSRNOG00000036911	Bicd1
1	GO:0097533	BP	cellular stress response to acid chemical	1/ 319	1/ 22968	1	0.013888888888889	1	ENSRNOG00000014205	Klf2
1	GO:1904911	BP	negative regulation of establishment of RNA localization to telomere	1/ 319	1/ 22968	1	0.013888888888889	1	ENSRNOG00000007291	Terf1
1	GO:0098758	BP	response to interleukin-8	1/ 319	1/ 22968	1	0.013888888888889	1	ENSRNOG00000019422	Egr1
1	GO:1904391	BP	response to ciliary neurotrophic factor	1/ 319	1/ 22968	1	0.013888888888889	1	ENSRNOG00000011946	Ptn
1	GO:0098759	BP	cellular response to interleukin-8	1/ 319	1/ 22968	1	0.013888888888889	1	ENSRNOG00000019422	Egr1
1	GO:0045769	BP	negative regulation of asymmetric cell division	1/ 319	1/ 22968	1	0.013888888888889	1	ENSRNOG00000012318	Aspm
1	GO:1903045	BP	neural crest cell migration involved in sympathetic nervous system development	1/ 319	1/ 22968	1	0.013888888888889	1	ENSRNOG00000023337	Sema3a
1	GO:1904389	BP	rod bipolar cell differentiation	1/ 319	1/ 22968	1	0.013888888888889	1	ENSRNOG00000011946	Ptn
1	GO:0051102	BP	DNA ligation involved in DNA recombination	1/ 319	1/ 22968	1	0.013888888888889	1	ENSRNOG00000014605	Lig4
1	GO:0009810	BP	stilbene metabolic process	1/ 319	1/ 22968	1	0.013888888888889	1	ENSRNOG00000017286	Ephx2
1	GO:0021808	BP	cytosolic calcium signaling involved in initiation of cell movement in glial-mediated radial cell migration	1/ 319	1/ 22968	1	0.013888888888889	1	ENSRNOG00000013902	P2ry12
1	GO:0021666	BP	rhombomere 5 formation	1/ 319	1/ 22968	1	0.013888888888889	1	ENSRNOG00000000640	Egr2
1	GO:0046272	BP	stilbene catabolic process	1/ 319	1/ 22968	1	0.013888888888889	1	ENSRNOG00000017286	Ephx2
1	GO:0035120	BP	post-embryonic appendage morphogenesis	1/ 319	1/ 22968	1	0.013888888888889	1	ENSRNOG00000056703	Atrx
1	GO:2000415	BP	positive regulation of fibronectin-dependent thymocyte migration	1/ 319	1/ 22968	1	0.013888888888889	1	ENSRNOG00000017897	Adam8
1	GO:1904790	BP	regulation of shelterin complex assembly	1/ 319	1/ 22968	1	0.013888888888889	1	ENSRNOG00000007291	Terf1
1	GO:0110061	BP	regulation of angiotensin-activated signaling pathway	1/ 319	1/ 22968	1	0.013888888888889	1	ENSRNOG00000031092	Rock1
1	GO:0051866	BP	general adaptation syndrome	1/ 319	1/ 22968	1	0.013888888888889	1	ENSRNOG00000005600	Nr4a2
1	GO:1901581	BP	negative regulation of telomeric RNA transcription from RNA pol II promoter	1/ 319	1/ 22968	1	0.013888888888889	1	ENSRNOG00000056703	Atrx
1	GO:0035127	BP	post-embryonic limb morphogenesis	1/ 319	1/ 22968	1	0.013888888888889	1	ENSRNOG00000056703	Atrx
1	GO:0097532	BP	stress response to acid chemical	1/ 319	1/ 22968	1	0.013888888888889	1	ENSRNOG00000014205	Klf2
1	GO:0001695	BP	histamine catabolic process	1/ 319	1/ 22968	1	0.013888888888889	1	ENSRNOG00000005223	Hnmt
1	GO:1904910	BP	regulation of establishment of RNA localization to telomere	1/ 319	1/ 22968	1	0.013888888888889	1	ENSRNOG00000007291	Terf1
1	GO:0150063	BP	visual system development	1/ 319	1/ 22968	1	0.013888888888889	1	ENSRNOG00000013902	P2ry12
1	GO:0021594	BP	rhombomere formation	1/ 319	1/ 22968	1	0.013888888888889	1	ENSRNOG00000000640	Egr2
1	GO:1900275	BP	negative regulation of phospholipase C activity	1/ 319	1/ 22968	1	0.013888888888889	1	ENSRNOG00000036911	Bicd1
1	GO:0021660	BP	rhombomere 3 formation	1/ 319	1/ 22968	1	0.013888888888889	1	ENSRNOG00000000640	Egr2
3	GO:0043486	BP	histone exchange	3/ 319	38/ 22968	0.078947368421053	0.015640421012219	1	ENSRNOG00000005270;ENSRNOG00000009116;ENSRNOG00000021555	Sycp3;Itgb3bp;Mis18a
2	GO:0090308	BP	regulation of methylation-dependent chromatin silencing	2/ 319	14/ 22968	0.14285714285714	0.015673124312847	1	ENSRNOG00000014750;ENSRNOG00000051238	Fam208a;Mphosph8
2	GO:0051782	BP	negative regulation of cell division	2/ 319	14/ 22968	0.14285714285714	0.015673124312847	1	ENSRNOG00000005659;ENSRNOG00000012318	Aurkb;Aspm
15	GO:0120036	BP	plasma membrane bounded cell projection organization	15/ 319	566/ 22968	0.026501766784452	0.016303736993572	1	ENSRNOG00000002126;ENSRNOG00000004057;ENSRNOG00000007859;ENSRNOG00000008075;ENSRNOG00000009208;ENSRNOG00000011440;ENSRNOG00000011946;ENSRNOG00000013902;ENSRNOG00000014139;ENSRNOG00000021729;ENSRNOG00000022845;ENSRNOG00000023337;ENSRNOG00000031092;ENSRNOG00000047194;ENSRNOG00000056458	Ncam2;Ccdc88a;Cep83;Ift74;Pibf1;Ccdc39;Ptn;P2ry12;Sclt1;Iqub;Cep70;Sema3a;Rock1;Arl13b;Cep290
4	GO:0043618	BP	regulation of transcription from RNA polymerase II promoter in response to stress	4/ 319	70/ 22968	0.057142857142857	0.016341509115195	1	ENSRNOG00000003745;ENSRNOG00000014205;ENSRNOG00000019422;ENSRNOG00000055634	Atf3;Klf2;Egr1;AABR07024908.1
7	GO:0050792	BP	regulation of viral process	7/ 319	189/ 22968	0.037037037037037	0.016766135088715	1	ENSRNOG00000010408;ENSRNOG00000010515;ENSRNOG00000012067;ENSRNOG00000012314;ENSRNOG00000014750;ENSRNOG00000033220;ENSRNOG00000051238	Polr2k;Trim59;Fam111a;Slirp;Fam208a;Oas1k;Mphosph8
8	GO:0000278	BP	mitotic cell cycle	8/ 319	234/ 22968	0.034188034188034	0.016949013407872	1	ENSRNOG00000001598;ENSRNOG00000008055;ENSRNOG00000009116;ENSRNOG00000011987;ENSRNOG00000021555;ENSRNOG00000021669;ENSRNOG00000025981;ENSRNOG00000043068	Usp16;Ccne2;Itgb3bp;Cd2ap;Mis18a;Mybl1;Ska2;Tipin
2	GO:0048385	BP	regulation of retinoic acid receptor signaling pathway	2/ 319	15/ 22968	0.13333333333333	0.017920240165495	1	ENSRNOG00000012314;ENSRNOG00000022101	Slirp;Crabp2
2	GO:0061741	BP	chaperone-mediated protein transport involved in chaperone-mediated autophagy	2/ 319	15/ 22968	0.13333333333333	0.017920240165495	1	ENSRNOG00000007219;ENSRNOG00000059714	LOC103692716;Hsp90aa1
2	GO:0097623	BP	potassium ion export across plasma membrane	2/ 319	15/ 22968	0.13333333333333	0.017920240165495	1	ENSRNOG00000013312;ENSRNOG00000050450	Kcnt2;Kcnip2
8	GO:0006457	BP	protein folding	8/ 319	238/ 22968	0.033613445378151	0.018562607165895	1	ENSRNOG00000004629;ENSRNOG00000007219;ENSRNOG00000007673;ENSRNOG00000012505;ENSRNOG00000027408;ENSRNOG00000049819;ENSRNOG00000050932;ENSRNOG00000059714	Fkbp3;LOC103692716;Ppig;Ppwd1;Ppid;Dnajc19;Pfdn4;Hsp90aa1
11	GO:0006351	BP	transcription, DNA-templated	11/ 319	366/ 22968	0.030054644808743	0.019596971617696	1	ENSRNOG00000000640;ENSRNOG00000004777;ENSRNOG00000005600;ENSRNOG00000008015;ENSRNOG00000010408;ENSRNOG00000010750;ENSRNOG00000015719;ENSRNOG00000019422;ENSRNOG00000032258;ENSRNOG00000046667;ENSRNOG00000049062	Egr2;Esf1;Nr4a2;Fos;Polr2k;Twistnb;Egr4;Egr1;Swt1;Fosb;Trappc2b
11	GO:0097659	BP	nucleic acid-templated transcription	11/ 319	367/ 22968	0.029972752043597	0.019773651085478	1	ENSRNOG00000000640;ENSRNOG00000004777;ENSRNOG00000005600;ENSRNOG00000008015;ENSRNOG00000010408;ENSRNOG00000010750;ENSRNOG00000015719;ENSRNOG00000019422;ENSRNOG00000032258;ENSRNOG00000046667;ENSRNOG00000049062	Egr2;Esf1;Nr4a2;Fos;Polr2k;Twistnb;Egr4;Egr1;Swt1;Fosb;Trappc2b
2	GO:0000076	BP	DNA replication checkpoint	2/ 319	16/ 22968	0.125	0.020294613003805	1	ENSRNOG00000040279;ENSRNOG00000043068	Slf1;Tipin
2	GO:0032695	BP	negative regulation of interleukin-12 production	2/ 319	16/ 22968	0.125	0.020294613003805	1	ENSRNOG00000009208;ENSRNOG00000046261	Pibf1;Acp5
2	GO:0003170	BP	heart valve development	2/ 319	16/ 22968	0.125	0.020294613003805	1	ENSRNOG00000016498;ENSRNOG00000019875	AABR07004112.1;Matr3
2	GO:0060452	BP	positive regulation of cardiac muscle contraction	2/ 319	16/ 22968	0.125	0.020294613003805	1	ENSRNOG00000007219;ENSRNOG00000059714	LOC103692716;Hsp90aa1
4	GO:0043620	BP	regulation of DNA-templated transcription in response to stress	4/ 319	75/ 22968	0.053333333333333	0.020535899748034	1	ENSRNOG00000003745;ENSRNOG00000014205;ENSRNOG00000019422;ENSRNOG00000055634	Atf3;Klf2;Egr1;AABR07024908.1
3	GO:1905515	BP	non-motile cilium assembly	3/ 319	43/ 22968	0.069767441860465	0.021752811920966	1	ENSRNOG00000008075;ENSRNOG00000009208;ENSRNOG00000047194	Ift74;Pibf1;Arl13b
2	GO:0000212	BP	meiotic spindle organization	2/ 319	17/ 22968	0.11764705882353	0.022792297641665	1	ENSRNOG00000012318;ENSRNOG00000056703	Aspm;Atrx
2	GO:0001732	BP	formation of cytoplasmic translation initiation complex	2/ 319	17/ 22968	0.11764705882353	0.022792297641665	1	ENSRNOG00000027690;ENSRNOG00000060288	Eif3el1;LOC100365062
3	GO:0045429	BP	positive regulation of nitric oxide biosynthetic process	3/ 319	44/ 22968	0.068181818181818	0.023110253836079	1	ENSRNOG00000007219;ENSRNOG00000014205;ENSRNOG00000059714	LOC103692716;Klf2;Hsp90aa1
6	GO:0018105	BP	peptidyl-serine phosphorylation	6/ 319	159/ 22968	0.037735849056604	0.023919929972907	1	ENSRNOG00000003919;ENSRNOG00000005659;ENSRNOG00000025768;ENSRNOG00000031092;ENSRNOG00000034241;ENSRNOG00000057696	Rps6kb1;Aurkb;Clk1;Rock1;Set;Sbk1
5	GO:0060359	BP	response to ammonium ion	5/ 319	118/ 22968	0.042372881355932	0.024582743742651	1	ENSRNOG00000005223;ENSRNOG00000007219;ENSRNOG00000015734;ENSRNOG00000046667;ENSRNOG00000059714	Hnmt;LOC103692716;Ube3a;Fosb;Hsp90aa1
13	GO:0070925	BP	organelle assembly	13/ 319	472/ 22968	0.027542372881356	0.025199886937673	1	ENSRNOG00000006833;ENSRNOG00000007859;ENSRNOG00000008075;ENSRNOG00000009208;ENSRNOG00000011440;ENSRNOG00000012318;ENSRNOG00000014139;ENSRNOG00000015255;ENSRNOG00000021729;ENSRNOG00000022845;ENSRNOG00000036911;ENSRNOG00000047194;ENSRNOG00000056458	Rb1cc1;Cep83;Ift74;Pibf1;Ccdc39;Aspm;Sclt1;Haus3;Iqub;Cep70;Bicd1;Arl13b;Cep290
4	GO:0032200	BP	telomere organization	4/ 319	80/ 22968	0.05	0.025335742105859	1	ENSRNOG00000004908;ENSRNOG00000007291;ENSRNOG00000008055;ENSRNOG00000032401	Smc6;Terf1;Ccne2;H3f3c
2	GO:0044849	BP	estrous cycle	2/ 319	18/ 22968	0.11111111111111	0.025409433331794	1	ENSRNOG00000011946;ENSRNOG00000019422	Ptn;Egr1
2	GO:0048532	BP	anatomical structure arrangement	2/ 319	18/ 22968	0.11111111111111	0.025409433331794	1	ENSRNOG00000000640;ENSRNOG00000023337	Egr2;Sema3a
2	GO:0006448	BP	regulation of translational elongation	2/ 319	18/ 22968	0.11111111111111	0.025409433331794	1	ENSRNOG00000001598;ENSRNOG00000005975	Usp16;LOC100362027
7	GO:0040029	BP	regulation of gene expression, epigenetic	7/ 319	206/ 22968	0.033980582524272	0.025433160995003	1	ENSRNOG00000010408;ENSRNOG00000012946;ENSRNOG00000014205;ENSRNOG00000014750;ENSRNOG00000017784;ENSRNOG00000032401;ENSRNOG00000051238	Polr2k;Mov10;Klf2;Fam208a;Lrif1;H3f3c;Mphosph8
3	GO:1904407	BP	positive regulation of nitric oxide metabolic process	3/ 319	46/ 22968	0.065217391304348	0.025960210738785	1	ENSRNOG00000007219;ENSRNOG00000014205;ENSRNOG00000059714	LOC103692716;Klf2;Hsp90aa1
5	GO:0043279	BP	response to alkaloid	5/ 319	120/ 22968	0.041666666666667	0.026193257350971	1	ENSRNOG00000005223;ENSRNOG00000007219;ENSRNOG00000015734;ENSRNOG00000046667;ENSRNOG00000059714	Hnmt;LOC103692716;Ube3a;Fosb;Hsp90aa1
4	GO:0006333	BP	chromatin assembly or disassembly	4/ 319	82/ 22968	0.048780487804878	0.027429062648205	1	ENSRNOG00000009116;ENSRNOG00000021555;ENSRNOG00000032401;ENSRNOG00000056703	Itgb3bp;Mis18a;H3f3c;Atrx
1	GO:1905205	BP	positive regulation of connective tissue replacement	1/ 319	2/ 22968	0.5	0.027585472876543	1	ENSRNOG00000031092	Rock1
1	GO:1904908	BP	negative regulation of maintenance of mitotic sister chromatid cohesion, telomeric	1/ 319	2/ 22968	0.5	0.027585472876543	1	ENSRNOG00000056703	Atrx
1	GO:0031104	BP	dendrite regeneration	1/ 319	2/ 22968	0.5	0.027585472876543	1	ENSRNOG00000011946	Ptn
1	GO:0071955	BP	recycling endosome to Golgi transport	1/ 319	2/ 22968	0.5	0.027585472876543	1	ENSRNOG00000000823	Gcc2
1	GO:0031393	BP	negative regulation of prostaglandin biosynthetic process	1/ 319	2/ 22968	0.5	0.027585472876543	1	ENSRNOG00000009208	Pibf1
1	GO:0010525	BP	regulation of transposition, RNA-mediated	1/ 319	2/ 22968	0.5	0.027585472876543	1	ENSRNOG00000012946	Mov10
1	GO:0051037	BP	regulation of transcription involved in meiotic cell cycle	1/ 319	2/ 22968	0.5	0.027585472876543	1	ENSRNOG00000004268	Zfp386
1	GO:1903988	BP	iron ion export across plasma membrane	1/ 319	2/ 22968	0.5	0.027585472876543	1	ENSRNOG00000003872	Slc40a1
1	GO:0033626	BP	positive regulation of integrin activation by cell surface receptor linked signal transduction	1/ 319	2/ 22968	0.5	0.027585472876543	1	ENSRNOG00000013902	P2ry12
1	GO:1900673	BP	olefin metabolic process	1/ 319	2/ 22968	0.5	0.027585472876543	1	ENSRNOG00000017286	Ephx2
1	GO:0035585	BP	calcium-mediated signaling using extracellular calcium source	1/ 319	2/ 22968	0.5	0.027585472876543	1	ENSRNOG00000013902	P2ry12
1	GO:0070564	BP	positive regulation of vitamin D receptor signaling pathway	1/ 319	2/ 22968	0.5	0.027585472876543	1	ENSRNOG00000012314	Slirp
1	GO:0000961	BP	negative regulation of mitochondrial RNA catabolic process	1/ 319	2/ 22968	0.5	0.027585472876543	1	ENSRNOG00000012314	Slirp
1	GO:1905778	BP	negative regulation of exonuclease activity	1/ 319	2/ 22968	0.5	0.027585472876543	1	ENSRNOG00000007291	Terf1
1	GO:1904907	BP	regulation of maintenance of mitotic sister chromatid cohesion, telomeric	1/ 319	2/ 22968	0.5	0.027585472876543	1	ENSRNOG00000056703	Atrx
1	GO:0097355	BP	protein localization to heterochromatin	1/ 319	2/ 22968	0.5	0.027585472876543	1	ENSRNOG00000014750	Fam208a
1	GO:0150020	BP	basal dendrite arborization	1/ 319	2/ 22968	0.5	0.027585472876543	1	ENSRNOG00000023337	Sema3a
1	GO:0042275	BP	error-free postreplication DNA repair	1/ 319	2/ 22968	0.5	0.027585472876543	1	ENSRNOG00000001829	Ube2v2
1	GO:1904534	BP	negative regulation of telomeric loop disassembly	1/ 319	2/ 22968	0.5	0.027585472876543	1	ENSRNOG00000007291	Terf1
1	GO:0150019	BP	basal dendrite morphogenesis	1/ 319	2/ 22968	0.5	0.027585472876543	1	ENSRNOG00000023337	Sema3a
1	GO:0021569	BP	rhombomere 3 development	1/ 319	2/ 22968	0.5	0.027585472876543	1	ENSRNOG00000000640	Egr2
1	GO:0046338	BP	phosphatidylethanolamine catabolic process	1/ 319	2/ 22968	0.5	0.027585472876543	1	ENSRNOG00000039091	Pnpla8
1	GO:2000412	BP	positive regulation of thymocyte migration	1/ 319	2/ 22968	0.5	0.027585472876543	1	ENSRNOG00000017897	Adam8
1	GO:1905838	BP	regulation of telomeric D-loop disassembly	1/ 319	2/ 22968	0.5	0.027585472876543	1	ENSRNOG00000007291	Terf1
1	GO:2000309	BP	positive regulation of tumor necrosis factor (ligand) superfamily member 11 production	1/ 319	2/ 22968	0.5	0.027585472876543	1	ENSRNOG00000017897	Adam8
1	GO:2000307	BP	regulation of tumor necrosis factor (ligand) superfamily member 11 production	1/ 319	2/ 22968	0.5	0.027585472876543	1	ENSRNOG00000017897	Adam8
1	GO:0048213	BP	Golgi vesicle prefusion complex stabilization	1/ 319	2/ 22968	0.5	0.027585472876543	1	ENSRNOG00000002026	Dnajc28
1	GO:0060345	BP	spleen trabecula formation	1/ 319	2/ 22968	0.5	0.027585472876543	1	ENSRNOG00000003872	Slc40a1
1	GO:0035498	BP	carnosine metabolic process	1/ 319	2/ 22968	0.5	0.027585472876543	1	ENSRNOG00000012872	Carnmt1
1	GO:1905839	BP	negative regulation of telomeric D-loop disassembly	1/ 319	2/ 22968	0.5	0.027585472876543	1	ENSRNOG00000007291	Terf1
1	GO:0042701	BP	progesterone secretion	1/ 319	2/ 22968	0.5	0.027585472876543	1	ENSRNOG00000014320	Inhba
1	GO:1904571	BP	positive regulation of selenocysteine incorporation	1/ 319	2/ 22968	0.5	0.027585472876543	1	ENSRNOG00000005975	LOC100362027
1	GO:0010526	BP	negative regulation of transposition, RNA-mediated	1/ 319	2/ 22968	0.5	0.027585472876543	1	ENSRNOG00000012946	Mov10
1	GO:1904815	BP	negative regulation of protein localization to chromosome, telomeric region	1/ 319	2/ 22968	0.5	0.027585472876543	1	ENSRNOG00000007291	Terf1
1	GO:1904373	BP	response to kainic acid	1/ 319	2/ 22968	0.5	0.027585472876543	1	ENSRNOG00000011946	Ptn
1	GO:0061723	BP	glycophagy	1/ 319	2/ 22968	0.5	0.027585472876543	1	ENSRNOG00000006833	Rb1cc1
1	GO:1904397	BP	negative regulation of neuromuscular junction development	1/ 319	2/ 22968	0.5	0.027585472876543	1	ENSRNOG00000011946	Ptn
2	GO:0006360	BP	transcription by RNA polymerase I	2/ 319	19/ 22968	0.10526315789474	0.028142242193372	1	ENSRNOG00000010408;ENSRNOG00000010750	Polr2k;Twistnb
2	GO:0035588	BP	G protein-coupled purinergic receptor signaling pathway	2/ 319	19/ 22968	0.10526315789474	0.028142242193372	1	ENSRNOG00000013902;ENSRNOG00000039759	P2ry12;Gpr34
2	GO:0045989	BP	positive regulation of striated muscle contraction	2/ 319	19/ 22968	0.10526315789474	0.028142242193372	1	ENSRNOG00000007219;ENSRNOG00000059714	LOC103692716;Hsp90aa1
2	GO:0006123	BP	mitochondrial electron transport, cytochrome c to oxygen	2/ 319	19/ 22968	0.10526315789474	0.028142242193372	1	ENSRNOG00000030237;ENSRNOG00000032885	Cox7c;Cycs
2	GO:0019646	BP	aerobic electron transport chain	2/ 319	19/ 22968	0.10526315789474	0.028142242193372	1	ENSRNOG00000030237;ENSRNOG00000032885	Cox7c;Cycs
2	GO:0034080	BP	CENP-A containing nucleosome assembly	2/ 319	19/ 22968	0.10526315789474	0.028142242193372	1	ENSRNOG00000009116;ENSRNOG00000021555	Itgb3bp;Mis18a
5	GO:0001764	BP	neuron migration	5/ 319	125/ 22968	0.04	0.030509586571193	1	ENSRNOG00000005600;ENSRNOG00000007219;ENSRNOG00000012318;ENSRNOG00000023337;ENSRNOG00000059714	Nr4a2;LOC103692716;Aspm;Sema3a;Hsp90aa1
2	GO:0061635	BP	regulation of protein complex stability	2/ 319	20/ 22968	0.1	0.030987027666835	1	ENSRNOG00000007219;ENSRNOG00000059714	LOC103692716;Hsp90aa1
2	GO:2000104	BP	negative regulation of DNA-dependent DNA replication	2/ 319	20/ 22968	0.1	0.030987027666835	1	ENSRNOG00000029885;ENSRNOG00000043068	Stag2;Tipin
2	GO:1905809	BP	negative regulation of synapse organization	2/ 319	20/ 22968	0.1	0.030987027666835	1	ENSRNOG00000011946;ENSRNOG00000015734	Ptn;Ube3a
2	GO:0060261	BP	positive regulation of transcription initiation from RNA polymerase II promoter	2/ 319	20/ 22968	0.1	0.030987027666835	1	ENSRNOG00000007203;ENSRNOG00000050563	Psmc6;Sub1
6	GO:0007088	BP	regulation of mitotic nuclear division	6/ 319	169/ 22968	0.035502958579882	0.030990968333788	1	ENSRNOG00000005659;ENSRNOG00000008055;ENSRNOG00000024798;ENSRNOG00000029885;ENSRNOG00000040279;ENSRNOG00000056703	Aurkb;Ccne2;Bora;Stag2;Slf1;Atrx
4	GO:0006289	BP	nucleotide-excision repair	4/ 319	86/ 22968	0.046511627906977	0.031917404492563	1	ENSRNOG00000001829;ENSRNOG00000008309;ENSRNOG00000008744;ENSRNOG00000010408	Ube2v2;Rpa3;Cops2;Polr2k
7	GO:0043903	BP	regulation of symbiosis, encompassing mutualism through parasitism	7/ 319	219/ 22968	0.031963470319635	0.033839841190747	1	ENSRNOG00000010408;ENSRNOG00000010515;ENSRNOG00000012067;ENSRNOG00000012314;ENSRNOG00000014750;ENSRNOG00000033220;ENSRNOG00000051238	Polr2k;Trim59;Fam111a;Slirp;Fam208a;Oas1k;Mphosph8
2	GO:0035590	BP	purinergic nucleotide receptor signaling pathway	2/ 319	21/ 22968	0.095238095238095	0.033940172995402	1	ENSRNOG00000013902;ENSRNOG00000039759	P2ry12;Gpr34
4	GO:0045069	BP	regulation of viral genome replication	4/ 319	88/ 22968	0.045454545454545	0.034313594546546	1	ENSRNOG00000012067;ENSRNOG00000014750;ENSRNOG00000033220;ENSRNOG00000051238	Fam111a;Fam208a;Oas1k;Mphosph8
13	GO:0032774	BP	RNA biosynthetic process	13/ 319	515/ 22968	0.025242718446602	0.034471294140961	1	ENSRNOG00000000640;ENSRNOG00000004777;ENSRNOG00000005600;ENSRNOG00000007719;ENSRNOG00000008015;ENSRNOG00000010408;ENSRNOG00000010750;ENSRNOG00000012778;ENSRNOG00000015719;ENSRNOG00000019422;ENSRNOG00000032258;ENSRNOG00000046667;ENSRNOG00000049062	Egr2;Esf1;Nr4a2;Ccnc;Fos;Polr2k;Twistnb;Magoh;Egr4;Egr1;Swt1;Fosb;Trappc2b
3	GO:0090329	BP	regulation of DNA-dependent DNA replication	3/ 319	52/ 22968	0.057692307692308	0.035584535591011	1	ENSRNOG00000029885;ENSRNOG00000043068;ENSRNOG00000056703	Stag2;Tipin;Atrx
2	GO:0106030	BP	neuron projection fasciculation	2/ 319	22/ 22968	0.090909090909091	0.036998139732872	1	ENSRNOG00000002126;ENSRNOG00000023337	Ncam2;Sema3a
2	GO:0007413	BP	axonal fasciculation	2/ 319	22/ 22968	0.090909090909091	0.036998139732872	1	ENSRNOG00000002126;ENSRNOG00000023337	Ncam2;Sema3a
2	GO:0036003	BP	positive regulation of transcription from RNA polymerase II promoter in response to stress	2/ 319	22/ 22968	0.090909090909091	0.036998139732872	1	ENSRNOG00000003745;ENSRNOG00000014205	Atf3;Klf2
2	GO:0071539	BP	protein localization to centrosome	2/ 319	22/ 22968	0.090909090909091	0.036998139732872	1	ENSRNOG00000007859;ENSRNOG00000009208	Cep83;Pibf1
2	GO:1905508	BP	protein localization to microtubule organizing center	2/ 319	22/ 22968	0.090909090909091	0.036998139732872	1	ENSRNOG00000007859;ENSRNOG00000009208	Cep83;Pibf1
3	GO:0046513	BP	ceramide biosynthetic process	3/ 319	53/ 22968	0.056603773584906	0.037343727408167	1	ENSRNOG00000003251;ENSRNOG00000011284;ENSRNOG00000019128	B3galt2;Sgms2;St8sia4
5	GO:1903900	BP	regulation of viral life cycle	5/ 319	134/ 22968	0.037313432835821	0.039349583160018	1	ENSRNOG00000010515;ENSRNOG00000012067;ENSRNOG00000014750;ENSRNOG00000033220;ENSRNOG00000051238	Trim59;Fam111a;Fam208a;Oas1k;Mphosph8
5	GO:0007051	BP	spindle organization	5/ 319	134/ 22968	0.037313432835821	0.039349583160018	1	ENSRNOG00000005659;ENSRNOG00000009208;ENSRNOG00000012318;ENSRNOG00000015255;ENSRNOG00000056703	Aurkb;Pibf1;Aspm;Haus3;Atrx
20	GO:0034622	BP	cellular protein-containing complex assembly	20/ 319	901/ 22968	0.02219755826859	0.040129999057754	1	ENSRNOG00000000542;ENSRNOG00000000587;ENSRNOG00000002026;ENSRNOG00000002563;ENSRNOG00000002835;ENSRNOG00000004521;ENSRNOG00000004553;ENSRNOG00000007219;ENSRNOG00000009116;ENSRNOG00000010420;ENSRNOG00000011440;ENSRNOG00000021555;ENSRNOG00000027690;ENSRNOG00000032401;ENSRNOG00000034241;ENSRNOG00000036911;ENSRNOG00000056703;ENSRNOG00000059714;ENSRNOG00000060048;ENSRNOG00000060288	Dnah8;Rpf2;Dnajc28;Mcts1;Luc7l3;Prpf39;Cox20;LOC103692716;Itgb3bp;Sem1;Ccdc39;Mis18a;Eif3el1;H3f3c;Set;Bicd1;Atrx;Hsp90aa1;Eif2s3y;LOC100365062
2	GO:0014812	BP	muscle cell migration	2/ 319	23/ 22968	0.08695652173913	0.040157466277282	1	ENSRNOG00000031092;ENSRNOG00000032668	Rock1;Zfp950
4	GO:0099175	BP	regulation of postsynapse organization	4/ 319	93/ 22968	0.043010752688172	0.040750373109179	1	ENSRNOG00000011946;ENSRNOG00000015734;ENSRNOG00000029663;ENSRNOG00000047085	Ptn;Ube3a;Il1rapl1;Lrrtm2
3	GO:0014075	BP	response to amine	3/ 319	55/ 22968	0.054545454545455	0.040993189779837	1	ENSRNOG00000005223;ENSRNOG00000005600;ENSRNOG00000008890	Hnmt;Nr4a2;Slc18a2
1	GO:0034395	BP	regulation of transcription from RNA polymerase II promoter in response to iron	1/ 319	3/ 22968	0.33333333333333	0.041092406350042	1	ENSRNOG00000003872	Slc40a1
1	GO:1905777	BP	regulation of exonuclease activity	1/ 319	3/ 22968	0.33333333333333	0.041092406350042	1	ENSRNOG00000007291	Terf1
1	GO:0070859	BP	positive regulation of bile acid biosynthetic process	1/ 319	3/ 22968	0.33333333333333	0.041092406350042	1	ENSRNOG00000009329	Nr1d1
1	GO:0021825	BP	substrate-dependent cerebral cortex tangential migration	1/ 319	3/ 22968	0.33333333333333	0.041092406350042	1	ENSRNOG00000023337	Sema3a
1	GO:0035610	BP	protein side chain deglutamylation	1/ 319	3/ 22968	0.33333333333333	0.041092406350042	1	ENSRNOG00000010397	Agbl3
1	GO:0098963	BP	dendritic transport of messenger ribonucleoprotein complex	1/ 319	3/ 22968	0.33333333333333	0.041092406350042	1	ENSRNOG00000019062	Pura
1	GO:0140014	BP	mitotic nuclear division	1/ 319	3/ 22968	0.33333333333333	0.041092406350042	1	ENSRNOG00000001598	Usp16
1	GO:0044878	BP	mitotic cytokinesis checkpoint	1/ 319	3/ 22968	0.33333333333333	0.041092406350042	1	ENSRNOG00000005659	Aurkb
1	GO:0043335	BP	protein unfolding	1/ 319	3/ 22968	0.33333333333333	0.041092406350042	1	ENSRNOG00000059714	Hsp90aa1
1	GO:1903984	BP	positive regulation of TRAIL-activated apoptotic signaling pathway	1/ 319	3/ 22968	0.33333333333333	0.041092406350042	1	ENSRNOG00000003745	Atf3
1	GO:0031627	BP	telomeric loop formation	1/ 319	3/ 22968	0.33333333333333	0.041092406350042	1	ENSRNOG00000007291	Terf1
1	GO:1905203	BP	regulation of connective tissue replacement	1/ 319	3/ 22968	0.33333333333333	0.041092406350042	1	ENSRNOG00000031092	Rock1
1	GO:0021986	BP	habenula development	1/ 319	3/ 22968	0.33333333333333	0.041092406350042	1	ENSRNOG00000005600	Nr4a2
1	GO:0061709	BP	reticulophagy	1/ 319	3/ 22968	0.33333333333333	0.041092406350042	1	ENSRNOG00000006833	Rb1cc1
1	GO:0002188	BP	translation reinitiation	1/ 319	3/ 22968	0.33333333333333	0.041092406350042	1	ENSRNOG00000002563	Mcts1
1	GO:0034183	BP	negative regulation of maintenance of mitotic sister chromatid cohesion	1/ 319	3/ 22968	0.33333333333333	0.041092406350042	1	ENSRNOG00000056703	Atrx
1	GO:0034499	BP	late endosome to Golgi transport	1/ 319	3/ 22968	0.33333333333333	0.041092406350042	1	ENSRNOG00000000823	Gcc2
1	GO:0043988	BP	histone H3-S28 phosphorylation	1/ 319	3/ 22968	0.33333333333333	0.041092406350042	1	ENSRNOG00000005659	Aurkb
1	GO:0048880	BP	sensory system development	1/ 319	3/ 22968	0.33333333333333	0.041092406350042	1	ENSRNOG00000013902	P2ry12
1	GO:0060279	BP	positive regulation of ovulation	1/ 319	3/ 22968	0.33333333333333	0.041092406350042	1	ENSRNOG00000014320	Inhba
1	GO:0060221	BP	retinal rod cell differentiation	1/ 319	3/ 22968	0.33333333333333	0.041092406350042	1	ENSRNOG00000011946	Ptn
1	GO:0021824	BP	cerebral cortex tangential migration using cell-axon interactions	1/ 319	3/ 22968	0.33333333333333	0.041092406350042	1	ENSRNOG00000023337	Sema3a
1	GO:1903347	BP	negative regulation of bicellular tight junction assembly	1/ 319	3/ 22968	0.33333333333333	0.041092406350042	1	ENSRNOG00000031092	Rock1
1	GO:1904253	BP	positive regulation of bile acid metabolic process	1/ 319	3/ 22968	0.33333333333333	0.041092406350042	1	ENSRNOG00000009329	Nr1d1
1	GO:1903645	BP	negative regulation of chaperone-mediated protein folding	1/ 319	3/ 22968	0.33333333333333	0.041092406350042	1	ENSRNOG00000050827	NEWGENE_1310561
1	GO:0034092	BP	negative regulation of maintenance of sister chromatid cohesion	1/ 319	3/ 22968	0.33333333333333	0.041092406350042	1	ENSRNOG00000056703	Atrx
1	GO:0050725	BP	positive regulation of interleukin-1 beta biosynthetic process	1/ 319	3/ 22968	0.33333333333333	0.041092406350042	1	ENSRNOG00000019422	Egr1
1	GO:1904141	BP	positive regulation of microglial cell migration	1/ 319	3/ 22968	0.33333333333333	0.041092406350042	1	ENSRNOG00000013902	P2ry12
1	GO:2000410	BP	regulation of thymocyte migration	1/ 319	3/ 22968	0.33333333333333	0.041092406350042	1	ENSRNOG00000017897	Adam8
1	GO:1904569	BP	regulation of selenocysteine incorporation	1/ 319	3/ 22968	0.33333333333333	0.041092406350042	1	ENSRNOG00000005975	LOC100362027
1	GO:0003383	BP	apical constriction	1/ 319	3/ 22968	0.33333333333333	0.041092406350042	1	ENSRNOG00000031092	Rock1
1	GO:0050722	BP	regulation of interleukin-1 beta biosynthetic process	1/ 319	3/ 22968	0.33333333333333	0.041092406350042	1	ENSRNOG00000019422	Egr1
1	GO:1900223	BP	positive regulation of amyloid-beta clearance	1/ 319	3/ 22968	0.33333333333333	0.041092406350042	1	ENSRNOG00000031092	Rock1
1	GO:1990166	BP	protein localization to site of double-strand break	1/ 319	3/ 22968	0.33333333333333	0.041092406350042	1	ENSRNOG00000040279	Slf1
1	GO:1903636	BP	regulation of protein import into mitochondrial outer membrane	1/ 319	3/ 22968	0.33333333333333	0.041092406350042	1	ENSRNOG00000050827	NEWGENE_1310561
1	GO:0035284	BP	brain segmentation	1/ 319	3/ 22968	0.33333333333333	0.041092406350042	1	ENSRNOG00000000640	Egr2
1	GO:0035469	BP	determination of pancreatic left/right asymmetry	1/ 319	3/ 22968	0.33333333333333	0.041092406350042	1	ENSRNOG00000011440	Ccdc39
1	GO:0021773	BP	striatal medium spiny neuron differentiation	1/ 319	3/ 22968	0.33333333333333	0.041092406350042	1	ENSRNOG00000014320	Inhba
1	GO:1903375	BP	facioacoustic ganglion development	1/ 319	3/ 22968	0.33333333333333	0.041092406350042	1	ENSRNOG00000023337	Sema3a
1	GO:1905373	BP	ceramide phosphoethanolamine biosynthetic process	1/ 319	3/ 22968	0.33333333333333	0.041092406350042	1	ENSRNOG00000011284	Sgms2
1	GO:0021856	BP	hypothalamic tangential migration using cell-axon interactions	1/ 319	3/ 22968	0.33333333333333	0.041092406350042	1	ENSRNOG00000023337	Sema3a
1	GO:1904395	BP	positive regulation of skeletal muscle acetylcholine-gated channel clustering	1/ 319	3/ 22968	0.33333333333333	0.041092406350042	1	ENSRNOG00000011946	Ptn
1	GO:2000182	BP	regulation of progesterone biosynthetic process	1/ 319	3/ 22968	0.33333333333333	0.041092406350042	1	ENSRNOG00000019422	Egr1
1	GO:1903638	BP	positive regulation of protein import into mitochondrial outer membrane	1/ 319	3/ 22968	0.33333333333333	0.041092406350042	1	ENSRNOG00000050827	NEWGENE_1310561
1	GO:1905371	BP	ceramide phosphoethanolamine metabolic process	1/ 319	3/ 22968	0.33333333333333	0.041092406350042	1	ENSRNOG00000011284	Sgms2
1	GO:0021828	BP	gonadotrophin-releasing hormone neuronal migration to the hypothalamus	1/ 319	3/ 22968	0.33333333333333	0.041092406350042	1	ENSRNOG00000023337	Sema3a
1	GO:0098961	BP	dendritic transport of ribonucleoprotein complex	1/ 319	3/ 22968	0.33333333333333	0.041092406350042	1	ENSRNOG00000019062	Pura
1	GO:1904533	BP	regulation of telomeric loop disassembly	1/ 319	3/ 22968	0.33333333333333	0.041092406350042	1	ENSRNOG00000007291	Terf1
1	GO:0002328	BP	pro-B cell differentiation	1/ 319	3/ 22968	0.33333333333333	0.041092406350042	1	ENSRNOG00000014605	Lig4
5	GO:0017148	BP	negative regulation of translation	5/ 319	136/ 22968	0.036764705882353	0.041504610442965	1	ENSRNOG00000012946;ENSRNOG00000019062;ENSRNOG00000027690;ENSRNOG00000031092;ENSRNOG00000060288	Mov10;Pura;Eif3el1;Rock1;LOC100365062
3	GO:1903428	BP	positive regulation of reactive oxygen species biosynthetic process	3/ 319	56/ 22968	0.053571428571429	0.042882935682834	1	ENSRNOG00000007219;ENSRNOG00000014205;ENSRNOG00000059714	LOC103692716;Klf2;Hsp90aa1
2	GO:0007063	BP	regulation of sister chromatid cohesion	2/ 319	24/ 22968	0.083333333333333	0.043414766429978	1	ENSRNOG00000040279;ENSRNOG00000056703	Slf1;Atrx
2	GO:0033630	BP	positive regulation of cell adhesion mediated by integrin	2/ 319	24/ 22968	0.083333333333333	0.043414766429978	1	ENSRNOG00000008075;ENSRNOG00000013902	Ift74;P2ry12
2	GO:0010592	BP	positive regulation of lamellipodium assembly	2/ 319	24/ 22968	0.083333333333333	0.043414766429978	1	ENSRNOG00000007219;ENSRNOG00000059714	LOC103692716;Hsp90aa1
6	GO:0018209	BP	peptidyl-serine modification	6/ 319	184/ 22968	0.032608695652174	0.04394687106007	1	ENSRNOG00000003919;ENSRNOG00000005659;ENSRNOG00000025768;ENSRNOG00000031092;ENSRNOG00000034241;ENSRNOG00000057696	Rps6kb1;Aurkb;Clk1;Rock1;Set;Sbk1
7	GO:0015931	BP	nucleobase-containing compound transport	7/ 319	235/ 22968	0.029787234042553	0.046493008287463	1	ENSRNOG00000007315;ENSRNOG00000010420;ENSRNOG00000012778;ENSRNOG00000019062;ENSRNOG00000019168;ENSRNOG00000028668;ENSRNOG00000061832	Thoc2;Sem1;Magoh;Pura;Nxt2;Slc28a2;Slc35a3
2	GO:0051131	BP	chaperone-mediated protein complex assembly	2/ 319	25/ 22968	0.08	0.046766727979688	1	ENSRNOG00000007219;ENSRNOG00000059714	LOC103692716;Hsp90aa1
2	GO:0045947	BP	negative regulation of translational initiation	2/ 319	25/ 22968	0.08	0.046766727979688	1	ENSRNOG00000027690;ENSRNOG00000060288	Eif3el1;LOC100365062
2	GO:0048512	BP	circadian behavior	2/ 319	25/ 22968	0.08	0.046766727979688	1	ENSRNOG00000019422;ENSRNOG00000042717	Egr1;Ciart
3	GO:0000082	BP	G1/S transition of mitotic cell cycle	3/ 319	58/ 22968	0.051724137931034	0.04679100576171	1	ENSRNOG00000003919;ENSRNOG00000008055;ENSRNOG00000014320	Rps6kb1;Ccne2;Inhba
6	GO:1902600	BP	proton transmembrane transport	6/ 319	187/ 22968	0.032085561497326	0.04688945317964	1	ENSRNOG00000005512;ENSRNOG00000010807;ENSRNOG00000027049;ENSRNOG00000030237;ENSRNOG00000054689;ENSRNOG00000061832	Ndufa4;Cox6c;Atp5mf;Cox7c;Cox7b;Slc35a3
3	GO:0009060	BP	aerobic respiration	3/ 319	59/ 22968	0.050847457627119	0.048808697024549	1	ENSRNOG00000004553;ENSRNOG00000030237;ENSRNOG00000032885	Cox20;Cox7c;Cycs
3	GO:0044843	BP	cell cycle G1/S phase transition	3/ 319	59/ 22968	0.050847457627119	0.048808697024549	1	ENSRNOG00000003919;ENSRNOG00000008055;ENSRNOG00000014320	Rps6kb1;Ccne2;Inhba
43	GO:0022607	BP	cellular component assembly	43/ 319	2323/ 22968	0.018510546706845	0.049312926348505	1	ENSRNOG00000000542;ENSRNOG00000000587;ENSRNOG00000001598;ENSRNOG00000002026;ENSRNOG00000002563;ENSRNOG00000002835;ENSRNOG00000004057;ENSRNOG00000004521;ENSRNOG00000004553;ENSRNOG00000005659;ENSRNOG00000006833;ENSRNOG00000007219;ENSRNOG00000007859;ENSRNOG00000008075;ENSRNOG00000009116;ENSRNOG00000009208;ENSRNOG00000010420;ENSRNOG00000011440;ENSRNOG00000012318;ENSRNOG00000013902;ENSRNOG00000014139;…	Dnah8;Rpf2;Usp16;Dnajc28;Mcts1;Luc7l3;Ccdc88a;Prpf39;Cox20;Aurkb;Rb1cc1;LOC103692716;Cep83;Ift74;Itgb3bp;Pibf1;Sem1;Ccdc39;Aspm;P2ry12;Sclt1;Haus3;Mis18a;Iqub;Cep70;Cdh12;Ppid;Eif3el1;Il1rapl1;Rock1;H3f3c;Set;Bicd1;Arl13b;Pdss1;Kcnip2;Sub1;AABR07059380.1;Cep290;Atrx;Hsp90aa1;Eif2s3y;LOC100365062
2	GO:0051022	MF	Rho GDP-dissociation inhibitor binding	2/ 319	8/ 22968	0.25	0.0050948047653326	1	ENSRNOG00000007219;ENSRNOG00000059714	LOC103692716;Hsp90aa1
109	GO:0043167	MF	ion binding	109/ 319	6226/ 22968	0.017507227754578	0.0051952340894542	1	ENSRNOG00000000542;ENSRNOG00000000640;ENSRNOG00000000814;ENSRNOG00000000891;ENSRNOG00000001317;ENSRNOG00000001598;ENSRNOG00000003472;ENSRNOG00000003805;ENSRNOG00000003919;ENSRNOG00000004057;ENSRNOG00000004232;ENSRNOG00000004268;ENSRNOG00000004572;ENSRNOG00000004696;ENSRNOG00000004908;ENSRNOG00000005021;ENSRNOG00000005486;ENSRNOG00000005600;ENSRNOG00000005659;ENSRNOG00000006112;ENSRNOG00000007203;…	Dnah8;Egr2;Fabp7;AABR07035107.1;Zfp68;Usp16;Atp11c;Rnft1;Rps6kb1;Ccdc88a;G2e3;Zfp386;Zfp472;Arhgap5;Smc6;Orc4;Phf20l1;Nr4a2;Aurkb;LOC102554315;Psmc6;LOC103692716;Nr1d1;Zbtb26;Car3;Smc4;Agbl3;Polr2k;Trim59;Zbtb41;Masp2;Ptn;Zcchc7;Dctd;Kcnt2;Pde7b;AABR07048421.1;Esco1;Klf2;Zfp638;Lig4;Cbwd1;Egr4;Zfp136;AABR07004112.1;Ephx2;Zfp322a;Adam8;AABR07001099.1;Zfp458;Zfp606;Zfp329;Egr1;Adamts19;Matr3;Mis18a…
2	GO:0003691	MF	double-stranded telomeric DNA binding	2/ 319	9/ 22968	0.22222222222222	0.0064905960426512	1	ENSRNOG00000007291;ENSRNOG00000019062	Terf1;Pura
2	GO:0051021	MF	GDP-dissociation inhibitor binding	2/ 319	9/ 22968	0.22222222222222	0.0064905960426512	1	ENSRNOG00000007219;ENSRNOG00000059714	LOC103692716;Hsp90aa1
8	GO:0045182	MF	translation regulator activity	8/ 319	199/ 22968	0.040201005025126	0.0068410545585832	1	ENSRNOG00000002563;ENSRNOG00000019062;ENSRNOG00000027690;ENSRNOG00000028585;ENSRNOG00000046621;ENSRNOG00000055634;ENSRNOG00000060048;ENSRNOG00000060288	Mcts1;Pura;Eif3el1;Tceal8;AABR07043748.1;AABR07024908.1;Eif2s3y;LOC100365062
7	GO:0008135	MF	translation factor activity, RNA binding	7/ 319	159/ 22968	0.044025157232704	0.0069253586106768	1	ENSRNOG00000002563;ENSRNOG00000027690;ENSRNOG00000028585;ENSRNOG00000046621;ENSRNOG00000055634;ENSRNOG00000060048;ENSRNOG00000060288	Mcts1;Eif3el1;Tceal8;AABR07043748.1;AABR07024908.1;Eif2s3y;LOC100365062
3	GO:0042974	MF	retinoic acid receptor binding	3/ 319	29/ 22968	0.10344827586207	0.0074231658153023	1	ENSRNOG00000005600;ENSRNOG00000012314;ENSRNOG00000017784	Nr4a2;Slirp;Lrif1
2	GO:0002135	MF	CTP binding	2/ 319	10/ 22968	0.2	0.008039180230276	1	ENSRNOG00000007219;ENSRNOG00000059714	LOC103692716;Hsp90aa1
2	GO:0097157	MF	pre-mRNA intronic binding	2/ 319	10/ 22968	0.2	0.008039180230276	1	ENSRNOG00000017310;ENSRNOG00000057622	Rnpc3;Rbm41
2	GO:0002134	MF	UTP binding	2/ 319	11/ 22968	0.18181818181818	0.009736070909488	1	ENSRNOG00000007219;ENSRNOG00000059714	LOC103692716;Hsp90aa1
2	GO:0017098	MF	sulfonylurea receptor binding	2/ 319	11/ 22968	0.18181818181818	0.009736070909488	1	ENSRNOG00000007219;ENSRNOG00000059714	LOC103692716;Hsp90aa1
5	GO:0003743	MF	translation initiation factor activity	5/ 319	97/ 22968	0.051546391752577	0.011423379250484	1	ENSRNOG00000002563;ENSRNOG00000027690;ENSRNOG00000046621;ENSRNOG00000060048;ENSRNOG00000060288	Mcts1;Eif3el1;AABR07043748.1;Eif2s3y;LOC100365062
2	GO:0045028	MF	G protein-coupled purinergic nucleotide receptor activity	2/ 319	12/ 22968	0.16666666666667	0.011576876131211	1	ENSRNOG00000013902;ENSRNOG00000039759	P2ry12;Gpr34
2	GO:0001608	MF	G protein-coupled nucleotide receptor activity	2/ 319	12/ 22968	0.16666666666667	0.011576876131211	1	ENSRNOG00000013902;ENSRNOG00000039759	P2ry12;Gpr34
2	GO:0032557	MF	pyrimidine ribonucleotide binding	2/ 319	12/ 22968	0.16666666666667	0.011576876131211	1	ENSRNOG00000007219;ENSRNOG00000059714	LOC103692716;Hsp90aa1
2	GO:0032564	MF	dATP binding	2/ 319	12/ 22968	0.16666666666667	0.011576876131211	1	ENSRNOG00000007219;ENSRNOG00000059714	LOC103692716;Hsp90aa1
2	GO:0001222	MF	transcription corepressor binding	2/ 319	12/ 22968	0.16666666666667	0.011576876131211	1	ENSRNOG00000009329;ENSRNOG00000055278	Nr1d1;AABR07059380.1
3	GO:0036002	MF	pre-mRNA binding	3/ 319	35/ 22968	0.085714285714286	0.012509177203625	1	ENSRNOG00000004521;ENSRNOG00000017310;ENSRNOG00000057622	Prpf39;Rnpc3;Rbm41
2	GO:0032558	MF	adenyl deoxyribonucleotide binding	2/ 319	13/ 22968	0.15384615384615	0.013557296670801	1	ENSRNOG00000007219;ENSRNOG00000059714	LOC103692716;Hsp90aa1
1	GO:0016151	MF	nickel cation binding	1/ 319	1/ 22968	1	0.013888888888889	1	ENSRNOG00000010079	Car3
1	GO:0046539	MF	histamine N-methyltransferase activity	1/ 319	1/ 22968	1	0.013888888888889	1	ENSRNOG00000005223	Hnmt
1	GO:0001855	MF	complement component C4b binding	1/ 319	1/ 22968	1	0.013888888888889	1	ENSRNOG00000011258	Masp2
1	GO:0005228	MF	intracellular sodium activated potassium channel activity	1/ 319	1/ 22968	1	0.013888888888889	1	ENSRNOG00000013312	Kcnt2
1	GO:0003681	MF	bent DNA binding	1/ 319	1/ 22968	1	0.013888888888889	1	ENSRNOG00000050051	Pin4
1	GO:0047886	MF	farnesol dehydrogenase activity	1/ 319	1/ 22968	1	0.013888888888889	1	ENSRNOG00000021735	Akr1c15
1	GO:0033885	MF	10-hydroxy-9-(phosphonooxy)octadecanoate phosphatase activity	1/ 319	1/ 22968	1	0.013888888888889	1	ENSRNOG00000017286	Ephx2
1	GO:0070089	MF	chloride-activated potassium channel activity	1/ 319	1/ 22968	1	0.013888888888889	1	ENSRNOG00000013312	Kcnt2
1	GO:0030735	MF	carnosine N-methyltransferase activity	1/ 319	1/ 22968	1	0.013888888888889	1	ENSRNOG00000012872	Carnmt1
5	GO:0001046	MF	core promoter sequence-specific DNA binding	5/ 319	104/ 22968	0.048076923076923	0.01508262924909	1	ENSRNOG00000005600;ENSRNOG00000008015;ENSRNOG00000009329;ENSRNOG00000032401;ENSRNOG00000042717	Nr4a2;Fos;Nr1d1;H3f3c;Ciart
2	GO:0032554	MF	purine deoxyribonucleotide binding	2/ 319	14/ 22968	0.14285714285714	0.015673124312847	1	ENSRNOG00000007219;ENSRNOG00000059714	LOC103692716;Hsp90aa1
44	GO:0003677	MF	DNA binding	44/ 319	2237/ 22968	0.019669199821189	0.017258556339117	1	ENSRNOG00000000640;ENSRNOG00000001317;ENSRNOG00000003745;ENSRNOG00000004268;ENSRNOG00000005021;ENSRNOG00000005270;ENSRNOG00000005600;ENSRNOG00000006487;ENSRNOG00000007291;ENSRNOG00000008015;ENSRNOG00000008309;ENSRNOG00000009329;ENSRNOG00000010274;ENSRNOG00000010408;ENSRNOG00000010921;ENSRNOG00000013121;ENSRNOG00000013609;ENSRNOG00000014205;ENSRNOG00000014605;ENSRNOG00000015719;ENSRNOG00000016152;…	Egr2;Zfp68;Atf3;Zfp386;Orc4;Sycp3;Nr4a2;Casp8ap2;Terf1;Fos;Rpa3;Nr1d1;Smc4;Polr2k;Taf1d;Mier3;AABR07048421.1;Klf2;Lig4;Egr4;Dek;Zfp322a;Pura;Zfp606;Egr1;Mybl1;Zfp711;Hmgn5b;Zfp292;H3f3c;Zfp518a;Ciart;Tipin;Fosb;Zfp260;Arid4b;Pin4;Sub1;NEWGENE_1310561;Zfp37;AABR07001910.1;AC097784.1;LOC108348215;LOC100365363
2	GO:0019103	MF	pyrimidine nucleotide binding	2/ 319	15/ 22968	0.13333333333333	0.017920240165495	1	ENSRNOG00000007219;ENSRNOG00000059714	LOC103692716;Hsp90aa1
2	GO:0030235	MF	nitric-oxide synthase regulator activity	2/ 319	15/ 22968	0.13333333333333	0.017920240165495	1	ENSRNOG00000007219;ENSRNOG00000059714	LOC103692716;Hsp90aa1
2	GO:0001054	MF	RNA polymerase I activity	2/ 319	15/ 22968	0.13333333333333	0.017920240165495	1	ENSRNOG00000010408;ENSRNOG00000010750	Polr2k;Twistnb
2	GO:0030911	MF	TPR domain binding	2/ 319	15/ 22968	0.13333333333333	0.017920240165495	1	ENSRNOG00000007219;ENSRNOG00000059714	LOC103692716;Hsp90aa1
2	GO:0015271	MF	outward rectifier potassium channel activity	2/ 319	16/ 22968	0.125	0.020294613003805	1	ENSRNOG00000013312;ENSRNOG00000050450	Kcnt2;Kcnip2
2	GO:0016018	MF	cyclosporin A binding	2/ 319	16/ 22968	0.125	0.020294613003805	1	ENSRNOG00000012505;ENSRNOG00000027408	Ppwd1;Ppid
2	GO:0032552	MF	deoxyribonucleotide binding	2/ 319	16/ 22968	0.125	0.020294613003805	1	ENSRNOG00000007219;ENSRNOG00000059714	LOC103692716;Hsp90aa1
43	GO:0003723	MF	RNA binding	43/ 319	2208/ 22968	0.019474637681159	0.02161841860363	1	ENSRNOG00000000587;ENSRNOG00000002178;ENSRNOG00000002563;ENSRNOG00000002835;ENSRNOG00000004521;ENSRNOG00000004629;ENSRNOG00000004777;ENSRNOG00000004864;ENSRNOG00000005975;ENSRNOG00000007219;ENSRNOG00000007315;ENSRNOG00000007673;ENSRNOG00000007998;ENSRNOG00000008782;ENSRNOG00000012314;ENSRNOG00000012778;ENSRNOG00000012946;ENSRNOG00000014501;ENSRNOG00000014750;ENSRNOG00000016152;ENSRNOG00000016330;…	Rpf2;Mrps18c;Mcts1;Luc7l3;Prpf39;Fkbp3;Esf1;Prpf40a;LOC100362027;LOC103692716;Thoc2;Ppig;Ssb;Pnisr;Slirp;Magoh;Mov10;Zfp638;Fam208a;Dek;Rbm12b;AABR07004112.1;Rnpc3;Pura;Rbm39;Matr3;Eif3el1;Tceal8;Lsm6;LOC317588;Oas1k;Lsm5;AABR07043748.1;Nol8;LOC100365839;Pin4;Sub1;Zfc3h1;AABR07024908.1;Rbm41;Hsp90aa1;Eif2s3y;LOC100365062
1	GO:0032574	MF	5'-3' RNA helicase activity	1/ 319	2/ 22968	0.5	0.027585472876543	1	ENSRNOG00000012946	Mov10
1	GO:0005136	MF	interleukin-4 receptor binding	1/ 319	2/ 22968	0.5	0.027585472876543	1	ENSRNOG00000009208	Pibf1
1	GO:0072518	MF	Rho-dependent protein serine/threonine kinase activity	1/ 319	2/ 22968	0.5	0.027585472876543	1	ENSRNOG00000031092	Rock1
1	GO:0004132	MF	dCMP deaminase activity	1/ 319	2/ 22968	0.5	0.027585472876543	1	ENSRNOG00000013215	Dctd
1	GO:0000010	MF	trans-hexaprenyltranstransferase activity	1/ 319	2/ 22968	0.5	0.027585472876543	1	ENSRNOG00000048849	Pdss1
1	GO:0050347	MF	trans-octaprenyltranstransferase activity	1/ 319	2/ 22968	0.5	0.027585472876543	1	ENSRNOG00000048849	Pdss1
1	GO:1904399	MF	heparan sulfate binding	1/ 319	2/ 22968	0.5	0.027585472876543	1	ENSRNOG00000011946	Ptn
1	GO:0061928	MF	glutathione specific gamma-glutamylcyclotransferase activity	1/ 319	2/ 22968	0.5	0.027585472876543	1	ENSRNOG00000001531	Chac2
1	GO:0031682	MF	G-protein gamma-subunit binding	1/ 319	2/ 22968	0.5	0.027585472876543	1	ENSRNOG00000004057	Ccdc88a
1	GO:0001621	MF	ADP receptor activity	1/ 319	2/ 22968	0.5	0.027585472876543	1	ENSRNOG00000013902	P2ry12
3	GO:0003899	MF	DNA-directed 5'-3' RNA polymerase activity	3/ 319	48/ 22968	0.0625	0.028989871541708	1	ENSRNOG00000001820;ENSRNOG00000010408;ENSRNOG00000010750	Med21;Polr2k;Twistnb
2	GO:0016502	MF	nucleotide receptor activity	2/ 319	20/ 22968	0.1	0.030987027666835	1	ENSRNOG00000013902;ENSRNOG00000039759	P2ry12;Gpr34
2	GO:0001614	MF	purinergic nucleotide receptor activity	2/ 319	20/ 22968	0.1	0.030987027666835	1	ENSRNOG00000013902;ENSRNOG00000039759	P2ry12;Gpr34
3	GO:0034062	MF	5'-3' RNA polymerase activity	3/ 319	50/ 22968	0.06	0.032198392772877	1	ENSRNOG00000001820;ENSRNOG00000010408;ENSRNOG00000010750	Med21;Polr2k;Twistnb
3	GO:0097747	MF	RNA polymerase activity	3/ 319	50/ 22968	0.06	0.032198392772877	1	ENSRNOG00000001820;ENSRNOG00000010408;ENSRNOG00000010750	Med21;Polr2k;Twistnb
2	GO:0048156	MF	tau protein binding	2/ 319	22/ 22968	0.090909090909091	0.036998139732872	1	ENSRNOG00000007219;ENSRNOG00000059714	LOC103692716;Hsp90aa1
1	GO:0010698	MF	acetyltransferase activator activity	1/ 319	3/ 22968	0.33333333333333	0.041092406350042	1	ENSRNOG00000050827	NEWGENE_1310561
1	GO:0030627	MF	pre-mRNA 5'-splice site binding	1/ 319	3/ 22968	0.33333333333333	0.041092406350042	1	ENSRNOG00000004521	Prpf39
1	GO:0044729	MF	hemi-methylated DNA-binding	1/ 319	3/ 22968	0.33333333333333	0.041092406350042	1	ENSRNOG00000019422	Egr1
1	GO:0035373	MF	chondroitin sulfate proteoglycan binding	1/ 319	3/ 22968	0.33333333333333	0.041092406350042	1	ENSRNOG00000011946	Ptn
1	GO:0070699	MF	type II activin receptor binding	1/ 319	3/ 22968	0.33333333333333	0.041092406350042	1	ENSRNOG00000014320	Inhba
1	GO:0004719	MF	protein-L-isoaspartate (D-aspartate) O-methyltransferase activity	1/ 319	3/ 22968	0.33333333333333	0.041092406350042	1	ENSRNOG00000005730	Pcmtd1
1	GO:0032422	MF	purine-rich negative regulatory element binding	1/ 319	3/ 22968	0.33333333333333	0.041092406350042	1	ENSRNOG00000019062	Pura
5	GO:0003697	MF	single-stranded DNA binding	5/ 319	136/ 22968	0.036764705882353	0.041504610442965	1	ENSRNOG00000007291;ENSRNOG00000008309;ENSRNOG00000010274;ENSRNOG00000019062;ENSRNOG00000050563	Terf1;Rpa3;Smc4;Pura;Sub1
2	GO:0035586	MF	purinergic receptor activity	2/ 319	25/ 22968	0.08	0.046766727979688	1	ENSRNOG00000013902;ENSRNOG00000039759	P2ry12;Gpr34
5	GO:0009055	MF	electron transfer activity	5/ 319	141/ 22968	0.035460992907801	0.047199404044701	1	ENSRNOG00000005512;ENSRNOG00000010807;ENSRNOG00000030237;ENSRNOG00000032885;ENSRNOG00000054689	Ndufa4;Cox6c;Cox7c;Cycs;Cox7b
5	GO:0001047	MF	core promoter binding	5/ 319	143/ 22968	0.034965034965035	0.049600775645991	1	ENSRNOG00000005600;ENSRNOG00000008015;ENSRNOG00000009329;ENSRNOG00000032401;ENSRNOG00000042717	Nr4a2;Fos;Nr1d1;H3f3c;Ciart
