# Supplementary material for: Selective Synaptic Remodeling in Rat Auditory and Visual Cortices Following Noise‐Induced Permanent Hearing Loss in Adulthood
Source: Neural Plast. 2026 May 18;2026:8852865. doi: 10.1155/np/8852865 (PMC13182752; doi:10.1155/np/8852865)
Supplement: Supplementary file 1 — Supporting Information In addition to the main content of this manuscript, supporting materials have been provided to enhance the understanding and rigor of our study. These include: Table S1: Gene expression patterns and DEGs in the A1 cortex. Table S2: Gene expression pattern and DEGs in V1 cortex. Table S3: The primers used for qPCR verification. Table S4: GO analysis of DEGs in A1 cortex. Table S5: KEGG analysis of DEGs in the A1 cortex. Table S6: GO analysis of DEGs in V1 cortex. Table S7: KEGG analysis of DEGs in V1 cortex. Table S8: Gene expression pattern and DEGs in A1 cortex (DEGs were screened using an adjusted p‐value). Table S9: Gene expression pattern and DEGs in V1 cortex (DEGs were screened using an adjusted p‐value). Table S10: GO analysis of DEGs in A1 cortex (DEGs were screened using an adjusted p‐value). Table S11: KEGG analysis of DEGs in A1 cortex (DEGs were screened using an adjusted p‐value). Table S12: GO analysis of DEGs in V1 cortex (DEGs were screened using an adjusted p‐value). Table S13: KEGG analysis of DEGs in V1 cortex (DEGs were screened using an adjusted p‐value). These supporting files contain critical data sets and analyses that were integral to our research findings. Figure S1: The up‐ and downregulated genes in the A1 cortex based on adjusted p‐value screening, corresponding to Table S8. Figure S2: The up‐ and downregulated genes in the V1 cortex based on adjusted p‐value screening, corresponding to Table S9. Figure S3: qPCR validation of selected DEGs identified from the adjusted p‐value‐based transcriptomic results. Figure S4: GO and KEGG enrichment analyses of adjusted p‐value‐screened DEGs in the A1 cortex, corresponding to Tables S10 and S11. Figure S5: GO and KEGG enrichment analyses of adjusted p‐value‐screened DEGs in the V1 cortex, corresponding to Tables S12 and S13. [file NP-2026-8852865-s001.zip › 8852865.f1/TableS13.xlsx]

## Sheet: KEGG富集分析统计表_V25pajust_KeggEnric
Table S13: KEGG analysis of DEGs in V1 cortex (DEGs were screened using an adjusted p-value).
Number	Pathway ID	Description	通路描述	Database	Ratio_in_study	Ratio_in_pop	Rich factor	Pvalue	Padjust	First Category	Second Category	Gene_ids	Gene_names
1	map04740	Olfactory transduction	嗅觉转导	KEGG PATHWAY	1/ 239	1540/ 17843	0.00064935064935065	0.99999999963704	0.99999999963704	Organismal Systems	Sensory system	ENSRNOG00000030478	AY172581.9
8	map03013	RNA transport		KEGG PATHWAY	8/ 239	236/ 17843	0.033898305084746	0.014443290724384	1	Genetic Information Processing	Translation	ENSRNOG00000046621|ENSRNOG00000027690|ENSRNOG00000007315|ENSRNOG00000060288|ENSRNOG00000019168|ENSRNOG00000060048|ENSRNOG00000012778|ENSRNOG00000049505	AABR07043748.1;Eif3el1;Thoc2;LOC100365062;Nxt2;Eif2s3y;Magoh;Nup43
3	map03440	Homologous recombination	同源重组	KEGG PATHWAY	3/ 239	44/ 17843	0.068181818181818	0.02099743377344	1	Genetic Information Processing	Replication and repair	ENSRNOG00000010420|ENSRNOG00000005270|ENSRNOG00000008309	Sem1;Sycp3;Rpa3
7	map05012	Parkinson disease	帕金森病	KEGG PATHWAY	7/ 239	230/ 17843	0.030434782608696	0.035661078987185	1	Human Diseases	Neurodegenerative disease	ENSRNOG00000033615|ENSRNOG00000008890|ENSRNOG00000005512|ENSRNOG00000032885|ENSRNOG00000054689|ENSRNOG00000010807|ENSRNOG00000030237	Mt-nd3;Slc18a2;Ndufa4;Cycs;Cox7b;Cox6c;Cox7c
2	map00340	Histidine metabolism	组氨酸代谢	KEGG PATHWAY	2/ 239	27/ 17843	0.074074074074074	0.050357026186772	1	Metabolism	Amino acid metabolism	ENSRNOG00000012872|ENSRNOG00000005223	Carnmt1;Hnmt
2	map00601	Glycosphingolipid biosynthesis - lacto and neolacto series	糖鞘脂生物合成-乳糖和新乳糖系列	KEGG PATHWAY	2/ 239	29/ 17843	0.068965517241379	0.057249331930258	1	Metabolism	Glycan biosynthesis and metabolism	ENSRNOG00000003251|ENSRNOG00000008475	B3galt2;Fut9
6	map00190	Oxidative phosphorylation	氧化磷酸化	KEGG PATHWAY	6/ 239	206/ 17843	0.029126213592233	0.05924892258529	1	Metabolism	Energy metabolism	ENSRNOG00000033615|ENSRNOG00000027049|ENSRNOG00000005512|ENSRNOG00000054689|ENSRNOG00000010807|ENSRNOG00000030237	Mt-nd3;Atp5mf;Ndufa4;Cox7b;Cox6c;Cox7c
4	map04657	IL-17 signaling pathway	IL-17信号通路	KEGG PATHWAY	4/ 239	112/ 17843	0.035714285714286	0.06380204794195	1	Organismal Systems	Immune system	ENSRNOG00000007219|ENSRNOG00000059714|ENSRNOG00000008015|ENSRNOG00000046667	LOC103692716;Hsp90aa1;Fos;Fosb
6	map03040	Spliceosome	剪接体	KEGG PATHWAY	6/ 239	224/ 17843	0.026785714285714	0.081320848143637	1	Genetic Information Processing	Transcription	ENSRNOG00000007315|ENSRNOG00000012314|ENSRNOG00000030374|ENSRNOG00000012778|ENSRNOG00000042126|ENSRNOG00000004864	Thoc2;Slirp;Lsm6;Magoh;Lsm5;Prpf40a
3	map05031	Amphetamine addiction	苯丙胺成瘾	KEGG PATHWAY	3/ 239	79/ 17843	0.037974683544304	0.089655049546697	1	Human Diseases	Substance dependence	ENSRNOG00000046667|ENSRNOG00000008890|ENSRNOG00000008015	Fosb;Slc18a2;Fos
2	map03020	RNA polymerase	RNA聚合酶	KEGG PATHWAY	2/ 239	38/ 17843	0.052631578947368	0.091754844744895	1	Genetic Information Processing	Transcription	ENSRNOG00000010408|ENSRNOG00000010750	Polr2k;Twistnb
7	map05016	Huntington disease	亨廷顿舞蹈症	KEGG PATHWAY	7/ 239	293/ 17843	0.023890784982935	0.099833977320765	1	Human Diseases	Neurodegenerative disease	ENSRNOG00000000542|ENSRNOG00000010408|ENSRNOG00000005512|ENSRNOG00000032885|ENSRNOG00000054689|ENSRNOG00000010807|ENSRNOG00000030237	Dnah8;Polr2k;Ndufa4;Cycs;Cox7b;Cox6c;Cox7c
2	map05020	Prion disease	朊病毒病	KEGG PATHWAY	2/ 239	42/ 17843	0.047619047619048	0.10861052824865	1	Human Diseases	Neurodegenerative disease	ENSRNOG00000019422|ENSRNOG00000002126	Egr1;Ncam2
5	map04932	Non-alcoholic fatty liver disease	非酒精性脂肪肝	KEGG PATHWAY	5/ 239	208/ 17843	0.024038461538462	0.14777077145854	1	Human Diseases	Endocrine and metabolic disease	ENSRNOG00000032885|ENSRNOG00000054689|ENSRNOG00000005512|ENSRNOG00000010807|ENSRNOG00000030237	Cycs;Cox7b;Ndufa4;Cox6c;Cox7c
3	map04260	Cardiac muscle contraction	心肌收缩	KEGG PATHWAY	3/ 239	100/ 17843	0.03	0.15056734215627	1	Organismal Systems	Circulatory system	ENSRNOG00000054689|ENSRNOG00000010807|ENSRNOG00000030237	Cox7b;Cox6c;Cox7c
3	map04350	TGF-beta signaling pathway	TGF-β信号通路	KEGG PATHWAY	3/ 239	103/ 17843	0.029126213592233	0.16015313471541	1	Environmental Information Processing	Signal transduction	ENSRNOG00000014320|ENSRNOG00000031092|ENSRNOG00000003919	Inhba;Rock1;Rps6kb1
2	map05030	Cocaine addiction	可卡因成瘾	KEGG PATHWAY	2/ 239	54/ 17843	0.037037037037037	0.16312693468661	1	Human Diseases	Substance dependence	ENSRNOG00000046667|ENSRNOG00000008890	Fosb;Slc18a2
1	map03450	Non-homologous end-joining	非同源末端连接	KEGG PATHWAY	1/ 239	14/ 17843	0.071428571428571	0.17209845003529	1	Genetic Information Processing	Replication and repair	ENSRNOG00000014605	Lig4
1	map00603	Glycosphingolipid biosynthesis - globo and isoglobo series	糖鞘脂生物合成-globo和isoglobo系列	KEGG PATHWAY	1/ 239	15/ 17843	0.066666666666667	0.18319657502187	1	Metabolism	Glycan biosynthesis and metabolism	ENSRNOG00000008475	Fut9
3	map05210	Colorectal cancer	结直肠癌	KEGG PATHWAY	3/ 239	111/ 17843	0.027027027027027	0.18656131416139	1	Human Diseases	Cancer: specific types	ENSRNOG00000032885|ENSRNOG00000008015|ENSRNOG00000003919	Cycs;Fos;Rps6kb1
4	map05161	Hepatitis B	乙型肝炎	KEGG PATHWAY	4/ 239	169/ 17843	0.023668639053254	0.19158478803831	1	Human Diseases	Infectious disease: viral	ENSRNOG00000032885|ENSRNOG00000008055|ENSRNOG00000008015|ENSRNOG00000000640	Cycs;Ccne2;Fos;Egr2
1	map00740	Riboflavin metabolism	核黄素代谢	KEGG PATHWAY	1/ 239	16/ 17843	0.0625	0.19414654240259	1	Metabolism	Metabolism of cofactors and vitamins	ENSRNOG00000046261	Acp5
2	map03050	Proteasome	蛋白酶体	KEGG PATHWAY	2/ 239	63/ 17843	0.031746031746032	0.2065532183331	1	Genetic Information Processing	Folding, sorting and degradation	ENSRNOG00000010420|ENSRNOG00000007203	Sem1;Psmc6
3	map00240	Pyrimidine metabolism	嘧啶代谢	KEGG PATHWAY	3/ 239	119/ 17843	0.025210084033613	0.21400225623901	1	Metabolism	Nucleotide metabolism	ENSRNOG00000010408|ENSRNOG00000013215|ENSRNOG00000010750	Polr2k;Dctd;Twistnb
3	map03018	RNA degradation	RNA降解	KEGG PATHWAY	3/ 239	119/ 17843	0.025210084033613	0.21400225623901	1	Genetic Information Processing	Folding, sorting and degradation	ENSRNOG00000030374|ENSRNOG00000042126|ENSRNOG00000013078	Lsm6;Lsm5;Zcchc7
1	map00910	Nitrogen metabolism	氮代谢	KEGG PATHWAY	1/ 239	19/ 17843	0.052631578947368	0.22612706562513	1	Metabolism	Energy metabolism	ENSRNOG00000010079	Car3
3	map05215	Prostate cancer	前列腺癌	KEGG PATHWAY	3/ 239	126/ 17843	0.023809523809524	0.23867037764568	1	Human Diseases	Cancer: specific types	ENSRNOG00000007219|ENSRNOG00000059714|ENSRNOG00000008055	LOC103692716;Hsp90aa1;Ccne2
3	map04928	Parathyroid hormone synthesis, secretion and action	甲状旁腺激素的合成、分泌和作用	KEGG PATHWAY	3/ 239	134/ 17843	0.022388059701493	0.26740814931987	1	Organismal Systems	Endocrine system	ENSRNOG00000005600|ENSRNOG00000019422|ENSRNOG00000008015	Nr4a2;Egr1;Fos
1	map00515	Mannose type O-glycan biosynthesis	甘露糖型O-聚糖生物合成	KEGG PATHWAY	1/ 239	24/ 17843	0.041666666666667	0.276644	1	Metabolism	Glycan biosynthesis and metabolism	ENSRNOG00000008475	Fut9
3	map04110	Cell cycle	细胞周期	KEGG PATHWAY	3/ 239	139/ 17843	0.02158273381295	0.28557367242565	1	Cellular Processes	Cell growth and death	ENSRNOG00000029885|ENSRNOG00000008055|ENSRNOG00000005021	Stag2;Ccne2;Orc4
3	map04380	Osteoclast differentiation	破骨细胞分化	KEGG PATHWAY	3/ 239	143/ 17843	0.020979020979021	0.30017889907837	1	Organismal Systems	Development and regeneration	ENSRNOG00000046667|ENSRNOG00000046261|ENSRNOG00000008015	Fosb;Acp5;Fos
1	map03430	Mismatch repair	错配修复	KEGG PATHWAY	1/ 239	28/ 17843	0.035714285714286	0.31468139096602	1	Genetic Information Processing	Replication and repair	ENSRNOG00000008309	Rpa3
2	map04115	p53 signaling pathway	p53信号通路	KEGG PATHWAY	2/ 239	87/ 17843	0.022988505747126	0.32534480811663	1	Cellular Processes	Cell growth and death	ENSRNOG00000032885|ENSRNOG00000008055	Cycs;Ccne2
2	map04212	Longevity regulating pathway - worm	长寿调节途径-蠕虫	KEGG PATHWAY	2/ 239	90/ 17843	0.022222222222222	0.34003872878057	1	Organismal Systems	Aging	ENSRNOG00000003919|ENSRNOG00000003712	Rps6kb1;Ppp4r3b
1	map00900	Terpenoid backbone biosynthesis	萜类骨架生物合成	KEGG PATHWAY	1/ 239	31/ 17843	0.032258064516129	0.34189652830396	1	Metabolism	Metabolism of terpenoids and polyketides	ENSRNOG00000048849	Pdss1
1	map04341	Hedgehog signaling pathway - fly	Hedgehog信号通路-果蝇	KEGG PATHWAY	1/ 239	31/ 17843	0.032258064516129	0.34189652830396	1	Environmental Information Processing	Signal transduction	ENSRNOG00000005070	Spopl
3	map05160	Hepatitis C	丙型肝炎	KEGG PATHWAY	3/ 239	155/ 17843	0.019354838709677	0.34413763993406	1	Human Diseases	Infectious disease: viral	ENSRNOG00000060288|ENSRNOG00000033220|ENSRNOG00000027690	LOC100365062;Oas1k;Eif3el1
1	map04710	Circadian rhythm	昼夜节律	KEGG PATHWAY	1/ 239	34/ 17843	0.029411764705882	0.36803525006627	1	Organismal Systems	Environmental adaptation	ENSRNOG00000009329	Nr1d1
5	map05010	Alzheimer disease	阿尔茨海默病	KEGG PATHWAY	5/ 239	306/ 17843	0.016339869281046	0.39071633340633	1	Human Diseases	Neurodegenerative disease	ENSRNOG00000032885|ENSRNOG00000054689|ENSRNOG00000005512|ENSRNOG00000010807|ENSRNOG00000030237	Cycs;Cox7b;Ndufa4;Cox6c;Cox7c
2	map04211	Longevity regulating pathway	长寿调节通路	KEGG PATHWAY	2/ 239	103/ 17843	0.019417475728155	0.40237782857764	1	Organismal Systems	Aging	ENSRNOG00000006833|ENSRNOG00000003919	Rb1cc1;Rps6kb1
2	map05032	Morphine addiction	吗啡成瘾	KEGG PATHWAY	2/ 239	104/ 17843	0.019230769230769	0.40706388071097	1	Human Diseases	Substance dependence	ENSRNOG00000002360|ENSRNOG00000013436	Gabrg1;Pde7b
2	map01522	Endocrine resistance	内分泌抵抗	KEGG PATHWAY	2/ 239	111/ 17843	0.018018018018018	0.43935045696707	1	Human Diseases	Drug resistance: antineoplastic	ENSRNOG00000008015|ENSRNOG00000003919	Fos;Rps6kb1
3	map04915	Estrogen signaling pathway	雌激素信号通路	KEGG PATHWAY	3/ 239	182/ 17843	0.016483516483516	0.44147379139858	1	Organismal Systems	Endocrine system	ENSRNOG00000007219|ENSRNOG00000059714|ENSRNOG00000008015	LOC103692716;Hsp90aa1;Fos
2	map05222	Small cell lung cancer	小细胞肺癌	KEGG PATHWAY	2/ 239	112/ 17843	0.017857142857143	0.44388519237657	1	Human Diseases	Cancer: specific types	ENSRNOG00000032885|ENSRNOG00000008055	Cycs;Ccne2
1	map05033	Nicotine addiction	尼古丁成瘾	KEGG PATHWAY	1/ 239	44/ 17843	0.022727272727273	0.44792230930842	1	Human Diseases	Substance dependence	ENSRNOG00000002360	Gabrg1
2	map04914	Progesterone-mediated oocyte maturation	孕激素介导的卵母细胞成熟	KEGG PATHWAY	2/ 239	113/ 17843	0.017699115044248	0.44839962200699	1	Organismal Systems	Endocrine system	ENSRNOG00000007219|ENSRNOG00000059714	LOC103692716;Hsp90aa1
2	map05231	Choline metabolism in cancer	癌症的胆碱代谢	KEGG PATHWAY	2/ 239	114/ 17843	0.017543859649123	0.45289347509085	1	Human Diseases	Cancer: overview	ENSRNOG00000008015|ENSRNOG00000003919	Fos;Rps6kb1
1	map03030	DNA replication	DNA复制	KEGG PATHWAY	1/ 239	45/ 17843	0.022222222222222	0.45533545433774	1	Genetic Information Processing	Replication and repair	ENSRNOG00000008309	Rpa3
1	map04215	Apoptosis - multiple species	细胞凋亡-多物种	KEGG PATHWAY	1/ 239	46/ 17843	0.021739130434783	0.46264946862056	1	Cellular Processes	Cell growth and death	ENSRNOG00000032885	Cycs
3	map04140	Autophagy - animal	自噬-动物	KEGG PATHWAY	3/ 239	191/ 17843	0.015706806282723	0.47277203343727	1	Cellular Processes	Transport and catabolism	ENSRNOG00000050960|ENSRNOG00000006833|ENSRNOG00000003919	AABR07040864.1;Rb1cc1;Rps6kb1
3	map04723	Retrograde endocannabinoid signaling	逆行内源性大麻素信号传导	KEGG PATHWAY	3/ 239	192/ 17843	0.015625	0.47620153075467	1	Organismal Systems	Nervous system	ENSRNOG00000033615|ENSRNOG00000005512|ENSRNOG00000002360	Mt-nd3;Ndufa4;Gabrg1
1	map04340	Hedgehog signaling pathway	Hedgehog信号通路	KEGG PATHWAY	1/ 239	48/ 17843	0.020833333333333	0.4769853679783	1	Environmental Information Processing	Signal transduction	ENSRNOG00000005070	Spopl
1	map04624	Toll and Imd signaling pathway	Toll和Imd信号通路	KEGG PATHWAY	1/ 239	51/ 17843	0.019607843137255	0.49777817524932	1	Organismal Systems	Immune system	ENSRNOG00000001829	Ube2v2
1	map00600	Sphingolipid metabolism	鞘脂代谢	KEGG PATHWAY	1/ 239	52/ 17843	0.019230769230769	0.50452452283883	1	Metabolism	Lipid metabolism	ENSRNOG00000011284	Sgms2
2	map03015	mRNA surveillance pathway	mRNA监测途径	KEGG PATHWAY	2/ 239	128/ 17843	0.015625	0.51351957117993	1	Genetic Information Processing	Translation	ENSRNOG00000012778|ENSRNOG00000019168	Magoh;Nxt2
1	map00051	Fructose and mannose metabolism	果糖和甘露糖代谢	KEGG PATHWAY	1/ 239	54/ 17843	0.018518518518519	0.51774767150681	1	Metabolism	Carbohydrate metabolism	ENSRNOG00000031706	RGD1563601
1	map03420	Nucleotide excision repair	核苷酸切除修复	KEGG PATHWAY	1/ 239	55/ 17843	0.018181818181818	0.52422686125057	1	Genetic Information Processing	Replication and repair	ENSRNOG00000008309	Rpa3
1	map03460	Fanconi anemia pathway	范科尼贫血途径	KEGG PATHWAY	1/ 239	56/ 17843	0.017857142857143	0.53061936068255	1	Genetic Information Processing	Replication and repair	ENSRNOG00000008309	Rpa3
8	map04714	Thermogenesis	产热	KEGG PATHWAY	8/ 239	590/ 17843	0.013559322033898	0.53638397398232	1	Organismal Systems	Environmental adaptation	ENSRNOG00000004553|ENSRNOG00000033615|ENSRNOG00000027049|ENSRNOG00000005512|ENSRNOG00000003919|ENSRNOG00000054689|ENSRNOG00000010807|ENSRNOG00000030237	Cox20;Mt-nd3;Atp5mf;Ndufa4;Rps6kb1;Cox7b;Cox6c;Cox7c
1	map04330	Notch signaling pathway	Notch信号通路	KEGG PATHWAY	1/ 239	57/ 17843	0.017543859649123	0.5369263249229	1	Environmental Information Processing	Signal transduction	ENSRNOG00000012314	Slirp
4	map05203	Viral carcinogenesis	病毒致癌作用	KEGG PATHWAY	4/ 239	287/ 17843	0.013937282229965	0.53805556473403	1	Human Diseases	Cancer: overview	ENSRNOG00000008055|ENSRNOG00000015734|ENSRNOG00000000640|ENSRNOG00000012314	Ccne2;Ube3a;Egr2;Slirp
3	map04659	Th17 cell differentiation	Th17细胞分化	KEGG PATHWAY	3/ 239	211/ 17843	0.014218009478673	0.53925366176585	1	Organismal Systems	Immune system	ENSRNOG00000007219|ENSRNOG00000059714|ENSRNOG00000008015	LOC103692716;Hsp90aa1;Fos
3	map00230	Purine metabolism	嘌呤代谢	KEGG PATHWAY	3/ 239	211/ 17843	0.014218009478673	0.53925366176585	1	Metabolism	Nucleotide metabolism	ENSRNOG00000010408|ENSRNOG00000010750|ENSRNOG00000013436	Polr2k;Twistnb;Pde7b
3	map04621	NOD-like receptor signaling pathway	NOD样受体信号通路	KEGG PATHWAY	3/ 239	211/ 17843	0.014218009478673	0.53925366176585	1	Organismal Systems	Immune system	ENSRNOG00000007219|ENSRNOG00000033220|ENSRNOG00000059714	LOC103692716;Oas1k;Hsp90aa1
1	map00510	N-Glycan biosynthesis	N-聚糖生物合成	KEGG PATHWAY	1/ 239	58/ 17843	0.017241379310345	0.54314889369882	1	Metabolism	Glycan biosynthesis and metabolism	ENSRNOG00000005753	Alg13
1	map04623	Cytosolic DNA-sensing pathway	细胞溶质DNA传感途径	KEGG PATHWAY	1/ 239	65/ 17843	0.015384615384615	0.5844364164621	1	Organismal Systems	Immune system	ENSRNOG00000010408	Polr2k
1	map05014	Amyotrophic lateral sclerosis	肌萎缩侧索硬化症	KEGG PATHWAY	1/ 239	69/ 17843	0.014492753623188	0.60633827605925	1	Human Diseases	Neurodegenerative disease	ENSRNOG00000032885	Cycs
2	map04071	Sphingolipid signaling pathway	鞘脂信号通路	KEGG PATHWAY	2/ 239	153/ 17843	0.013071895424837	0.6102466858747	1	Environmental Information Processing	Signal transduction	ENSRNOG00000011284|ENSRNOG00000031092	Sgms2;Rock1
1	map04721	Synaptic vesicle cycle	突触小泡循环	KEGG PATHWAY	1/ 239	72/ 17843	0.013888888888889	0.62200681140069	1	Organismal Systems	Nervous system	ENSRNOG00000008890	Slc18a2
6	map05169	Epstein-Barr virus infection	爱泼斯坦-巴尔病毒感染	KEGG PATHWAY	6/ 239	481/ 17843	0.012474012474012	0.62692331889566	1	Human Diseases	Infectious disease: viral	ENSRNOG00000033220|ENSRNOG00000010420|ENSRNOG00000012314|ENSRNOG00000007203|ENSRNOG00000032885|ENSRNOG00000008055	Oas1k;Sem1;Slirp;Psmc6;Cycs;Ccne2
8	map05200	Pathways in cancer	癌症的发病通路	KEGG PATHWAY	8/ 239	640/ 17843	0.0125	0.62875732508563	1	Human Diseases	Cancer: overview	ENSRNOG00000008015|ENSRNOG00000059714|ENSRNOG00000031092|ENSRNOG00000003919|ENSRNOG00000055634|ENSRNOG00000032885|ENSRNOG00000007219|ENSRNOG00000008055	Fos;Hsp90aa1;Rock1;Rps6kb1;AABR07024908.1;Cycs;LOC103692716;Ccne2
1	map04978	Mineral absorption	矿物质吸收	KEGG PATHWAY	1/ 239	74/ 17843	0.013513513513514	0.63210589322421	1	Organismal Systems	Digestive system	ENSRNOG00000003872	Slc40a1
3	map05034	Alcoholism	酒精中毒	KEGG PATHWAY	3/ 239	243/ 17843	0.012345679012346	0.63491421844643	1	Human Diseases	Substance dependence	ENSRNOG00000032401|ENSRNOG00000046667|ENSRNOG00000008890	H3f3c;Fosb;Slc18a2
1	map05221	Acute myeloid leukemia	急性髓细胞白血病	KEGG PATHWAY	1/ 239	76/ 17843	0.013157894736842	0.64193625040905	1	Human Diseases	Cancer: specific types	ENSRNOG00000003919	Rps6kb1
1	map03022	Basal transcription factors	基本转录因子	KEGG PATHWAY	1/ 239	76/ 17843	0.013157894736842	0.64193625040905	1	Genetic Information Processing	Transcription	ENSRNOG00000060509	LOC102556339
1	map04214	Apoptosis - fly	细胞凋亡-果蝇	KEGG PATHWAY	1/ 239	76/ 17843	0.013157894736842	0.64193625040905	1	Cellular Processes	Cell growth and death	ENSRNOG00000032885	Cycs
2	map04728	Dopaminergic synapse	多巴胺能突触	KEGG PATHWAY	2/ 239	163/ 17843	0.012269938650307	0.6446360875688	1	Organismal Systems	Nervous system	ENSRNOG00000008890|ENSRNOG00000008015	Slc18a2;Fos
2	map05226	Gastric cancer	胃癌	KEGG PATHWAY	2/ 239	170/ 17843	0.011764705882353	0.66725812530611	1	Human Diseases	Cancer: specific types	ENSRNOG00000008055|ENSRNOG00000003919	Ccne2;Rps6kb1
2	map05224	Breast cancer	乳腺癌	KEGG PATHWAY	2/ 239	171/ 17843	0.011695906432749	0.67039362333472	1	Human Diseases	Cancer: specific types	ENSRNOG00000008015|ENSRNOG00000003919	Fos;Rps6kb1
1	map04918	Thyroid hormone synthesis	甲状腺激素合成	KEGG PATHWAY	1/ 239	83/ 17843	0.012048192771084	0.67432742375013	1	Organismal Systems	Endocrine system	ENSRNOG00000016275	Ttr
1	map00562	Inositol phosphate metabolism	磷酸肌醇代谢	KEGG PATHWAY	1/ 239	84/ 17843	0.011904761904762	0.67871006710462	1	Metabolism	Carbohydrate metabolism	ENSRNOG00000031706	RGD1563601
3	map04217	Necroptosis	程序性坏死	KEGG PATHWAY	3/ 239	262/ 17843	0.011450381679389	0.6848088083355	1	Cellular Processes	Cell growth and death	ENSRNOG00000007219|ENSRNOG00000059714|ENSRNOG00000027408	LOC103692716;Hsp90aa1;Ppid
1	map05133	Pertussis	百日咳	KEGG PATHWAY	1/ 239	86/ 17843	0.011627906976744	0.68729993365931	1	Human Diseases	Infectious disease: bacterial	ENSRNOG00000008015	Fos
1	map04213	Longevity regulating pathway - multiple species	长寿调节途径-多物种	KEGG PATHWAY	1/ 239	86/ 17843	0.011627906976744	0.68729993365931	1	Organismal Systems	Aging	ENSRNOG00000003919	Rps6kb1
1	map04146	Peroxisome	过氧化物酶体	KEGG PATHWAY	1/ 239	92/ 17843	0.010869565217391	0.71172131582818	1	Cellular Processes	Transport and catabolism	ENSRNOG00000017286	Ephx2
1	map05212	Pancreatic cancer	胰腺癌	KEGG PATHWAY	1/ 239	92/ 17843	0.010869565217391	0.71172131582818	1	Human Diseases	Cancer: specific types	ENSRNOG00000003919	Rps6kb1
1	map05134	Legionellosis	军团菌病	KEGG PATHWAY	1/ 239	93/ 17843	0.010752688172043	0.71560270874778	1	Human Diseases	Infectious disease: bacterial	ENSRNOG00000032885	Cycs
3	map05168	Herpes simplex virus 1 infection	单纯疱疹病毒1型感染	KEGG PATHWAY	3/ 239	275/ 17843	0.010909090909091	0.71592229522622	1	Human Diseases	Infectious disease: viral	ENSRNOG00000032885|ENSRNOG00000033220|ENSRNOG00000008015	Cycs;Oas1k;Fos
3	map05206	MicroRNAs in cancer	癌症中的MicroRNAs	KEGG PATHWAY	3/ 239	277/ 17843	0.010830324909747	0.72049301789429	1	Human Diseases	Cancer: overview	ENSRNOG00000008055|ENSRNOG00000031092|ENSRNOG00000035499	Ccne2;Rock1;Mir124-2
1	map04911	Insulin secretion	胰岛素分泌	KEGG PATHWAY	1/ 239	95/ 17843	0.010526315789474	0.72321005906392	1	Organismal Systems	Endocrine system	ENSRNOG00000055278	AABR07059380.1
1	map04610	Complement and coagulation cascades	补体和凝血级联反应	KEGG PATHWAY	1/ 239	95/ 17843	0.010526315789474	0.72321005906392	1	Organismal Systems	Immune system	ENSRNOG00000011258	Masp2
1	map03008	Ribosome biogenesis in eukaryotes	真核生物核糖体的生物发生	KEGG PATHWAY	1/ 239	96/ 17843	0.010416666666667	0.72693739715929	1	Genetic Information Processing	Translation	ENSRNOG00000019168	Nxt2
1	map04917	Prolactin signaling pathway	催乳素信号通路	KEGG PATHWAY	1/ 239	97/ 17843	0.010309278350515	0.73061474893672	1	Organismal Systems	Endocrine system	ENSRNOG00000008015	Fos
1	map03320	PPAR signaling pathway	PPAR信号通路	KEGG PATHWAY	1/ 239	98/ 17843	0.010204081632653	0.73424278202652	1	Organismal Systems	Endocrine system	ENSRNOG00000000814	Fabp7
1	map00590	Arachidonic acid metabolism	花生四烯酸代谢	KEGG PATHWAY	1/ 239	99/ 17843	0.01010101010101	0.73782215508179	1	Metabolism	Lipid metabolism	ENSRNOG00000017286	Ephx2
1	map04727	GABAergic synapse	GABA能突触	KEGG PATHWAY	1/ 239	100/ 17843	0.01	0.74135351806283	1	Organismal Systems	Nervous system	ENSRNOG00000002360	Gabrg1
2	map04360	Axon guidance	轴突导向	KEGG PATHWAY	2/ 239	198/ 17843	0.01010101010101	0.74631670349282	1	Organismal Systems	Development and regeneration	ENSRNOG00000031092|ENSRNOG00000023337	Rock1;Sema3a
1	map01521	EGFR tyrosine kinase inhibitor resistance	EGFR酪氨酸激酶抑制剂耐药性	KEGG PATHWAY	1/ 239	103/ 17843	0.0097087378640777	0.75166591693835	1	Human Diseases	Drug resistance: antineoplastic	ENSRNOG00000003919	Rps6kb1
1	map05211	Renal cell carcinoma	肾细胞癌	KEGG PATHWAY	1/ 239	103/ 17843	0.0097087378640777	0.75166591693835	1	Human Diseases	Cancer: specific types	ENSRNOG00000055634	AABR07024908.1
1	map04012	ErbB signaling pathway	ErbB信号通路	KEGG PATHWAY	1/ 239	104/ 17843	0.0096153846153846	0.75501156775818	1	Environmental Information Processing	Signal transduction	ENSRNOG00000003919	Rps6kb1
1	map01524	Platinum drug resistance	铂类药物耐药性	KEGG PATHWAY	1/ 239	104/ 17843	0.0096153846153846	0.75501156775818	1	Human Diseases	Drug resistance: antineoplastic	ENSRNOG00000032885	Cycs
1	map04620	Toll-like receptor signaling pathway	Toll样受体信号通路	KEGG PATHWAY	1/ 239	105/ 17843	0.0095238095238095	0.75831233078692	1	Organismal Systems	Immune system	ENSRNOG00000008015	Fos
4	map05166	Human T-cell leukemia virus 1 infection	人类T细胞白血病病毒1型感染	KEGG PATHWAY	4/ 239	391/ 17843	0.010230179028133	0.77177553532518	1	Human Diseases	Infectious disease: viral	ENSRNOG00000019422|ENSRNOG00000008055|ENSRNOG00000000640|ENSRNOG00000008015	Egr1;Ccne2;Egr2;Fos
2	map04066	HIF-1 signaling pathway	HIF-1信号通路	KEGG PATHWAY	2/ 239	210/ 17843	0.0095238095238095	0.77496593142562	1	Environmental Information Processing	Signal transduction	ENSRNOG00000055634|ENSRNOG00000003919	AABR07024908.1;Rps6kb1
1	map04912	GnRH signaling pathway	GnRH信号通路	KEGG PATHWAY	1/ 239	111/ 17843	0.009009009009009	0.77720729832232	1	Organismal Systems	Endocrine system	ENSRNOG00000019422	Egr1
1	map04925	Aldosterone synthesis and secretion	醛固酮的合成和分泌	KEGG PATHWAY	1/ 239	112/ 17843	0.0089285714285714	0.78021020018342	1	Organismal Systems	Endocrine system	ENSRNOG00000005600	Nr4a2
3	map05163	Human cytomegalovirus infection	人巨细胞病毒感染	KEGG PATHWAY	3/ 239	310/ 17843	0.0096774193548387	0.78788598355422	1	Human Diseases	Infectious disease: viral	ENSRNOG00000032885|ENSRNOG00000031092|ENSRNOG00000003919	Cycs;Rock1;Rps6kb1
2	map04141	Protein processing in endoplasmic reticulum	内质网中的蛋白质加工	KEGG PATHWAY	2/ 239	221/ 17843	0.0090497737556561	0.79871307510702	1	Genetic Information Processing	Folding, sorting and degradation	ENSRNOG00000007219|ENSRNOG00000059714	LOC103692716;Hsp90aa1
1	map04713	Circadian entrainment	昼夜节律夹带	KEGG PATHWAY	1/ 239	119/ 17843	0.0084033613445378	0.80013158156799	1	Organismal Systems	Environmental adaptation	ENSRNOG00000008015	Fos
1	map04668	TNF signaling pathway	TNF信号通路	KEGG PATHWAY	1/ 239	121/ 17843	0.0082644628099174	0.80548565660811	1	Environmental Information Processing	Signal transduction	ENSRNOG00000008015	Fos
2	map04024	cAMP signaling pathway	cAMP信号通路	KEGG PATHWAY	2/ 239	226/ 17843	0.0088495575221239	0.8087573588455	1	Environmental Information Processing	Signal transduction	ENSRNOG00000031092|ENSRNOG00000008015	Rock1;Fos
1	map04931	Insulin resistance	胰岛素抵抗	KEGG PATHWAY	1/ 239	125/ 17843	0.008	0.81576907928578	1	Human Diseases	Endocrine and metabolic disease	ENSRNOG00000003919	Rps6kb1
2	map04120	Ubiquitin mediated proteolysis	泛素介导的蛋白水解	KEGG PATHWAY	2/ 239	230/ 17843	0.008695652173913	0.81647006460328	1	Genetic Information Processing	Folding, sorting and degradation	ENSRNOG00000055634|ENSRNOG00000015734	AABR07024908.1;Ube3a
1	map04933	AGE-RAGE signaling pathway in diabetic complications	糖尿病并发症中的AGE-RAGE信号通路	KEGG PATHWAY	1/ 239	126/ 17843	0.0079365079365079	0.81825418989915	1	Human Diseases	Endocrine and metabolic disease	ENSRNOG00000019422	Egr1
2	map04218	Cellular senescence	细胞衰老	KEGG PATHWAY	2/ 239	234/ 17843	0.0085470085470085	0.82390441154587	1	Cellular Processes	Cell growth and death	ENSRNOG00000008055|ENSRNOG00000027408	Ccne2;Ppid
2	map04612	Antigen processing and presentation	抗原处理和提呈	KEGG PATHWAY	2/ 239	237/ 17843	0.0084388185654008	0.82930220326909	1	Organismal Systems	Immune system	ENSRNOG00000007219|ENSRNOG00000059714	LOC103692716;Hsp90aa1
1	map04625	C-type lectin receptor signaling pathway	C型凝集素受体信号通路	KEGG PATHWAY	1/ 239	131/ 17843	0.0076335877862595	0.83018783294215	1	Organismal Systems	Immune system	ENSRNOG00000000640	Egr2
1	map04922	Glucagon signaling pathway	胰高血糖素信号通路	KEGG PATHWAY	1/ 239	135/ 17843	0.0074074074074074	0.8391702876724	1	Organismal Systems	Endocrine system	ENSRNOG00000003712	Ppp4r3b
1	map04725	Cholinergic synapse	胆碱能突触	KEGG PATHWAY	1/ 239	136/ 17843	0.0073529411764706	0.84134096201757	1	Organismal Systems	Nervous system	ENSRNOG00000008015	Fos
1	map05145	Toxoplasmosis	弓形虫病	KEGG PATHWAY	1/ 239	144/ 17843	0.0069444444444444	0.85768817581762	1	Human Diseases	Infectious disease: parasitic	ENSRNOG00000032885	Cycs
1	map04726	Serotonergic synapse	5-羟色胺能突触	KEGG PATHWAY	1/ 239	145/ 17843	0.0068965517241379	0.85960989604169	1	Organismal Systems	Nervous system	ENSRNOG00000008890	Slc18a2
1	map04142	Lysosome	溶酶体	KEGG PATHWAY	1/ 239	146/ 17843	0.0068493150684932	0.86150577324364	1	Cellular Processes	Transport and catabolism	ENSRNOG00000046261	Acp5
1	map04114	Oocyte meiosis	卵母细胞减数分裂	KEGG PATHWAY	1/ 239	147/ 17843	0.0068027210884354	0.86337615353219	1	Cellular Processes	Cell growth and death	ENSRNOG00000008055	Ccne2
1	map04550	Signaling pathways regulating pluripotency of stem cells	调节干细胞多能性的信号通路	KEGG PATHWAY	1/ 239	148/ 17843	0.0067567567567568	0.86522137844104	1	Cellular Processes	Cellular community - eukaryotes	ENSRNOG00000014320	Inhba
4	map05418	Fluid shear stress and atherosclerosis	流体剪切应力与动脉粥样硬化	KEGG PATHWAY	4/ 239	461/ 17843	0.0086767895878525	0.86883402680068	1	Human Diseases	Cardiovascular disease	ENSRNOG00000007219|ENSRNOG00000059714|ENSRNOG00000008015|ENSRNOG00000014205	LOC103692716;Hsp90aa1;Fos;Klf2
1	map04152	AMPK signaling pathway	AMPK信号通路	KEGG PATHWAY	1/ 239	152/ 17843	0.0065789473684211	0.87235739498715	1	Environmental Information Processing	Signal transduction	ENSRNOG00000003919	Rps6kb1
1	map04270	Vascular smooth muscle contraction	血管平滑肌收缩	KEGG PATHWAY	1/ 239	152/ 17843	0.0065789473684211	0.87235739498715	1	Organismal Systems	Circulatory system	ENSRNOG00000031092	Rock1
1	map04068	FoxO signaling pathway	FoxO信号通路	KEGG PATHWAY	1/ 239	155/ 17843	0.0064516129032258	0.87746134312931	1	Environmental Information Processing	Signal transduction	ENSRNOG00000014205	Klf2
2	map05167	Kaposi sarcoma-associated herpesvirus infection	卡波西肉瘤相关疱疹病毒感染	KEGG PATHWAY	2/ 239	270/ 17843	0.0074074074074074	0.87955412344226	1	Human Diseases	Infectious disease: viral	ENSRNOG00000032885|ENSRNOG00000008015	Cycs;Fos
1	map00010	Glycolysis / Gluconeogenesis	糖酵解/糖原异生	KEGG PATHWAY	1/ 239	158/ 17843	0.0063291139240506	0.8823620233739	1	Metabolism	Carbohydrate metabolism	ENSRNOG00000031706	RGD1563601
1	map04926	Relaxin signaling pathway	松弛素信号通路	KEGG PATHWAY	1/ 239	165/ 17843	0.0060606060606061	0.89305115289458	1	Organismal Systems	Endocrine system	ENSRNOG00000008015	Fos
1	map04910	Insulin signaling pathway	胰岛素信号通路	KEGG PATHWAY	1/ 239	168/ 17843	0.005952380952381	0.89733073769937	1	Organismal Systems	Endocrine system	ENSRNOG00000003919	Rps6kb1
1	map04934	Cushing syndrome	库欣综合征	KEGG PATHWAY	1/ 239	168/ 17843	0.005952380952381	0.89733073769937	1	Human Diseases	Endocrine and metabolic disease	ENSRNOG00000008055	Ccne2
1	map04310	Wnt signaling pathway	Wnt信号通路	KEGG PATHWAY	1/ 239	170/ 17843	0.0058823529411765	0.90008861472316	1	Environmental Information Processing	Signal transduction	ENSRNOG00000002572	Cacybp
2	map04514	Cell adhesion molecules	细胞粘附分子	KEGG PATHWAY	2/ 239	291/ 17843	0.006872852233677	0.90403919975004	1	Environmental Information Processing	Signaling molecules and interaction	ENSRNOG00000003171|ENSRNOG00000002126	Mpz;Ncam2
2	map05323	Rheumatoid arthritis	类风湿性关节炎	KEGG PATHWAY	2/ 239	298/ 17843	0.0067114093959732	0.91111405963492	1	Human Diseases	Immune disease	ENSRNOG00000046261|ENSRNOG00000008015	Acp5;Fos
1	map04150	mTOR signaling pathway	mTOR信号通路	KEGG PATHWAY	1/ 239	180/ 17843	0.0055555555555556	0.91280984347276	1	Environmental Information Processing	Signal transduction	ENSRNOG00000003919	Rps6kb1
1	map04658	Th1 and Th2 cell differentiation	Th1和Th2细胞分化	KEGG PATHWAY	1/ 239	182/ 17843	0.0054945054945055	0.91515350489247	1	Organismal Systems	Immune system	ENSRNOG00000008015	Fos
1	map05140	Leishmaniasis	利什曼病	KEGG PATHWAY	1/ 239	189/ 17843	0.0052910052910053	0.9228731040082	1	Human Diseases	Infectious disease: parasitic	ENSRNOG00000008015	Fos
1	map04662	B cell receptor signaling pathway	B细胞受体信号通路	KEGG PATHWAY	1/ 239	190/ 17843	0.0052631578947368	0.9239172486007	1	Organismal Systems	Immune system	ENSRNOG00000008015	Fos
1	map04022	cGMP-PKG signaling pathway	cGMP-PKG信号通路	KEGG PATHWAY	1/ 239	196/ 17843	0.0051020408163265	0.92989302031726	1	Environmental Information Processing	Signal transduction	ENSRNOG00000031092	Rock1
2	map05152	Tuberculosis	肺结核	KEGG PATHWAY	2/ 239	324/ 17843	0.0061728395061728	0.9333433230516	1	Human Diseases	Infectious disease: bacterial	ENSRNOG00000032885|ENSRNOG00000021681	Cycs;Eea1
3	map05165	Human papillomavirus infection	人乳头瘤病毒感染	KEGG PATHWAY	3/ 239	437/ 17843	0.0068649885583524	0.93473366824257	1	Human Diseases	Infectious disease: viral	ENSRNOG00000008055|ENSRNOG00000015734|ENSRNOG00000003919	Ccne2;Ube3a;Rps6kb1
1	map04660	T cell receptor signaling pathway	T细胞受体信号通路	KEGG PATHWAY	1/ 239	202/ 17843	0.004950495049505	0.93540124589364	1	Organismal Systems	Immune system	ENSRNOG00000008015	Fos
1	map04062	Chemokine signaling pathway	趋化因子信号通路	KEGG PATHWAY	1/ 239	203/ 17843	0.0049261083743842	0.93627642882025	1	Organismal Systems	Immune system	ENSRNOG00000031092	Rock1
1	map05142	Chagas disease	恰加斯病	KEGG PATHWAY	1/ 239	205/ 17843	0.0048780487804878	0.93799152925671	1	Human Diseases	Infectious disease: parasitic	ENSRNOG00000008015	Fos
4	map04151	PI3K-Akt signaling pathway	PI3K-Akt信号通路	KEGG PATHWAY	4/ 239	548/ 17843	0.0072992700729927	0.93840604994481	1	Environmental Information Processing	Signal transduction	ENSRNOG00000007219|ENSRNOG00000008055|ENSRNOG00000059714|ENSRNOG00000003919	LOC103692716;Ccne2;Hsp90aa1;Rps6kb1
1	map04666	Fc gamma R-mediated phagocytosis	Fc-γR-介导的吞噬作用	KEGG PATHWAY	1/ 239	211/ 17843	0.004739336492891	0.94286586648195	1	Organismal Systems	Immune system	ENSRNOG00000003919	Rps6kb1
6	map03010	Ribosome	核糖体	KEGG PATHWAY	6/ 239	782/ 17843	0.0076726342710997	0.95347193370783	1	Genetic Information Processing	Translation	ENSRNOG00000002178|ENSRNOG00000010189|ENSRNOG00000004214|ENSRNOG00000048109|ENSRNOG00000043348|ENSRNOG00000005975	Mrps18c;Rps24;Rpl26;LOC100365839;LOC103690821;LOC100362027
2	map05162	Measles	麻疹	KEGG PATHWAY	2/ 239	361/ 17843	0.0055401662049861	0.95610364062484	1	Human Diseases	Infectious disease: viral	ENSRNOG00000008055|ENSRNOG00000033220	Ccne2;Oas1k
1	map04650	Natural killer cell mediated cytotoxicity	自然杀伤细胞介导的细胞毒性	KEGG PATHWAY	1/ 239	233/ 17843	0.0042918454935622	0.95769208411555	1	Organismal Systems	Immune system	ENSRNOG00000004737	Cd48
2	map05132	Salmonella infection	沙门氏菌感染	KEGG PATHWAY	2/ 239	365/ 17843	0.0054794520547945	0.95806375224018	1	Human Diseases	Infectious disease: bacterial	ENSRNOG00000031092|ENSRNOG00000008015	Rock1;Fos
2	map05322	Systemic lupus erythematosus	系统性红斑狼疮	KEGG PATHWAY	2/ 239	373/ 17843	0.0053619302949062	0.96173623527883	1	Human Diseases	Immune disease	ENSRNOG00000032401|ENSRNOG00000007998	H3f3c;Ssb
3	map05164	Influenza A	甲型流感	KEGG PATHWAY	3/ 239	495/ 17843	0.0060606060606061	0.96365104702619	1	Human Diseases	Infectious disease: viral	ENSRNOG00000032885|ENSRNOG00000019168|ENSRNOG00000033220	Cycs;Nxt2;Oas1k
1	map05150	Staphylococcus aureus infection	金黄色葡萄球菌感染	KEGG PATHWAY	1/ 239	260/ 17843	0.0038461538461538	0.97075376598777	1	Human Diseases	Infectious disease: bacterial	ENSRNOG00000011258	Masp2
2	map04670	Leukocyte transendothelial migration	白细胞跨内皮迁移	KEGG PATHWAY	2/ 239	400/ 17843	0.005	0.97199119421837	1	Organismal Systems	Immune system	ENSRNOG00000004696|ENSRNOG00000031092	Arhgap5;Rock1
1	map04060	Cytokine-cytokine receptor interaction	细胞因子-细胞因子受体相互作用	KEGG PATHWAY	1/ 239	287/ 17843	0.0034843205574913	0.9797944740526	1	Environmental Information Processing	Signaling molecules and interaction	ENSRNOG00000014320	Inhba
2	map04611	Platelet activation	血小板活化	KEGG PATHWAY	2/ 239	434/ 17843	0.0046082949308756	0.98119266899289	1	Organismal Systems	Immune system	ENSRNOG00000013902|ENSRNOG00000031092	P2ry12;Rock1
2	map04210	Apoptosis	细胞凋亡	KEGG PATHWAY	2/ 239	453/ 17843	0.0044150110375276	0.9849814050351	1	Cellular Processes	Cell growth and death	ENSRNOG00000032885|ENSRNOG00000008015	Cycs;Fos
2	map04921	Oxytocin signaling pathway	催产素信号通路	KEGG PATHWAY	2/ 239	454/ 17843	0.0044052863436123	0.98515884012908	1	Organismal Systems	Endocrine system	ENSRNOG00000031092|ENSRNOG00000008015	Rock1;Fos
1	map04080	Neuroactive ligand-receptor interaction	神经活性配体-受体相互作用	KEGG PATHWAY	1/ 239	321/ 17843	0.0031152647975078	0.98732700503466	1	Environmental Information Processing	Signaling molecules and interaction	ENSRNOG00000002360	Gabrg1
1	map05130	Pathogenic Escherichia coli infection	致病性大肠杆菌感染	KEGG PATHWAY	1/ 239	339/ 17843	0.0029498525073746	0.99010387992936	1	Human Diseases	Infectious disease: bacterial	ENSRNOG00000031092	Rock1
1	map05131	Shigellosis	志贺菌病	KEGG PATHWAY	1/ 239	344/ 17843	0.002906976744186	0.99076136285588	1	Human Diseases	Infectious disease: bacterial	ENSRNOG00000031092	Rock1
1	map04144	Endocytosis	胞吞作用	KEGG PATHWAY	1/ 239	347/ 17843	0.0028818443804035	0.9911347791416	1	Cellular Processes	Transport and catabolism	ENSRNOG00000021681	Eea1
2	map04510	Focal adhesion	黏着斑	KEGG PATHWAY	2/ 239	503/ 17843	0.0039761431411531	0.99175234310517	1	Cellular Processes	Cellular community - eukaryotes	ENSRNOG00000004696|ENSRNOG00000031092	Arhgap5;Rock1
1	map04010	MAPK signaling pathway	MAPK信号通路	KEGG PATHWAY	1/ 239	356/ 17843	0.0028089887640449	0.99216721974481	1	Environmental Information Processing	Signal transduction	ENSRNOG00000008015	Fos
1	map05100	Bacterial invasion of epithelial cells	细菌对上皮细胞的侵袭	KEGG PATHWAY	1/ 239	360/ 17843	0.0027777777777778	0.99258676766779	1	Human Diseases	Infectious disease: bacterial	ENSRNOG00000011987	Cd2ap
1	map04391	Hippo signaling pathway - fly	Hippo信号通路-果蝇	KEGG PATHWAY	1/ 239	362/ 17843	0.0027624309392265	0.99278807201204	1	Environmental Information Processing	Signal transduction	ENSRNOG00000008055	Ccne2
2	map05205	Proteoglycans in cancer	癌症中的蛋白聚糖	KEGG PATHWAY	2/ 239	517/ 17843	0.0038684719535783	0.99303885997949	1	Human Diseases	Cancer: overview	ENSRNOG00000031092|ENSRNOG00000003919	Rock1;Rps6kb1
2	map04810	Regulation of actin cytoskeleton	肌动蛋白细胞骨架的调控	KEGG PATHWAY	2/ 239	530/ 17843	0.0037735849056604	0.99405692687326	1	Cellular Processes	Cell motility	ENSRNOG00000025406|ENSRNOG00000031092	Iqgap2;Rock1
1	map05202	Transcriptional misregulation in cancer	癌症的转录失调	KEGG PATHWAY	1/ 239	404/ 17843	0.0024752475247525	0.995957	1	Human Diseases	Cancer: overview	ENSRNOG00000032401	H3f3c
1	map05225	Hepatocellular carcinoma	肝细胞癌	KEGG PATHWAY	1/ 239	468/ 17843	0.0021367521367521	0.9983312466208	1	Human Diseases	Cancer: specific types	ENSRNOG00000003919	Rps6kb1
1	map04530	Tight junction	紧密连接	KEGG PATHWAY	1/ 239	493/ 17843	0.0020283975659229	0.99881994167222	1	Cellular Processes	Cellular community - eukaryotes	ENSRNOG00000031092	Rock1
1	map05416	Viral myocarditis	病毒性心肌炎	KEGG PATHWAY	1/ 239	591/ 17843	0.0016920473773266	0.99969809185549	1	Human Diseases	Cardiovascular disease	ENSRNOG00000032885	Cycs
1	map04145	Phagosome	吞噬体	KEGG PATHWAY	1/ 239	634/ 17843	0.0015772870662461	0.99983440875356	1	Cellular Processes	Transport and catabolism	ENSRNOG00000021681	Eea1
